# Supplementary material for: Unearthing of Key Genes Driving the Pathogenesis of Alzheimer’s Disease via Bioinformatics
Source: Front Genet. 2021 Apr 16;12:641100. doi: 10.3389/fgene.2021.641100 (PMC8085575; doi:10.3389/fgene.2021.641100)
Supplement: Supplementary Table 1 — The PC1 of modules identified by WGCNA. [file Table_1.XLSX]

## Sheet: Sheet1
TC tissue
module	MEblack	MEblue	MEcyan	MEdarkgreen	MEdarkgrey	MEdarkolivegreen	MEdarkorange	MEdarkturquoise	MEgrey60	MEmidnightblue	MEpurple	MEred	MEsaddlebrown	MEturquoise	MEviolet
varExplained	0.186103	0.186061	0.13278	0.322158	0.363618	0.532755	0.331025	0.498892	0.412372	0.51798	0.498518	0.215463	0.438687	0.301858	0.50704
FC tissue
module	MEblack	MEblue	MEbrown	MEcyan	MEdarkgreen	MEdarkmagenta	MEdarkorange	MEgreen	MElightgreen	MElightyellow	MEmagenta	MEpurple	MEroyalblue	MEsalmon	MEsienna3	MEviolet	MEwhite
varExplained	0.155526	0.147809	0.117616	0.194429	0.355188	0.557581	0.475199	0.380972	0.59161	0.419181	0.235181	0.386353	0.297185	0.446785	0.566657	0.37991	0.394984
EC tissue
module	MEbisque4	MEblack	MEblue	MEbrown	MEbrown4	MEcoral1	MEdarkgreen	MEdarkgrey	MEdarkmagenta	MEdarkolivegreen	MEdarkred	MEdarkseagreen4	MEdarkslateblue	MEdarkturquoise	MEfloralwhite	MEgrey	MEgrey60	MEhoneydew1	MEivory	MElavenderblush3	MElightcyan	MElightcyan1	MElightgreen	MEmaroon	MEmediumpurple3	MEnavajowhite2	MEorange	MEpaleturquoise	MEplum2	MEpurple	MEroyalblue	MEsaddlebrown	MEsienna3	MEskyblue	MEthistle2	MEviolet	MEyellowgreen
varExplained	0.414361	0.312257	0.27736	0.376977	0.413293	0.515337	0.31002	0.305184	0.362454	0.402855	0.244462	0.535736	0.419995	0.357149	0.446774	0.0325529	0.345063	0.470621	0.45307	0.482274	0.339134	0.402577	0.424198	0.42446	0.331088	0.500222	0.355257	0.403924	0.5069	0.307371	0.423443	0.236437	0.497097	0.334458	0.471115	0.43938	0.502525
EC tissue
module	MEblue	MEbrown	MEbrown4	MEdarkgreen	MEdarkgrey	MEdarkmagenta	MEdarkolivegreen	MEdarkorange	MEdarkorange2	MEfloralwhite	MEgreenyellow	MEivory	MElightcyan	MElightgreen	MElightyellow	MEmagenta	MEmediumpurple3	MEred	MEsienna3	MEskyblue3	MEturquoise	MEyellowgreen
varExplained	0.129031	0.239603	0.51904	0.179261	0.322937	0.344611	0.341672	0.194519	0.176107	0.497529	0.155408	0.214893	0.366862	0.452098	0.279891	0.16345	0.472587	0.193888	0.407118	0.216857	0.145554	0.514157
﻿
