# Supplementary material for: Unearthing of Key Genes Driving the Pathogenesis of Alzheimer’s Disease via Bioinformatics
Source: Front Genet. 2021 Apr 16;12:641100. doi: 10.3389/fgene.2021.641100 (PMC8085575; doi:10.3389/fgene.2021.641100)
Supplement: Supplementary Table 2 — The detailed information of edges in the co-weighted network of each module. [file Table_2.XLS]

## Sheet: TC_darkorange_top299
fromNode	toNode	weight	direction	fromAltName	toAltName
PDLIM5	PALLD	0.121051	undirected	NA	NA
PTTG1IP	SLC39A1	0.12024	undirected	NA	NA
PDLIM5	CGNL1	0.11971	undirected	NA	NA
ZFP36L1	YAP1	0.117394	undirected	NA	NA
TEAD2	DTX3L	0.116403	undirected	NA	NA
PTTG1IP	PDLIM5	0.115957	undirected	NA	NA
LAMB2	SLC39A1	0.115874	undirected	NA	NA
PTTG1IP	ITPKB	0.114526	undirected	NA	NA
DTX3L	SLC39A1	0.114471	undirected	NA	NA
PDLIM5	STON2	0.113735	undirected	NA	NA
ITPKB	STON2	0.113358	undirected	NA	NA
ZFP36L1	PDLIM5	0.112799	undirected	NA	NA
TEAD2	FN1	0.112487	undirected	NA	NA
TBL1X	PDLIM5	0.111507	undirected	NA	NA
ITPKB	SLC39A1	0.111149	undirected	NA	NA
PALLD	YAP1	0.111107	undirected	NA	NA
FN1	SLC39A1	0.111043	undirected	NA	NA
ITPKB	DTX3L	0.110904	undirected	NA	NA
SLC39A1	PALLD	0.110787	undirected	NA	NA
SLC39A1	STON2	0.110452	undirected	NA	NA
ANTXR1	SLC39A1	0.11003	undirected	NA	NA
TEAD2	ITPKB	0.109969	undirected	NA	NA
ANXA5	SFT2D2	0.109936	undirected	NA	NA
CFH	TGFBR2	0.109925	undirected	NA	NA
SLC39A1	EHD2	0.109855	undirected	NA	NA
FCGRT	SLC39A1	0.109779	undirected	NA	NA
RFTN2	PDLIM5	0.109732	undirected	NA	NA
TBL1X	PLXNB1	0.109642	undirected	NA	NA
PTTG1IP	DTX3L	0.109332	undirected	NA	NA
ANXA5	PDLIM5	0.109181	undirected	NA	NA
PRKX	SLC39A1	0.10902	undirected	NA	NA
ITGA6	SFT2D2	0.108867	undirected	NA	NA
ANTXR1	PDLIM5	0.108744	undirected	NA	NA
SLC39A1	CGNL1	0.108362	undirected	NA	NA
FCGRT	PDLIM5	0.108253	undirected	NA	NA
PTTG1IP	PRKX	0.108175	undirected	NA	NA
ITGA6	YAP1	0.108115	undirected	NA	NA
PTTG1IP	PALLD	0.108077	undirected	NA	NA
ITGA6	ANXA5	0.107886	undirected	NA	NA
ITGA6	PDLIM5	0.107811	undirected	NA	NA
DCN	SLC39A1	0.107532	undirected	NA	NA
LAMB2	TEAD2	0.107438	undirected	NA	NA
ITPKB	KRT8P9	0.107434	undirected	NA	NA
ZFP36L2	SLC39A1	0.107397	undirected	NA	NA
ITGA6	ZFP36L1	0.107181	undirected	NA	NA
FN1	DTX3L	0.106905	undirected	NA	NA
PTTG1IP	CGNL1	0.106736	undirected	NA	NA
TEAD2	EHD2	0.106569	undirected	NA	NA
ANTXR1	PTTG1IP	0.106498	undirected	NA	NA
ITGA6	CGNL1	0.106495	undirected	NA	NA
LAMB2	ITPKB	0.106365	undirected	NA	NA
FCGRT	PALLD	0.106238	undirected	NA	NA
PTTG1IP	FCGRT	0.106184	undirected	NA	NA
TEAD2	SLC39A1	0.10618	undirected	NA	NA
ANXA5	YAP1	0.106093	undirected	NA	NA
PLXNB1	CGNL1	0.106074	undirected	NA	NA
TBL1X	CGNL1	0.106029	undirected	NA	NA
FCGRT	CGNL1	0.105998	undirected	NA	NA
PDLIM5	YAP1	0.105525	undirected	NA	NA
TEAD2	PTTG1IP	0.105478	undirected	NA	NA
PRKX	PALLD	0.105248	undirected	NA	NA
ITPKB	EHD2	0.105231	undirected	NA	NA
PTTG1IP	STON2	0.105086	undirected	NA	NA
PDLIM5	C1QTNF5	0.105062	undirected	NA	NA
CFH	SLC39A1	0.104983	undirected	NA	NA
IL13RA1	CGNL1	0.10488	undirected	NA	NA
CGNL1	YAP1	0.104789	undirected	NA	NA
ITPKB	FN1	0.104782	undirected	NA	NA
ZFP36L1	SLC39A1	0.104735	undirected	NA	NA
TGFBR2	DTX3L	0.104595	undirected	NA	NA
FCGRT	STON2	0.104592	undirected	NA	NA
ANTXR1	ITPKB	0.104508	undirected	NA	NA
PRKX	PDLIM5	0.104328	undirected	NA	NA
CLIC1	SLC39A1	0.104328	undirected	NA	NA
PDLIM5	ZAK	0.104209	undirected	NA	NA
PRKX	CGNL1	0.104129	undirected	NA	NA
GNA12	ITPKB	0.104062	undirected	NA	NA
PTTG1IP	ZFP36L1	0.104031	undirected	NA	NA
IL13RA1	PDLIM5	0.10382	undirected	NA	NA
TBL1X	SLC39A1	0.103808	undirected	NA	NA
CLIC1	TGFBR2	0.103773	undirected	NA	NA
FN1	TGFBR2	0.103668	undirected	NA	NA
LAMB2	FCGRT	0.103595	undirected	NA	NA
TEAD2	CLIC1	0.103512	undirected	NA	NA
SLC39A1	ZAK	0.103415	undirected	NA	NA
RFTN2	SLC39A1	0.103405	undirected	NA	NA
LAMB2	PRKX	0.103346	undirected	NA	NA
IL13RA1	SFT2D2	0.103315	undirected	NA	NA
ZFP36L1	PALLD	0.103221	undirected	NA	NA
ITPKB	CGNL1	0.103119	undirected	NA	NA
CGNL1	STON2	0.1026	undirected	NA	NA
PRKX	DTX3L	0.102412	undirected	NA	NA
PRKX	STON2	0.102388	undirected	NA	NA
SLC39A1	AIFM3	0.102322	undirected	NA	NA
LAMB2	PDLIM5	0.102262	undirected	NA	NA
ZFP36L1	SFT2D2	0.102213	undirected	NA	NA
LAMB2	PTTG1IP	0.102124	undirected	NA	NA
ITPKB	PALLD	0.102112	undirected	NA	NA
ITPKB	PDLIM5	0.102041	undirected	NA	NA
TBL1X	PALLD	0.101988	undirected	NA	NA
ANTXR1	STON2	0.101954	undirected	NA	NA
LAMB2	DTX3L	0.10188	undirected	NA	NA
GNA12	SLC39A1	0.101877	undirected	NA	NA
PRKX	EHD2	0.101819	undirected	NA	NA
PTTG1IP	GNA12	0.10177	undirected	NA	NA
PLXNB1	C1QTNF5	0.101713	undirected	NA	NA
IL13RA1	ZFP36L1	0.101625	undirected	NA	NA
ITPKB	PRKX	0.101512	undirected	NA	NA
ITGA6	PALLD	0.101486	undirected	NA	NA
PLXNB1	PDLIM5	0.101396	undirected	NA	NA
EHD2	KRT8P9	0.101386	undirected	NA	NA
ITPKB	ZFP36L2	0.101303	undirected	NA	NA
TEAD2	KRT8P9	0.101159	undirected	NA	NA
PRKX	RFTN2	0.10112	undirected	NA	NA
LAMB2	CGNL1	0.101108	undirected	NA	NA
SFT2D2	YAP1	0.101075	undirected	NA	NA
SLC39A1	KRT8P9	0.101024	undirected	NA	NA
DCN	PDLIM5	0.101021	undirected	NA	NA
C1QTNF5	SFT2D2	0.101002	undirected	NA	NA
CGNL1	SFT2D2	0.100984	undirected	NA	NA
AIFM3	PDLIM5	0.100876	undirected	NA	NA
DCN	TGFBR2	0.10085	undirected	NA	NA
ZFP36L1	TGFBR2	0.100765	undirected	NA	NA
PLXNB1	PALLD	0.100689	undirected	NA	NA
AIFM3	STON2	0.100674	undirected	NA	NA
CFH	TEAD2	0.100504	undirected	NA	NA
PRKX	FN1	0.100476	undirected	NA	NA
ZAK	PALLD	0.10045	undirected	NA	NA
PRKX	FCGRT	0.100394	undirected	NA	NA
IL13RA1	PALLD	0.100273	undirected	NA	NA
DCN	PRKX	0.100224	undirected	NA	NA
ITGA6	IL13RA1	0.100206	undirected	NA	NA
GNA12	DTX3L	0.0999005	undirected	NA	NA
CFH	PRKX	0.0998941	undirected	NA	NA
PALLD	SFT2D2	0.0998385	undirected	NA	NA
TGFBR2	PALLD	0.0998112	undirected	NA	NA
CLIC1	PRKX	0.0997963	undirected	NA	NA
STON2	KRT8P9	0.0997827	undirected	NA	NA
AIFM3	CGNL1	0.0997803	undirected	NA	NA
SLC39A1	PDLIM5	0.0997078	undirected	NA	NA
ITPKB	FCGRT	0.0996278	undirected	NA	NA
ZFP36L1	FCGRT	0.0995689	undirected	NA	NA
CGNL1	ZAK	0.0995176	undirected	NA	NA
IQGAP1	SFT2D2	0.0993171	undirected	NA	NA
PTTG1IP	KRT8P9	0.099274	undirected	NA	NA
LAMB2	FN1	0.0992592	undirected	NA	NA
SLC39A1	C1QTNF5	0.099251	undirected	NA	NA
CGNL1	PALLD	0.0992392	undirected	NA	NA
FN1	KRT8P9	0.0991222	undirected	NA	NA
ITGA6	PLXNB1	0.0990152	undirected	NA	NA
ANTXR1	PRKX	0.0989853	undirected	NA	NA
PDLIM5	EHD2	0.0989751	undirected	NA	NA
GNA12	STON2	0.0989162	undirected	NA	NA
LAMB2	TGFBR2	0.0989151	undirected	NA	NA
LAMB2	EHD2	0.0989035	undirected	NA	NA
FCGRT	AIFM3	0.0988366	undirected	NA	NA
ANTXR1	PALLD	0.0988219	undirected	NA	NA
CLIC1	ITPKB	0.0987826	undirected	NA	NA
LAMB2	AIFM3	0.0987431	undirected	NA	NA
PTTG1IP	TBL1X	0.0986014	undirected	NA	NA
DCN	TEAD2	0.098513	undirected	NA	NA
CLIC1	FN1	0.0982837	undirected	NA	NA
TEAD2	STON2	0.0982597	undirected	NA	NA
TBL1X	AIFM3	0.0982232	undirected	NA	NA
TGFBR2	ZAK	0.0981215	undirected	NA	NA
FCGRT	PLXNB1	0.0980873	undirected	NA	NA
ANTXR1	FCGRT	0.098045	undirected	NA	NA
TBL1X	STON2	0.0979669	undirected	NA	NA
PLXNB1	STON2	0.0979409	undirected	NA	NA
ANTXR1	CGNL1	0.0978592	undirected	NA	NA
PTTG1IP	ZFP36L2	0.0977048	undirected	NA	NA
ZFP36L2	KRT8P9	0.0976671	undirected	NA	NA
IL13RA1	SLC39A1	0.0976574	undirected	NA	NA
CFH	FN1	0.0976327	undirected	NA	NA
LAMB2	PALLD	0.0975546	undirected	NA	NA
PRKX	ZFP36L1	0.0974686	undirected	NA	NA
TBL1X	FCGRT	0.0972735	undirected	NA	NA
RFTN2	PLXNB1	0.0972553	undirected	NA	NA
DCN	ITPKB	0.0972333	undirected	NA	NA
PTTG1IP	PLXNB1	0.0971996	undirected	NA	NA
IL13RA1	PLXNB1	0.0971953	undirected	NA	NA
AIFM3	PALLD	0.0971809	undirected	NA	NA
ITPKB	AIFM3	0.0971783	undirected	NA	NA
TGFBR2	SLC39A1	0.0971191	undirected	NA	NA
ANXA5	ZFP36L1	0.0970798	undirected	NA	NA
PTTG1IP	FN1	0.0970276	undirected	NA	NA
CFH	LAMB2	0.0970143	undirected	NA	NA
PTTG1IP	IL13RA1	0.097004	undirected	NA	NA
DTX3L	KRT8P9	0.0969441	undirected	NA	NA
PTTG1IP	TGFBR2	0.0969041	undirected	NA	NA
ZFP36L2	PDLIM5	0.0968286	undirected	NA	NA
PTTG1IP	AIFM3	0.0968234	undirected	NA	NA
ANXA5	PLXNB1	0.0967679	undirected	NA	NA
PALLD	STON2	0.0967459	undirected	NA	NA
TBL1X	ZFP36L1	0.0967007	undirected	NA	NA
ANTXR1	AIFM3	0.0966688	undirected	NA	NA
PDLIM5	SFT2D2	0.0966526	undirected	NA	NA
IL13RA1	YAP1	0.0964948	undirected	NA	NA
AIFM3	PLXNB1	0.0964679	undirected	NA	NA
IL13RA1	ANXA5	0.0964214	undirected	NA	NA
PDLIM5	IQGAP1	0.0963082	undirected	NA	NA
ZFP36L1	ZAK	0.0961679	undirected	NA	NA
ANTXR1	KRT8P9	0.0961089	undirected	NA	NA
LAMB2	DCN	0.0960815	undirected	NA	NA
TEAD2	GNA12	0.096073	undirected	NA	NA
RFTN2	FCGRT	0.0960369	undirected	NA	NA
TBL1X	ITPKB	0.0960133	undirected	NA	NA
PTTG1IP	YAP1	0.0960066	undirected	NA	NA
LAMB2	PLXNB1	0.0959991	undirected	NA	NA
LAMB2	KRT8P9	0.09594	undirected	NA	NA
DCN	FN1	0.0957235	undirected	NA	NA
TEAD2	ZFP36L2	0.0957107	undirected	NA	NA
FCGRT	DTX3L	0.0957062	undirected	NA	NA
TGFBR2	IQGAP1	0.0956612	undirected	NA	NA
DCN	IL13RA1	0.0954979	undirected	NA	NA
ZFP36L2	EHD2	0.0954539	undirected	NA	NA
DCN	ZAK	0.0954003	undirected	NA	NA
ZFP36L1	CGNL1	0.0952018	undirected	NA	NA
DTX3L	PDLIM5	0.0951519	undirected	NA	NA
LAMB2	CLIC1	0.0950657	undirected	NA	NA
C1QTNF5	YAP1	0.0950656	undirected	NA	NA
ANXA5	PALLD	0.0950523	undirected	NA	NA
ZAK	SFT2D2	0.0950345	undirected	NA	NA
CLIC1	PDLIM5	0.0950338	undirected	NA	NA
ANTXR1	PLXNB1	0.0949796	undirected	NA	NA
PRKX	ZAK	0.0949622	undirected	NA	NA
GNA12	KRT8P9	0.0948637	undirected	NA	NA
PTTG1IP	ZAK	0.0947721	undirected	NA	NA
ZFP36L1	PLXNB1	0.0947541	undirected	NA	NA
FN1	EHD2	0.0947042	undirected	NA	NA
CLIC1	FCGRT	0.0946564	undirected	NA	NA
GNA12	ZFP36L2	0.0946532	undirected	NA	NA
TBL1X	YAP1	0.0946413	undirected	NA	NA
PRKX	ZFP36L2	0.094625	undirected	NA	NA
ANXA5	CGNL1	0.0946105	undirected	NA	NA
PLXNB1	YAP1	0.0945766	undirected	NA	NA
ZFP36L2	STON2	0.0945428	undirected	NA	NA
FCGRT	EHD2	0.0944741	undirected	NA	NA
LAMB2	GNA12	0.0942778	undirected	NA	NA
ITPKB	RFTN2	0.0942735	undirected	NA	NA
PTTG1IP	CLIC1	0.0942152	undirected	NA	NA
SLC39A1	IQGAP1	0.0941534	undirected	NA	NA
LAMB2	ANTXR1	0.0941325	undirected	NA	NA
DCN	CGNL1	0.094124	undirected	NA	NA
PTTG1IP	EHD2	0.0940416	undirected	NA	NA
TBL1X	PRKX	0.0940378	undirected	NA	NA
ANTXR1	TEAD2	0.0939728	undirected	NA	NA
TGFBR2	EHD2	0.0939222	undirected	NA	NA
LAMB2	ZFP36L1	0.0937191	undirected	NA	NA
PRKX	TGFBR2	0.0936131	undirected	NA	NA
CGNL1	IQGAP1	0.0935006	undirected	NA	NA
DCN	PTTG1IP	0.0934985	undirected	NA	NA
ZFP36L2	PLXNB1	0.0934671	undirected	NA	NA
CFH	DCN	0.0933703	undirected	NA	NA
PRKX	KRT8P9	0.0933481	undirected	NA	NA
DCN	FCGRT	0.093274	undirected	NA	NA
ANTXR1	DTX3L	0.0932589	undirected	NA	NA
CFH	ITPKB	0.0932453	undirected	NA	NA
PRKX	AIFM3	0.0931881	undirected	NA	NA
TEAD2	PRKX	0.0931419	undirected	NA	NA
GNA12	EHD2	0.0931026	undirected	NA	NA
PRKX	PLXNB1	0.0930707	undirected	NA	NA
IL13RA1	C1QTNF5	0.0930449	undirected	NA	NA
AIFM3	EHD2	0.0929326	undirected	NA	NA
CFH	PTTG1IP	0.0929141	undirected	NA	NA
LAMB2	STON2	0.0928431	undirected	NA	NA
CFH	FCGRT	0.0928032	undirected	NA	NA
FN1	PDLIM5	0.092794	undirected	NA	NA
CGNL1	C1QTNF5	0.0926627	undirected	NA	NA
RFTN2	TGFBR2	0.0926385	undirected	NA	NA
RFTN2	CGNL1	0.092617	undirected	NA	NA
SLC39A1	PLXNB1	0.0926164	undirected	NA	NA
DCN	KRT8P9	0.092578	undirected	NA	NA
LAMB2	ZFP36L2	0.0924224	undirected	NA	NA
CFH	PDLIM5	0.0923654	undirected	NA	NA
ZFP36L2	DTX3L	0.0923394	undirected	NA	NA
ANTXR1	GNA12	0.092318	undirected	NA	NA
PLXNB1	EHD2	0.0923019	undirected	NA	NA
RFTN2	SFT2D2	0.0920785	undirected	NA	NA
PTTG1IP	RFTN2	0.0920457	undirected	NA	NA
ZFP36L2	CGNL1	0.0920109	undirected	NA	NA
PRKX	C1QTNF5	0.0920041	undirected	NA	NA
CLIC1	KRT8P9	0.091941	undirected	NA	NA
CFH	ZAK	0.0918602	undirected	NA	NA
CLIC1	ZAK	0.09182	undirected	NA	NA
DCN	SFT2D2	0.0918058	undirected	NA	NA
TBL1X	SFT2D2	0.0918023	undirected	NA	NA
TBL1X	ANXA5	0.0916741	undirected	NA	NA
FN1	FCGRT	0.0916684	undirected	NA	NA
ITGA6	TBL1X	0.0915802	undirected	NA	NA
IL13RA1	TGFBR2	0.0915715	undirected	NA	NA
IL13RA1	ZAK	0.0915619	undirected	NA	NA
PLXNB1	ZAK	0.0913906	undirected	NA	NA
C1QTNF5	PALLD	0.0913343	undirected	NA	NA
EHD2	ZAK	0.0913316	undirected	NA	NA
ITPKB	PLXNB1	0.0912459	undirected	NA	NA
LAMB2	ZAK	0.0911932	undirected	NA	NA
IL13RA1	TBL1X	0.0911753	undirected	NA	NA
TGFBR2	CGNL1	0.0911398	undirected	NA	NA

## Sheet: TC_darkgreen_toop299
fromNode	toNode	weight	direction	fromAltName	toAltName
DUXAP3	TDRD1	0.11219	undirected	NA	NA
ALPP	MBD4	0.108445	undirected	NA	NA
LOC401098	MBD4	0.108351	undirected	NA	NA
LRRC37B2	DUXAP3	0.107931	undirected	NA	NA
DUXAP3	LOC401098	0.107734	undirected	NA	NA
DUXAP3	LOC647389	0.107177	undirected	NA	NA
DUXAP3	LOC648059	0.107171	undirected	NA	NA
DUXAP3	LOC646897	0.107098	undirected	NA	NA
LRRC37B2	MBD4	0.107097	undirected	NA	NA
DUXAP3	LOC100129094	0.106555	undirected	NA	NA
DUXAP3	SLC5A8	0.106391	undirected	NA	NA
DUXAP3	LOC653829	0.105842	undirected	NA	NA
LOC648852	DUXAP3	0.105134	undirected	NA	NA
LOC100128274	TDRD1	0.104831	undirected	NA	NA
TDRD1	MBD4	0.104502	undirected	NA	NA
LOC648852	MBD4	0.104295	undirected	NA	NA
MAGT1	LMOD3	0.104217	undirected	NA	NA
MAGT1	LOC646897	0.104202	undirected	NA	NA
MAGT1	BLZF1	0.104098	undirected	NA	NA
HIATL2	DUXAP3	0.103888	undirected	NA	NA
DUXAP3	SHROOM4	0.103563	undirected	NA	NA
LRRC37B2	LOC100128274	0.103177	undirected	NA	NA
LOC399900	BLZF1	0.1031	undirected	NA	NA
ALPP	DUXAP3	0.102195	undirected	NA	NA
DUXAP3	MBD4	0.102092	undirected	NA	NA
DUXAP3	LOC100128274	0.101895	undirected	NA	NA
LOC100128274	LOC646897	0.101828	undirected	NA	NA
MBD4	LOC646897	0.10181	undirected	NA	NA
MAGT1	LOC645452	0.101712	undirected	NA	NA
LOC100128274	LOC648059	0.10125	undirected	NA	NA
LOC100128288	DUXAP3	0.101139	undirected	NA	NA
HIATL2	TDRD1	0.100929	undirected	NA	NA
HIATL2	MBD4	0.10077	undirected	NA	NA
LOC399900	LOC100133516	0.100752	undirected	NA	NA
LOC100128274	LOC647389	0.100622	undirected	NA	NA
SHROOM4	MBD4	0.100519	undirected	NA	NA
LOC648059	MBD4	0.10027	undirected	NA	NA
MAGT1	LOC648059	0.100189	undirected	NA	NA
LOC399900	HSPC268	0.099964	undirected	NA	NA
LMOD3	DUSP19	0.0998842	undirected	NA	NA
HSD17B7	LOC399900	0.0998836	undirected	NA	NA
LMOD3	LOC399900	0.0996579	undirected	NA	NA
LOC100128274	LOC401098	0.0994773	undirected	NA	NA
BLZF1	DUSP19	0.0994698	undirected	NA	NA
DUXAP3	BLZF1	0.0993266	undirected	NA	NA
HIATL2	LRRC37B2	0.0991367	undirected	NA	NA
MAGT1	HSPC268	0.0990336	undirected	NA	NA
QRFPR	BLZF1	0.0989638	undirected	NA	NA
ALPP	LOC100133516	0.0988815	undirected	NA	NA
ALPP	MAGT1	0.0985033	undirected	NA	NA
LMOD3	QRFPR	0.0983213	undirected	NA	NA
MAGT1	QRFPR	0.0983181	undirected	NA	NA
ALPP	HIATL2	0.098162	undirected	NA	NA
LOC100128274	LOC653829	0.0981478	undirected	NA	NA
LOC399900	LOC645452	0.0980913	undirected	NA	NA
LOC399900	QRFPR	0.0979014	undirected	NA	NA
TDRD1	LOC100129094	0.0978924	undirected	NA	NA
LOC100127975	MBD4	0.0976538	undirected	NA	NA
SLC5A8	MBD4	0.0976521	undirected	NA	NA
LOC100129094	MBD4	0.0975408	undirected	NA	NA
TDRD1	LOC646897	0.097514	undirected	NA	NA
LOC100128274	SLC5A8	0.0974639	undirected	NA	NA
LOC100128274	LOC100129094	0.0974555	undirected	NA	NA
HIATL2	LOC401098	0.0974461	undirected	NA	NA
HIATL2	LOC646897	0.0974317	undirected	NA	NA
HSD17B7	MBD4	0.0974241	undirected	NA	NA
MAGT1	LOC100133516	0.0973929	undirected	NA	NA
TDRD1	LOC648059	0.0973197	undirected	NA	NA
SHROOM4	LOC646897	0.0972857	undirected	NA	NA
DUXAP3	LOC100127975	0.0971371	undirected	NA	NA
BLZF1	MBD4	0.0968302	undirected	NA	NA
LOC100128288	TDRD1	0.0967839	undirected	NA	NA
LOC100128288	MBD4	0.0967491	undirected	NA	NA
LOC399900	SHROOM4	0.0967438	undirected	NA	NA
ALPP	LOC399900	0.0967265	undirected	NA	NA
MAGT1	HSD17B7	0.0967198	undirected	NA	NA
HSPC268	DUSP19	0.0966549	undirected	NA	NA
TDRD1	SHROOM4	0.0965881	undirected	NA	NA
TDRD1	LOC647389	0.096531	undirected	NA	NA
HIATL2	LOC648059	0.0965096	undirected	NA	NA
LRRC37B2	LOC100129094	0.0964348	undirected	NA	NA
LOC645452	DUSP19	0.0962038	undirected	NA	NA
LOC647389	MBD4	0.0961746	undirected	NA	NA
QRFPR	LOC645452	0.0960227	undirected	NA	NA
QRFPR	DUSP19	0.0960066	undirected	NA	NA
ALPP	LOC100128274	0.0958634	undirected	NA	NA
LOC648059	SHROOM4	0.0958589	undirected	NA	NA
LOC100128274	SHROOM4	0.0958431	undirected	NA	NA
MAGT1	SHROOM4	0.0958195	undirected	NA	NA
HIATL2	LOC100128274	0.0956434	undirected	NA	NA
LOC648852	LOC100128274	0.0953233	undirected	NA	NA
LOC100133516	BLZF1	0.0952787	undirected	NA	NA
LOC401098	LOC100129094	0.0952297	undirected	NA	NA
LOC653829	MBD4	0.0952294	undirected	NA	NA
HSD17B7	DUXAP3	0.0952257	undirected	NA	NA
MAGT1	LOC399900	0.0948789	undirected	NA	NA
LOC100128288	LRRC37B2	0.0948557	undirected	NA	NA
LOC648059	LOC100129094	0.0948467	undirected	NA	NA
HIATL2	SHROOM4	0.0947145	undirected	NA	NA
MAGT1	TDRD1	0.0946778	undirected	NA	NA
LOC100133516	MBD4	0.0945664	undirected	NA	NA
LOC399900	DUSP19	0.094519	undirected	NA	NA
LOC100133516	LOC646897	0.0942824	undirected	NA	NA
LOC399900	LOC100127975	0.0942518	undirected	NA	NA
LOC648059	LOC647389	0.0941669	undirected	NA	NA
LOC100128274	BLZF1	0.0941114	undirected	NA	NA
ALPP	SLC5A8	0.0940977	undirected	NA	NA
MAGT1	DUSP19	0.093998	undirected	NA	NA
LOC100128288	LOC648059	0.0939696	undirected	NA	NA
HNRNPU	DUXAP3	0.0939423	undirected	NA	NA
LOC399900	LOC646897	0.0937015	undirected	NA	NA
LOC100128274	MBD4	0.0936538	undirected	NA	NA
LOC100128288	LOC646897	0.0936393	undirected	NA	NA
QRFPR	LOC646897	0.0934476	undirected	NA	NA
LOC100129094	LOC646897	0.0934145	undirected	NA	NA
LOC647389	LOC646897	0.093387	undirected	NA	NA
ALPP	LOC100128288	0.0933777	undirected	NA	NA
ALPP	LOC100129094	0.0933689	undirected	NA	NA
HIATL2	LOC648852	0.0933659	undirected	NA	NA
LOC100133516	LOC645452	0.093249	undirected	NA	NA
LOC100133516	DUSP19	0.0932268	undirected	NA	NA
LMOD3	DUXAP3	0.0932257	undirected	NA	NA
LOC100128288	SHROOM4	0.0932252	undirected	NA	NA
LOC100128288	LOC401098	0.0931441	undirected	NA	NA
QRFPR	HSPC268	0.0931321	undirected	NA	NA
LOC100128288	LOC100128274	0.092847	undirected	NA	NA
LOC100133516	DUXAP3	0.0927815	undirected	NA	NA
LOC100133516	LOC648059	0.0926632	undirected	NA	NA
ALPP	SHROOM4	0.0924104	undirected	NA	NA
LOC399900	LOC648059	0.0922706	undirected	NA	NA
MAGT1	LOC100127975	0.0922593	undirected	NA	NA
LOC100128288	HIATL2	0.0921929	undirected	NA	NA
LRRC37B2	SLC5A8	0.0920782	undirected	NA	NA
LOC100128288	LOC399900	0.0919148	undirected	NA	NA
LMOD3	LOC100133516	0.0919145	undirected	NA	NA
LOC100133516	QRFPR	0.0919105	undirected	NA	NA
HIATL2	LOC647389	0.0918631	undirected	NA	NA
HIATL2	BLZF1	0.0917353	undirected	NA	NA
ALPP	QRFPR	0.0917144	undirected	NA	NA
LOC648059	QRFPR	0.0917116	undirected	NA	NA
HSD17B7	LOC100133516	0.0916449	undirected	NA	NA
LOC100128288	BLZF1	0.0916261	undirected	NA	NA
TDRD1	SLC5A8	0.0915966	undirected	NA	NA
LOC100129094	LOC647389	0.0915539	undirected	NA	NA
LOC646897	DUSP19	0.0914716	undirected	NA	NA
HSD17B7	DUSP19	0.0911965	undirected	NA	NA
LRRC37B2	LOC100133516	0.0911353	undirected	NA	NA
LMOD3	MBD4	0.0911327	undirected	NA	NA
LOC100133516	LOC401098	0.0910805	undirected	NA	NA
SHROOM4	BLZF1	0.0910376	undirected	NA	NA
LOC399900	HIATL2	0.0910357	undirected	NA	NA
LOC399900	LRRC37B2	0.0909793	undirected	NA	NA
LOC399900	MBD4	0.0909562	undirected	NA	NA
LOC401098	SLC5A8	0.0908615	undirected	NA	NA
LOC399900	LOC100128084	0.090663	undirected	NA	NA
LOC100133516	LOC100127975	0.0906042	undirected	NA	NA
LOC648059	SLC5A8	0.0905204	undirected	NA	NA
HIATL2	LOC100129094	0.09049	undirected	NA	NA
SLC5A8	LOC646897	0.0904245	undirected	NA	NA
LOC100133516	TDRD1	0.090335	undirected	NA	NA
HIATL2	SLC5A8	0.090312	undirected	NA	NA
HSD17B7	QRFPR	0.0901878	undirected	NA	NA
BLZF1	HSPC268	0.0901842	undirected	NA	NA
LRRC37B2	SHROOM4	0.0900143	undirected	NA	NA
HIATL2	LOC653829	0.0899353	undirected	NA	NA
SHROOM4	DUSP19	0.0897895	undirected	NA	NA
LOC401098	SHROOM4	0.0897005	undirected	NA	NA
LOC648852	LOC100129094	0.0896712	undirected	NA	NA
LOC100133516	SHROOM4	0.0895475	undirected	NA	NA
LRRC37B2	LOC647389	0.0895103	undirected	NA	NA
LOC100128288	LOC648852	0.0894242	undirected	NA	NA
LOC100128274	LOC100127975	0.0894215	undirected	NA	NA
LOC399900	TDRD1	0.0893584	undirected	NA	NA
HNRNPU	LOC646897	0.0893415	undirected	NA	NA
ALPP	DUSP19	0.0892602	undirected	NA	NA
MAGT1	LRRC37B2	0.0892386	undirected	NA	NA
LOC100127975	QRFPR	0.0890639	undirected	NA	NA
LMOD3	LOC646897	0.0889942	undirected	NA	NA
MAGT1	LOC401098	0.0889689	undirected	NA	NA
HSD17B7	HIATL2	0.0889187	undirected	NA	NA
HNRNPU	LOC648059	0.0887682	undirected	NA	NA
LOC100129094	SLC5A8	0.0886849	undirected	NA	NA
HSD17B7	LOC100128274	0.0886776	undirected	NA	NA
LOC648059	DUSP19	0.0884409	undirected	NA	NA
LOC399900	LOC401098	0.0884143	undirected	NA	NA
SHROOM4	QRFPR	0.0883717	undirected	NA	NA
LOC100129094	LOC653829	0.0883631	undirected	NA	NA
HSD17B7	LOC100128288	0.0883284	undirected	NA	NA
LMOD3	HSPC268	0.0879591	undirected	NA	NA
LOC100128288	LOC647389	0.0875893	undirected	NA	NA
LOC100128288	LOC100129094	0.0874427	undirected	NA	NA
HNRNPU	LOC100128274	0.0874336	undirected	NA	NA
MAGT1	HNRNPU	0.0873907	undirected	NA	NA
MBD4	LOC645452	0.0873222	undirected	NA	NA
LMOD3	LOC100128274	0.0869536	undirected	NA	NA
HIATL2	LOC100127975	0.0869401	undirected	NA	NA
ALPP	TDRD1	0.086933	undirected	NA	NA
LMOD3	LOC648059	0.0868629	undirected	NA	NA
LMOD3	SHROOM4	0.0867555	undirected	NA	NA
TDRD1	LOC653829	0.0867134	undirected	NA	NA
LOC648852	LOC401098	0.086663	undirected	NA	NA
LOC401098	LOC647389	0.0866452	undirected	NA	NA
LOC648059	LOC646897	0.0865922	undirected	NA	NA
LOC100127975	DUSP19	0.0864327	undirected	NA	NA
LOC100133516	HSPC268	0.086354	undirected	NA	NA
TDRD1	QRFPR	0.0863247	undirected	NA	NA
LRRC37B2	TDRD1	0.0862855	undirected	NA	NA
LMOD3	LOC100128288	0.0861093	undirected	NA	NA
LOC100128288	SLC5A8	0.086093	undirected	NA	NA
LOC100128288	LOC100133516	0.0860543	undirected	NA	NA
DUXAP3	HSPC268	0.0860441	undirected	NA	NA
LOC100128288	LOC653829	0.0859677	undirected	NA	NA
BLZF1	LOC646897	0.0859361	undirected	NA	NA
LMOD3	BLZF1	0.0859258	undirected	NA	NA
LOC648059	LOC653829	0.0858034	undirected	NA	NA
LOC100133516	LOC100128274	0.0857585	undirected	NA	NA
HNRNPU	TDRD1	0.0856001	undirected	NA	NA
HSPC268	LOC645452	0.0854786	undirected	NA	NA
HSPC268	LOC646897	0.0854489	undirected	NA	NA
SLC5A8	LOC647389	0.0853826	undirected	NA	NA
MAGT1	MBD4	0.085308	undirected	NA	NA
LOC100128288	LOC100127975	0.0853046	undirected	NA	NA
HIATL2	LOC100133516	0.0852812	undirected	NA	NA
ALPP	LRRC37B2	0.0852692	undirected	NA	NA
MAGT1	LOC100128288	0.0851653	undirected	NA	NA
SHROOM4	LOC100129094	0.0851481	undirected	NA	NA
SHROOM4	LOC647389	0.0851261	undirected	NA	NA
ALPP	LOC647389	0.0851025	undirected	NA	NA
ALPP	LOC653829	0.08501	undirected	NA	NA
LRRC37B2	LOC653829	0.0849414	undirected	NA	NA
LMOD3	HIATL2	0.0848675	undirected	NA	NA
LOC653829	LOC646897	0.0848178	undirected	NA	NA
LOC648059	BLZF1	0.0846869	undirected	NA	NA
LOC399900	LOC653829	0.0846401	undirected	NA	NA
LOC100127975	LOC100129094	0.0844722	undirected	NA	NA
LOC401098	TDRD1	0.0844507	undirected	NA	NA
LOC648852	LRRC37B2	0.0844185	undirected	NA	NA
LOC100128084	DUSP19	0.0843817	undirected	NA	NA
HSPC268	MBD4	0.0843381	undirected	NA	NA
LOC653829	SLC5A8	0.0842531	undirected	NA	NA
ALPP	HSD17B7	0.0842368	undirected	NA	NA
MAGT1	SLC5A8	0.0841055	undirected	NA	NA
MAGT1	DUXAP3	0.0840994	undirected	NA	NA
BLZF1	LOC100129094	0.0840694	undirected	NA	NA
MAGT1	HIATL2	0.0839426	undirected	NA	NA
ALPP	HSPC268	0.083942	undirected	NA	NA
LOC399900	SLC5A8	0.0837996	undirected	NA	NA
LOC648059	HSPC268	0.0837873	undirected	NA	NA
MAGT1	LOC653829	0.0836734	undirected	NA	NA
ALPP	LOC648852	0.083673	undirected	NA	NA
MAGT1	LOC100128084	0.0835365	undirected	NA	NA
LOC648852	SLC5A8	0.0835272	undirected	NA	NA
LRRC37B2	LOC401098	0.083516	undirected	NA	NA
LRRC37B2	QRFPR	0.0832354	undirected	NA	NA
LOC401098	QRFPR	0.0831444	undirected	NA	NA
TDRD1	DUSP19	0.0830982	undirected	NA	NA
LRRC37B2	LOC648059	0.0830946	undirected	NA	NA
DUXAP3	QRFPR	0.0830915	undirected	NA	NA
HSD17B7	SHROOM4	0.0828972	undirected	NA	NA
LRRC37B2	LOC646897	0.0827644	undirected	NA	NA
LOC399900	LOC100129094	0.0826059	undirected	NA	NA
LMOD3	TDRD1	0.0824366	undirected	NA	NA
LOC401098	LOC653829	0.0823508	undirected	NA	NA
LOC648852	TDRD1	0.0823398	undirected	NA	NA
DUXAP3	LOC645452	0.082214	undirected	NA	NA
HNRNPU	LOC401098	0.0820622	undirected	NA	NA
HSD17B7	HSPC268	0.0819392	undirected	NA	NA
QRFPR	MBD4	0.0818232	undirected	NA	NA
SHROOM4	LOC653829	0.0817804	undirected	NA	NA
LOC648852	LOC100133516	0.0817465	undirected	NA	NA
TDRD1	BLZF1	0.0816033	undirected	NA	NA
LOC100127975	SHROOM4	0.0815859	undirected	NA	NA
LOC648852	SHROOM4	0.0814114	undirected	NA	NA
HNRNPU	LRRC37B2	0.0813776	undirected	NA	NA
ALPP	LMOD3	0.081262	undirected	NA	NA
QRFPR	LOC100128084	0.0812275	undirected	NA	NA
ALPP	BLZF1	0.0811075	undirected	NA	NA
MAGT1	LOC647389	0.0810697	undirected	NA	NA
LOC100133516	SLC5A8	0.0810338	undirected	NA	NA
SHROOM4	SLC5A8	0.0808273	undirected	NA	NA
LOC399900	DUXAP3	0.0807922	undirected	NA	NA
LOC399900	LOC648852	0.0807841	undirected	NA	NA
LOC100127975	SLC5A8	0.0807747	undirected	NA	NA
LOC653829	LOC647389	0.0807474	undirected	NA	NA
LOC100128084	MBD4	0.0805954	undirected	NA	NA
SHROOM4	HSPC268	0.0805789	undirected	NA	NA
ALPP	LOC100128084	0.0805321	undirected	NA	NA
HSD17B7	LOC646897	0.0804837	undirected	NA	NA
LOC100127975	HSPC268	0.0804035	undirected	NA	NA
HNRNPU	BLZF1	0.0802285	undirected	NA	NA
LOC100128288	DUSP19	0.0802184	undirected	NA	NA
TDRD1	HSPC268	0.0799812	undirected	NA	NA
LOC100133516	LOC653829	0.0799668	undirected	NA	NA
LMOD3	LOC645452	0.0799033	undirected	NA	NA
LOC100133516	LOC100128084	0.079876	undirected	NA	NA
LOC399900	LOC100128274	0.0797537	undirected	NA	NA
LRRC37B2	DUSP19	0.079669	undirected	NA	NA
LOC100128084	LOC645452	0.0796115	undirected	NA	NA
LOC100128288	QRFPR	0.0793763	undirected	NA	NA

## Sheet: FC_blue_toop299
fromNode	toNode	weight	direction	fromAltName	toAltName
LOC100128276	GTF2H2D	0.244364	undirected	NA	NA
LOC100128276	FKSG44	0.244296	undirected	NA	NA
LOC100128276	LOC100129054	0.244281	undirected	NA	NA
LOC100128276	LOC647568	0.243736	undirected	NA	NA
LOC100128276	ZNF554	0.243122	undirected	NA	NA
LOC100128276	LOC644316	0.243029	undirected	NA	NA
LOC100128276	MSTO2P	0.242314	undirected	NA	NA
LOC100128276	SUGT1P	0.241859	undirected	NA	NA
LOC100128276	LOC728687	0.241519	undirected	NA	NA
LOC100128276	MALAT1	0.241253	undirected	NA	NA
LOC100128276	ZNF595	0.240855	undirected	NA	NA
LOC100128276	CYP2B6	0.240624	undirected	NA	NA
LOC100128276	LOC728991	0.238146	undirected	NA	NA
LOC100128276	LANCL2	0.237858	undirected	NA	NA
LOC100128859	LOC100128276	0.237782	undirected	NA	NA
LOC100128276	LOC650901	0.23762	undirected	NA	NA
LOC100128276	ZNF8	0.237542	undirected	NA	NA
LOC100128276	LOC728073	0.237023	undirected	NA	NA
LOC100128276	C12orf72	0.236973	undirected	NA	NA
ZNF595	GTF2H2D	0.236901	undirected	NA	NA
LOC100128276	SELT	0.236589	undirected	NA	NA
LOC100133372	GTF2H2D	0.236569	undirected	NA	NA
LOC100128276	LOC100132176	0.236518	undirected	NA	NA
LOC100128276	FLJ41562	0.236374	undirected	NA	NA
CALM2	GTF2H2D	0.235975	undirected	NA	NA
LOC100128276	AKTIP	0.235514	undirected	NA	NA
LOC100128276	ZNF826	0.235481	undirected	NA	NA
AZIN1	LOC100128276	0.235239	undirected	NA	NA
LOC100128276	LOC100133539	0.235024	undirected	NA	NA
LOC100128276	ADIPOQ	0.234572	undirected	NA	NA
LOC100128276	CYLC2	0.234456	undirected	NA	NA
SLC17A5	GTF2H2D	0.234292	undirected	NA	NA
LOC100133372	LOC100128276	0.234286	undirected	NA	NA
LOC641787	GTF2H2D	0.234075	undirected	NA	NA
LOC100128276	LOC730329	0.233985	undirected	NA	NA
LOC100128276	C16orf61	0.233953	undirected	NA	NA
LOC100128276	TFAMP1	0.233852	undirected	NA	NA
LOC100128276	RALB	0.233722	undirected	NA	NA
LOC100128276	PMPCB	0.233678	undirected	NA	NA
LOC100128859	GTF2H2D	0.233573	undirected	NA	NA
LOC100128276	LOC100128031	0.232827	undirected	NA	NA
LOC100128276	LOC400804	0.232612	undirected	NA	NA
LOC100128276	PACRGL	0.232543	undirected	NA	NA
LOC100128276	FLJ32790	0.232263	undirected	NA	NA
LOC100128276	LOC730375	0.232226	undirected	NA	NA
LOC100128276	LOC401630	0.232189	undirected	NA	NA
LOC100128276	LOC100131301	0.231816	undirected	NA	NA
LOC100128276	PSMB7	0.231734	undirected	NA	NA
LOC100128276	LOC100128564	0.231655	undirected	NA	NA
LOC100128276	LOC641522	0.231309	undirected	NA	NA
LOC100128276	LOC93622	0.231249	undirected	NA	NA
AZIN1	GTF2H2D	0.231089	undirected	NA	NA
TCTEX1D2	GTF2H2D	0.231047	undirected	NA	NA
LOC100128276	LOC728190	0.230707	undirected	NA	NA
CALM2	LOC100128276	0.230702	undirected	NA	NA
LOC100128276	CAPRIN1	0.230694	undirected	NA	NA
LOC100128276	LOC653794	0.230596	undirected	NA	NA
LOC100128276	FEZ2	0.230449	undirected	NA	NA
LOC100128276	C1orf150	0.2303	undirected	NA	NA
SLC17A5	LOC253482	0.230285	undirected	NA	NA
LOC100128276	CCDC14	0.230174	undirected	NA	NA
LOC100128276	ZNF528	0.230056	undirected	NA	NA
LOC100128276	ERICH1	0.230027	undirected	NA	NA
LOC100128276	KIAA1191	0.229964	undirected	NA	NA
LOC100128276	LOC649144	0.229901	undirected	NA	NA
LOC100128276	C15orf37	0.229765	undirected	NA	NA
LOC100128276	LOC439953	0.229765	undirected	NA	NA
LOC100128276	COX7B	0.229704	undirected	NA	NA
LOC100128276	COX19	0.229669	undirected	NA	NA
LOC100128276	LOC646316	0.229648	undirected	NA	NA
LOC100128276	LOC100131531	0.229496	undirected	NA	NA
LOC100128276	RAB39	0.22945	undirected	NA	NA
LRRC10	GTF2H2D	0.229444	undirected	NA	NA
LOC100128276	RAB5A	0.229353	undirected	NA	NA
LOC100128276	JAGN1	0.229324	undirected	NA	NA
LOC100128276	BNIP3L	0.229249	undirected	NA	NA
LOC100128276	RG9MTD1	0.229242	undirected	NA	NA
LOC100128276	LOC645790	0.229148	undirected	NA	NA
LOC100128276	LOC100133019	0.229145	undirected	NA	NA
LOC100128276	LOC100131986	0.229074	undirected	NA	NA
LOC641787	LOC100128276	0.229044	undirected	NA	NA
LOC100128276	ARL2BP	0.229009	undirected	NA	NA
LOC100128276	LOC253482	0.228926	undirected	NA	NA
LOC100128276	WRB	0.22889	undirected	NA	NA
LOC100128276	ZNF808	0.228808	undirected	NA	NA
LOC100128276	RPLP0P2	0.228764	undirected	NA	NA
LOC100128276	LOC730081	0.228687	undirected	NA	NA
LOC100128276	COMMD1	0.228522	undirected	NA	NA
TCTEX1D2	LOC100128276	0.228343	undirected	NA	NA
LOC100128276	POLR2J4	0.228268	undirected	NA	NA
LOC100128276	LOC728157	0.228245	undirected	NA	NA
LOC100128276	LOC644094	0.227923	undirected	NA	NA
LOC100128276	FKSG83	0.227914	undirected	NA	NA
LOC100128276	BMPR2	0.22781	undirected	NA	NA
LOC100128276	NCRNA00092	0.227485	undirected	NA	NA
LOC100128276	ATP5H	0.22741	undirected	NA	NA
LOC100128276	LOC729652	0.227393	undirected	NA	NA
LOC100128276	LOC339047	0.227374	undirected	NA	NA
LOC100128276	C6orf79	0.227132	undirected	NA	NA
LOC100128276	UQCRC2	0.227119	undirected	NA	NA
LOC100128276	GTPBP4	0.227098	undirected	NA	NA
MAGEH1	LOC100128276	0.227052	undirected	NA	NA
PSMD14	LOC100128276	0.227019	undirected	NA	NA
LOC100128276	LOC730284	0.226905	undirected	NA	NA
LOC100128276	LOC100192426	0.226805	undirected	NA	NA
LOC651987	GTF2H2D	0.226793	undirected	NA	NA
LOC100128031	GTF2H2D	0.226784	undirected	NA	NA
LOC100128276	HLF	0.226776	undirected	NA	NA
LOC100128276	LOC647650	0.226579	undirected	NA	NA
LOC100128276	AP1S2	0.226498	undirected	NA	NA
LOC100128276	GLRX5	0.226479	undirected	NA	NA
LOC100128276	RDH14	0.226459	undirected	NA	NA
LOC100128276	LOC100131609	0.226372	undirected	NA	NA
LOC100128276	TXN	0.226335	undirected	NA	NA
LOC100128276	LOC100130452	0.226333	undirected	NA	NA
LOC100128276	DDX1	0.226125	undirected	NA	NA
LOC100128276	KIAA1279	0.226085	undirected	NA	NA
LOC100128276	TMEM126B	0.226038	undirected	NA	NA
SLC17A5	LOC100128276	0.225986	undirected	NA	NA
PDHB	GTF2H2D	0.225881	undirected	NA	NA
LOC100128276	ACBD6	0.225873	undirected	NA	NA
LOC100128276	SNRPA1	0.225865	undirected	NA	NA
LOC100128276	NME7	0.22571	undirected	NA	NA
LOC100128276	C9orf40	0.225592	undirected	NA	NA
LOC100128276	LOC100133528	0.225465	undirected	NA	NA
LOC100128276	ATAD3C	0.225444	undirected	NA	NA
LOC100128276	WBP4	0.225372	undirected	NA	NA
RG9MTD1	GTF2H2D	0.225358	undirected	NA	NA
LOC100128276	LOC100131649	0.225329	undirected	NA	NA
LOC100128276	C4orf43	0.225325	undirected	NA	NA
LOC100128276	UROD	0.225199	undirected	NA	NA
LOC100128276	LOC651022	0.225159	undirected	NA	NA
LOC100128276	ANAPC13	0.225088	undirected	NA	NA
LRRC10	LOC253482	0.225086	undirected	NA	NA
EAF1	LOC100128276	0.225067	undirected	NA	NA
LOC100128276	LOC100128096	0.225063	undirected	NA	NA
LOC100128276	CCPG1	0.225024	undirected	NA	NA
LOC100128859	LOC100129054	0.225021	undirected	NA	NA
LOC100128276	EFNB2	0.224958	undirected	NA	NA
LOC100128276	PDHB	0.224847	undirected	NA	NA
LOC100128276	TAF11	0.224769	undirected	NA	NA
LOC732165	GTF2H2D	0.224595	undirected	NA	NA
LOC100128276	UQCRFS1	0.2243	undirected	NA	NA
LOC100128276	IFNGR2	0.22421	undirected	NA	NA
LOC100128276	LOC732165	0.224128	undirected	NA	NA
LOC100128276	PSAP	0.224116	undirected	NA	NA
LOC100128276	UBXN2A	0.224024	undirected	NA	NA
LOC100128276	TMEM203	0.223822	undirected	NA	NA
LOC100128276	LOC641989	0.223786	undirected	NA	NA
ZNF595	LOC100129054	0.223727	undirected	NA	NA
LOC100128276	IMMT	0.223606	undirected	NA	NA
LOC100128276	LOC642617	0.223606	undirected	NA	NA
LOC100128276	VBP1	0.223511	undirected	NA	NA
LOC100128276	COPS5	0.22345	undirected	NA	NA
LOC100128276	IMP3	0.223258	undirected	NA	NA
LOC100128276	ARMCX2	0.22322	undirected	NA	NA
CALM2	LOC253482	0.223122	undirected	NA	NA
MAGEH1	GTF2H2D	0.223052	undirected	NA	NA
LOC100128031	LOC100129054	0.222999	undirected	NA	NA
LOC100128276	EIF2AK4	0.222993	undirected	NA	NA
LOC100128276	LOC647089	0.222987	undirected	NA	NA
LOC100128276	STX12	0.222952	undirected	NA	NA
LOC100128276	RXFP1	0.222927	undirected	NA	NA
LOC100128276	UBE2Q2	0.222917	undirected	NA	NA
LOC100128276	CTGLF6	0.22284	undirected	NA	NA
COPS5	GTF2H2D	0.222807	undirected	NA	NA
LOC100128276	ZNF652	0.222698	undirected	NA	NA
LOC100128276	PSMC2	0.222633	undirected	NA	NA
SLC17A5	LOC646316	0.222625	undirected	NA	NA
C1QBP	GTF2H2D	0.222588	undirected	NA	NA
LOC100128276	LOC648066	0.222579	undirected	NA	NA
LOC100128276	RANBP9	0.222468	undirected	NA	NA
PSMD14	GTF2H2D	0.222455	undirected	NA	NA
LOC100128276	ATP5F1	0.222429	undirected	NA	NA
LOC100128276	LOC643272	0.222402	undirected	NA	NA
LOC651987	LOC100128276	0.22234	undirected	NA	NA
LOC100128276	PMS2L4	0.222291	undirected	NA	NA
LOC100128276	SCOC	0.222284	undirected	NA	NA
LOC100128276	LOC642780	0.222088	undirected	NA	NA
LOC100128276	ZNF587	0.222065	undirected	NA	NA
LOC100128276	LOC100133482	0.222044	undirected	NA	NA
TCTEX1D2	LOC253482	0.222032	undirected	NA	NA
LOC100128276	LOC100132528	0.221959	undirected	NA	NA
LOC100128276	LOC645691	0.221885	undirected	NA	NA
SLC17A5	C1orf150	0.22184	undirected	NA	NA
LOC100128276	ST3GAL5	0.221729	undirected	NA	NA
LOC100128276	UQCRH	0.22172	undirected	NA	NA
LOC100128276	C1QBP	0.221693	undirected	NA	NA
LOC100128276	MRPL45	0.221604	undirected	NA	NA
LOC100128276	CDKN2AIPNL	0.221529	undirected	NA	NA
LOC100128276	SNRPB2	0.221509	undirected	NA	NA
LOC100128276	SEC62	0.221425	undirected	NA	NA
TCTEX1D2	LOC646316	0.221414	undirected	NA	NA
LOC100128276	ZMYM4	0.22135	undirected	NA	NA
LOC100128276	FLJ45256	0.221288	undirected	NA	NA
LOC100128859	MSTO2P	0.221158	undirected	NA	NA
LOC100128276	VPS29	0.221071	undirected	NA	NA
CALM2	GLRX5	0.221022	undirected	NA	NA
LOC100128276	SNRNP27	0.220935	undirected	NA	NA
LOC100128276	LOC100130884	0.220904	undirected	NA	NA
LOC100128276	TMEM30A	0.220776	undirected	NA	NA
ZNF595	MSTO2P	0.220736	undirected	NA	NA
LOC100128276	NDUFC1	0.22065	undirected	NA	NA
LOC100128276	ACN9	0.220649	undirected	NA	NA
LOC100128276	LOC728711	0.220648	undirected	NA	NA
STRAP	GTF2H2D	0.220625	undirected	NA	NA
LOC100128276	RBM45	0.220624	undirected	NA	NA
LOC100128276	RAET1K	0.220424	undirected	NA	NA
LOC100128276	SLC30A9	0.220356	undirected	NA	NA
LOC100128276	LOC644642	0.220325	undirected	NA	NA
LOC100128276	ZNF506	0.220301	undirected	NA	NA
EAF1	GTF2H2D	0.220298	undirected	NA	NA
LOC100128859	SUGT1P	0.22026	undirected	NA	NA
LOC100128276	SPIN4	0.220204	undirected	NA	NA
CHCHD4	GTF2H2D	0.219897	undirected	NA	NA
LOC100128276	NDUFB6	0.219835	undirected	NA	NA
LOC100128276	LOC100133758	0.219712	undirected	NA	NA
LOC100133372	MSTO2P	0.21958	undirected	NA	NA
LOC100128276	LOC100130441	0.219548	undirected	NA	NA
LOC100128276	LRRC10	0.219485	undirected	NA	NA
LOC100128276	LOC729597	0.219461	undirected	NA	NA
LOC100128276	PFKM	0.219454	undirected	NA	NA
LOC100128276	GFM1	0.219442	undirected	NA	NA
CHCHD4	LOC100128276	0.219378	undirected	NA	NA
ZNF595	LANCL2	0.219295	undirected	NA	NA
ZNF595	ZNF554	0.219268	undirected	NA	NA
LOC100128276	LOC728210	0.219261	undirected	NA	NA
LOC100128276	LOC442572	0.219259	undirected	NA	NA
AZIN1	LOC100129054	0.219029	undirected	NA	NA
LOC100128276	LOC641704	0.218908	undirected	NA	NA
PDHB	AKTIP	0.218873	undirected	NA	NA
LOC100128276	LOC100190986	0.21886	undirected	NA	NA
LOC648751	LOC100128276	0.218845	undirected	NA	NA
TCTEX1D2	GLRX5	0.218802	undirected	NA	NA
LOC100128276	LOC100134667	0.218691	undirected	NA	NA
LOC100128276	LOC729173	0.218595	undirected	NA	NA
ZNF595	SUGT1P	0.21853	undirected	NA	NA
SLC17A5	ZNF528	0.218446	undirected	NA	NA
LOC100128276	ATP5O	0.218405	undirected	NA	NA
LOC100128276	COX4I1	0.218398	undirected	NA	NA
HAGH	LOC100128276	0.218293	undirected	NA	NA
RG9MTD1	ARL2BP	0.218262	undirected	NA	NA
LRRC10	C1orf150	0.218249	undirected	NA	NA
LOC100128276	LOC645671	0.218217	undirected	NA	NA
GTF2H1	LOC100128276	0.218188	undirected	NA	NA
LOC100128276	TIGD1	0.218183	undirected	NA	NA
TCTEX1D2	ZNF554	0.218091	undirected	NA	NA
LOC100128276	CROCCL1	0.218091	undirected	NA	NA
LOC100128276	CDO1	0.217878	undirected	NA	NA
LOC100128276	LRCH3	0.217839	undirected	NA	NA
LOC100128276	RSL24D1	0.217691	undirected	NA	NA
PPT1	LOC100128276	0.217674	undirected	NA	NA
CALM2	MRFAP1	0.217631	undirected	NA	NA
CALM2	C16orf61	0.217523	undirected	NA	NA
CALM2	RAB5A	0.217442	undirected	NA	NA
STRAP	GLRX5	0.217404	undirected	NA	NA
PDHB	LOC253482	0.217316	undirected	NA	NA
EAF1	AKTIP	0.2173	undirected	NA	NA
LOC100128276	EIF3M	0.217192	undirected	NA	NA
PSMD14	ARL2BP	0.217095	undirected	NA	NA
CHCHD2	GTF2H2D	0.217085	undirected	NA	NA
ZNF595	LOC647568	0.217074	undirected	NA	NA
LOC100128276	PDCD10	0.216981	undirected	NA	NA
LOC100128276	LOC727773	0.216971	undirected	NA	NA
CALM2	MSTO2P	0.21696	undirected	NA	NA
STRAP	IMP3	0.216921	undirected	NA	NA
LOC100128276	LOC100130824	0.216892	undirected	NA	NA
LOC100128276	LOC642975	0.216866	undirected	NA	NA
AZIN1	LANCL2	0.21679	undirected	NA	NA
LOC100134805	GTF2H2D	0.216755	undirected	NA	NA
LOC100128276	NARS2	0.216739	undirected	NA	NA
LOC100133372	LOC100129054	0.216715	undirected	NA	NA
LOC100128276	RDH11	0.216629	undirected	NA	NA
LOC100128276	OAZ1	0.216557	undirected	NA	NA
SLC17A5	LOC100129054	0.216537	undirected	NA	NA
LOC100128276	DNAJC19	0.21649	undirected	NA	NA
TCTEX1D2	LOC100129054	0.216431	undirected	NA	NA
CALM2	ATP5B	0.216415	undirected	NA	NA
LOC100128276	LOC643920	0.216387	undirected	NA	NA
LOC648751	GTF2H2D	0.216286	undirected	NA	NA
LOC100128276	C7orf64	0.216282	undirected	NA	NA
PDHB	BNIP3L	0.216268	undirected	NA	NA
LOC100128276	COASY	0.216199	undirected	NA	NA
LOC100128276	MAFB	0.216114	undirected	NA	NA
LOC100128276	MRFAP1	0.216098	undirected	NA	NA
LOC100128276	MGC42157	0.216055	undirected	NA	NA
LOC100128276	FOXD4L6	0.216013	undirected	NA	NA
HAGH	GTF2H2D	0.215972	undirected	NA	NA
CLINT1	LOC100128276	0.215971	undirected	NA	NA
LOC100128276	LOC402112	0.215963	undirected	NA	NA
CALM2	OAZ1	0.21596	undirected	NA	NA
LOC100128276	CUL2	0.215934	undirected	NA	NA
LOC100128859	LANCL2	0.215928	undirected	NA	NA
LRRC10	LOC646316	0.215904	undirected	NA	NA
CLINT1	GTF2H2D	0.215895	undirected	NA	NA
LOC650759	GTF2H2D	0.215875	undirected	NA	NA
LOC100133372	AKTIP	0.215842	undirected	NA	NA
LOC100128859	LOC647568	0.21581	undirected	NA	NA
LOC100134805	LOC253482	0.215746	undirected	NA	NA

## Sheet: FC_skyblue_top299
fromNode	toNode	weight	direction	fromAltName	toAltName
GABRD	NRXN3	0.166879	undirected	NA	NA
NRXN3	CHGB	0.163973	undirected	NA	NA
LHX2	ITM2C	0.161586	undirected	NA	NA
GABRB2	NRXN3	0.161339	undirected	NA	NA
NRXN3	DNM3	0.161294	undirected	NA	NA
ITM2C	SLC1A2	0.159516	undirected	NA	NA
NRXN3	RBM9	0.158039	undirected	NA	NA
DPYSL3	HSPB8	0.157457	undirected	NA	NA
GABRD	GABRB2	0.157033	undirected	NA	NA
DPYSL3	VIL2	0.156374	undirected	NA	NA
EZR	VIL2	0.156193	undirected	NA	NA
DPYSL3	EMX2	0.155037	undirected	NA	NA
STOM	NRXN3	0.153722	undirected	NA	NA
LHX2	NR2E1	0.152926	undirected	NA	NA
ITM2C	NR2E1	0.152913	undirected	NA	NA
DPYSL3	EZR	0.152739	undirected	NA	NA
DPYSL3	LOC100130715	0.152239	undirected	NA	NA
ITM2C	GPR177	0.152081	undirected	NA	NA
DPYSL3	PSAT1	0.151964	undirected	NA	NA
STOX1	ITM2C	0.151931	undirected	NA	NA
LHX2	PFKFB2	0.151505	undirected	NA	NA
EMX2	VIL2	0.151446	undirected	NA	NA
GABRB2	STXBP1	0.151413	undirected	NA	NA
KIAA1409	NRXN3	0.151391	undirected	NA	NA
PFKFB2	TMEM47	0.151348	undirected	NA	NA
DPYSL3	RANBP3L	0.151343	undirected	NA	NA
LOC100130003	SNRPG	0.15108	undirected	NA	NA
DPYSL3	LOC728211	0.150893	undirected	NA	NA
DPYSL3	RAB37	0.150814	undirected	NA	NA
DPYSL3	LHX2	0.15064	undirected	NA	NA
RGS7	NRXN3	0.150526	undirected	NA	NA
ITM2C	PFKFB2	0.150406	undirected	NA	NA
SAP30	G3BP1	0.150226	undirected	NA	NA
DPYSL3	ITM2C	0.149821	undirected	NA	NA
RHOC	NRXN3	0.149669	undirected	NA	NA
NRXN3	AHNAK	0.149427	undirected	NA	NA
FGF9	NRXN3	0.149205	undirected	NA	NA
GABRB2	CRYM	0.149204	undirected	NA	NA
DPYSL3	AMOT	0.149178	undirected	NA	NA
HOOK1	NRXN3	0.148578	undirected	NA	NA
GABRD	DNM3	0.14855	undirected	NA	NA
PFKFB2	WWC1	0.148516	undirected	NA	NA
RASGRF1	NRXN3	0.148447	undirected	NA	NA
DPYSL3	CLVS2	0.148422	undirected	NA	NA
ITM2C	GLUD1	0.148307	undirected	NA	NA
VIL2	LOC100129652	0.148294	undirected	NA	NA
GABRB2	ATP2B2	0.148123	undirected	NA	NA
DPYSL3	ALDH7A1	0.148119	undirected	NA	NA
PHB	POLR2F	0.148054	undirected	NA	NA
C20orf45	POLR2F	0.147942	undirected	NA	NA
DPYSL3	SLC1A2	0.147839	undirected	NA	NA
IQCA1	PFKFB2	0.147698	undirected	NA	NA
ITM2C	PPP1R3C	0.147693	undirected	NA	NA
DPYSL3	ARHGEF6	0.147417	undirected	NA	NA
LHX2	SLC1A2	0.147227	undirected	NA	NA
CDH18	GABRB2	0.14721	undirected	NA	NA
NRXN3	PDLIM5	0.147139	undirected	NA	NA
GABRD	FGF9	0.147018	undirected	NA	NA
RANBP3L	VIL2	0.146972	undirected	NA	NA
ITM2C	HTRA1	0.146941	undirected	NA	NA
DPYSL3	AQP4	0.146859	undirected	NA	NA
NRXN3	FAM107A	0.146763	undirected	NA	NA
DPYSL3	MT1G	0.146735	undirected	NA	NA
FGF9	GABRB2	0.146619	undirected	NA	NA
TP53BP2	TGFB2	0.146572	undirected	NA	NA
ITM2C	F3	0.14631	undirected	NA	NA
DPYSL3	PFKFB2	0.146282	undirected	NA	NA
NRXN3	STXBP1	0.146213	undirected	NA	NA
SNORD108	TERF2IP	0.146097	undirected	NA	NA
ITM2C	GMFG	0.145886	undirected	NA	NA
SAP30	LOC100130003	0.145884	undirected	NA	NA
DPYSL3	TMEM47	0.145608	undirected	NA	NA
IQCA1	ITM2C	0.145592	undirected	NA	NA
GABRB2	DNM3	0.145503	undirected	NA	NA
SNRPG	POLR2F	0.145384	undirected	NA	NA
HOOK1	GABRB2	0.145319	undirected	NA	NA
EZR	EMX2	0.145286	undirected	NA	NA
SNORD108	ATP2B2	0.145211	undirected	NA	NA
G3BP1	HIBADH	0.145041	undirected	NA	NA
G3BP1	POLR2F	0.144863	undirected	NA	NA
ITM2C	FARP1	0.144813	undirected	NA	NA
SAP30	LOC100132457	0.144771	undirected	NA	NA
NRXN3	CUL3	0.144679	undirected	NA	NA
ITM2C	EMX2	0.144661	undirected	NA	NA
HISPPD1	NRXN3	0.144641	undirected	NA	NA
DPYSL3	LOC729779	0.144554	undirected	NA	NA
SAP30	HIBADH	0.144529	undirected	NA	NA
DPYSL3	GLUD1	0.144431	undirected	NA	NA
DPYSL3	PRMT2	0.144416	undirected	NA	NA
STOM	DNM3	0.144289	undirected	NA	NA
LHX2	VIL2	0.144213	undirected	NA	NA
ITM2C	VIL2	0.144152	undirected	NA	NA
G3BP1	C20orf45	0.144123	undirected	NA	NA
DPYSL3	GRAMD3	0.143988	undirected	NA	NA
TGFB2	SASH1	0.143966	undirected	NA	NA
STOX1	PFKFB2	0.143912	undirected	NA	NA
GABRD	RASGRF1	0.143887	undirected	NA	NA
CTNNA1	LAMP1	0.143857	undirected	NA	NA
ITM2C	FTH1	0.143834	undirected	NA	NA
ITM2C	HSPB8	0.143822	undirected	NA	NA
RGS7	GABRB2	0.143777	undirected	NA	NA
SNORD108	CRYM	0.143775	undirected	NA	NA
EZR	LOC100129652	0.143669	undirected	NA	NA
RHOC	DNM3	0.143599	undirected	NA	NA
ZNF483	NRXN3	0.143599	undirected	NA	NA
NRXN3	ATP2B2	0.143593	undirected	NA	NA
DPYSL3	IQCA1	0.14356	undirected	NA	NA
DNM3	AHNAK	0.143469	undirected	NA	NA
SAP30	POLR2F	0.143469	undirected	NA	NA
ITM2C	NTRK2	0.143432	undirected	NA	NA
DPYSL3	GRAMD1C	0.143357	undirected	NA	NA
DPYSL3	GMFG	0.143357	undirected	NA	NA
DPYSL3	VASN	0.143343	undirected	NA	NA
GABRD	ATP2B2	0.143318	undirected	NA	NA
GABRB2	RBM9	0.143252	undirected	NA	NA
LONRF2	NRXN3	0.143152	undirected	NA	NA
MYL12A	SNORD108	0.14308	undirected	NA	NA
PFKFB2	GMFG	0.143069	undirected	NA	NA
DPYSL3	GPT2	0.143048	undirected	NA	NA
ITM2C	GPT2	0.142971	undirected	NA	NA
RANBP3L	EMX2	0.142966	undirected	NA	NA
CDH18	NRXN3	0.142904	undirected	NA	NA
POU3F2	PFKFB2	0.142882	undirected	NA	NA
DPYSL3	STOX1	0.142839	undirected	NA	NA
PFKFB2	C6orf142	0.142806	undirected	NA	NA
ITM2C	WWC1	0.142714	undirected	NA	NA
G3BP1	LOC100130003	0.142713	undirected	NA	NA
RASGRF1	GABRB2	0.142692	undirected	NA	NA
STOX1	LHX2	0.142691	undirected	NA	NA
GABRD	STXBP1	0.142616	undirected	NA	NA
VIL2	RAB37	0.142587	undirected	NA	NA
DPYSL3	HSDL2	0.142549	undirected	NA	NA
STOM	GABRB2	0.142504	undirected	NA	NA
RANBP3L	GRAMD3	0.142455	undirected	NA	NA
ITM2C	HSDL2	0.142408	undirected	NA	NA
DPYSL3	PPP1R3C	0.142351	undirected	NA	NA
STXBP1	ATP2B2	0.14224	undirected	NA	NA
VIL2	FARP1	0.142225	undirected	NA	NA
LHX2	TMEM47	0.142139	undirected	NA	NA
DPYSL3	C5orf13	0.142123	undirected	NA	NA
DPYSL3	FARP1	0.142111	undirected	NA	NA
EZR	RANBP3L	0.14207	undirected	NA	NA
DPYSL3	SALL3	0.142034	undirected	NA	NA
NRXN3	ZFP36L2	0.141976	undirected	NA	NA
DPYSL3	DAD1	0.141801	undirected	NA	NA
KIAA1409	GABRB2	0.141609	undirected	NA	NA
DPYSL3	LOC642808	0.141606	undirected	NA	NA
DPYSL3	FTH1	0.141587	undirected	NA	NA
SNORD108	GPR158	0.141575	undirected	NA	NA
DPYSL3	TMEM219	0.141574	undirected	NA	NA
DPYSL3	UFC1	0.141507	undirected	NA	NA
G3BP1	SNRPG	0.141438	undirected	NA	NA
SAP30	SNRPG	0.141423	undirected	NA	NA
C20orf45	SNRPG	0.141407	undirected	NA	NA
CCDC136	NRXN3	0.141196	undirected	NA	NA
DPYSL3	SOX21	0.141142	undirected	NA	NA
AK3	POLR2F	0.141135	undirected	NA	NA
MT2A	NRXN3	0.141098	undirected	NA	NA
EMX2	ALDH2	0.141091	undirected	NA	NA
DPYSL3	GPM6B	0.14104	undirected	NA	NA
DPYSL3	TGFB2	0.14104	undirected	NA	NA
VIL2	GRAMD3	0.141038	undirected	NA	NA
ITM2C	LOC728056	0.141033	undirected	NA	NA
GPR177	PFKFB2	0.140915	undirected	NA	NA
DPYSL3	C6orf176	0.140904	undirected	NA	NA
ITM2C	ALDH7A1	0.140851	undirected	NA	NA
GABRD	CHGB	0.140793	undirected	NA	NA
FERMT2	TGFB2	0.140723	undirected	NA	NA
SAP30	RAB9A	0.140722	undirected	NA	NA
ITM2C	AMOT	0.140699	undirected	NA	NA
LHX2	PPP1R3C	0.140694	undirected	NA	NA
SAP30	CD164	0.140678	undirected	NA	NA
LHX2	WWC1	0.140633	undirected	NA	NA
TGFB2	GRAMD1C	0.140591	undirected	NA	NA
DPYSL3	BMP7	0.140514	undirected	NA	NA
DPYSL3	LOC284988	0.140466	undirected	NA	NA
CDH18	SNORD108	0.14045	undirected	NA	NA
LOC100130003	POLR2F	0.140402	undirected	NA	NA
SNORD108	STXBP1	0.140348	undirected	NA	NA
GABRD	RBM9	0.140347	undirected	NA	NA
POU3F2	TMEM47	0.140297	undirected	NA	NA
CHGB	DNM3	0.140168	undirected	NA	NA
SAP30	FERMT2	0.140163	undirected	NA	NA
VIL2	GPT2	0.14014	undirected	NA	NA
DNM3	FAM107A	0.140101	undirected	NA	NA
ACACB	NRXN3	0.140035	undirected	NA	NA
G3BP1	PHB	0.140009	undirected	NA	NA
ITM2C	C6orf142	0.139938	undirected	NA	NA
DPYSL3	TMBIM4	0.139924	undirected	NA	NA
SWAP70	TGFB2	0.139881	undirected	NA	NA
DPYSL3	NTRK2	0.139873	undirected	NA	NA
GABRB2	CCDC136	0.139866	undirected	NA	NA
GABRB2	CHGB	0.139861	undirected	NA	NA
DPYSL3	GPR177	0.139845	undirected	NA	NA
NRXN3	CRYM	0.139832	undirected	NA	NA
NRXN3	ATP6V0E1	0.13977	undirected	NA	NA
DPYSL3	TJP1	0.139735	undirected	NA	NA
PDLIM5	DNM3	0.139718	undirected	NA	NA
PTPN13	DPYSL3	0.139712	undirected	NA	NA
LOC100130289	POLR2F	0.139691	undirected	NA	NA
PPAP2B	TGFB2	0.139691	undirected	NA	NA
LHX2	FARP1	0.139684	undirected	NA	NA
GABRD	CRYM	0.139577	undirected	NA	NA
PSAT1	PFKFB2	0.139576	undirected	NA	NA
DPYSL3	GAS7	0.139539	undirected	NA	NA
TGFB2	HADHB	0.139516	undirected	NA	NA
GNA12	NRXN3	0.139514	undirected	NA	NA
LHX2	NTRK2	0.139498	undirected	NA	NA
TPD52L1	VIL2	0.139495	undirected	NA	NA
SNORD108	GABRB2	0.139482	undirected	NA	NA
HOOK1	GABRD	0.139443	undirected	NA	NA
SAP30	C20orf45	0.139403	undirected	NA	NA
RBM9	CHGB	0.139333	undirected	NA	NA
TGFB2	SOX21	0.139293	undirected	NA	NA
STOX1	TMEM47	0.139285	undirected	NA	NA
DPYSL3	PPAP2B	0.139271	undirected	NA	NA
CTNNA1	DERA	0.139238	undirected	NA	NA
EZR	LHX2	0.139224	undirected	NA	NA
DPYSL3	SNAPIN	0.139223	undirected	NA	NA
SAP30	PHB	0.139185	undirected	NA	NA
ITM2C	CIB1	0.139166	undirected	NA	NA
NRXN3	GPR158	0.13902	undirected	NA	NA
IGDCC4	TGFB2	0.138944	undirected	NA	NA
PSAT1	MAPRE1	0.138887	undirected	NA	NA
RASGRF1	DNM3	0.138869	undirected	NA	NA
GABRB2	ZFP36L2	0.138864	undirected	NA	NA
DPYSL3	RARRES3	0.138828	undirected	NA	NA
ITM2C	TMEM219	0.138812	undirected	NA	NA
IQCA1	TMEM47	0.138811	undirected	NA	NA
FGF2	TGFB2	0.138754	undirected	NA	NA
GABRB2	FAM107A	0.138752	undirected	NA	NA
EMX2	GRAMD3	0.138668	undirected	NA	NA
SAP30	LOC100130289	0.138634	undirected	NA	NA
ANTXR1	GABRB2	0.138624	undirected	NA	NA
WWC1	TMEM47	0.138543	undirected	NA	NA
LHX2	EMX2	0.138499	undirected	NA	NA
VIL2	GOLPH4	0.138494	undirected	NA	NA
GABRD	CCDC136	0.138475	undirected	NA	NA
RANBP3L	TGFB2	0.138368	undirected	NA	NA
DPYSL3	LOC100129652	0.138335	undirected	NA	NA
VIL2	PFKFB2	0.138333	undirected	NA	NA
DPYSL3	TFAP2C	0.13833	undirected	NA	NA
ITM2C	TMEM47	0.13832	undirected	NA	NA
G3BP1	CD164	0.138287	undirected	NA	NA
ANO6	YAP1	0.138265	undirected	NA	NA
SWAP70	SASH1	0.13826	undirected	NA	NA
LONRF2	GABRB2	0.138219	undirected	NA	NA
TGFB2	PRDX1	0.138115	undirected	NA	NA
VIL2	AMOT	0.138108	undirected	NA	NA
STOM	GABRD	0.138079	undirected	NA	NA
DPYSL3	CXCR7	0.138073	undirected	NA	NA
TGFB2	YAP1	0.138029	undirected	NA	NA
DPYSL3	POU3F2	0.138027	undirected	NA	NA
PTPN13	PFKFB2	0.138026	undirected	NA	NA
DPYSL3	PTPRZ1	0.138024	undirected	NA	NA
ITM2C	CLVS2	0.138016	undirected	NA	NA
MAPKAPK3	VIL2	0.13801	undirected	NA	NA
NWD1	TGFB2	0.138003	undirected	NA	NA
DPYSL3	CD63	0.137972	undirected	NA	NA
DPYSL3	NR2E1	0.137936	undirected	NA	NA
G3BP1	LOC100132457	0.137923	undirected	NA	NA
SNORD108	FCGRT	0.137915	undirected	NA	NA
HSPB8	PFKFB2	0.137907	undirected	NA	NA
AK3	SNRPG	0.137843	undirected	NA	NA
DPYSL3	FTHL2	0.137795	undirected	NA	NA
RIN2	SASH1	0.137781	undirected	NA	NA
LOC100131277	NRXN3	0.137776	undirected	NA	NA
TMEM47	GRAMD1C	0.137769	undirected	NA	NA
TGFB2	PON2	0.137765	undirected	NA	NA
RIN2	TGFB2	0.137765	undirected	NA	NA
LHX2	GPR177	0.137751	undirected	NA	NA
PFKFB2	SLC1A2	0.137741	undirected	NA	NA
DPYSL3	BBS2	0.137739	undirected	NA	NA
CRYM	STXBP1	0.137671	undirected	NA	NA
PHB	EPS8	0.137615	undirected	NA	NA
GABRB2	AHNAK	0.137611	undirected	NA	NA
KIAA1409	GABRD	0.13761	undirected	NA	NA
TRIM8	POLR2F	0.137563	undirected	NA	NA
LOC100132457	SNRPG	0.137533	undirected	NA	NA
PTPN13	ITM2C	0.137531	undirected	NA	NA
LHX2	IQCA1	0.137515	undirected	NA	NA
EZR	ITM2C	0.137477	undirected	NA	NA
SYT2	NRXN3	0.137476	undirected	NA	NA
EMX2	GPT2	0.137473	undirected	NA	NA
GABRB2	PDLIM5	0.137463	undirected	NA	NA
TTC23	NRXN3	0.137426	undirected	NA	NA
HOOK1	SNORD108	0.137417	undirected	NA	NA
DNM3	ATP6V0E1	0.137412	undirected	NA	NA
VIL2	MYO10	0.137405	undirected	NA	NA
NRXN3	LOC441019	0.137372	undirected	NA	NA
DPYSL3	TP53BP2	0.137305	undirected	NA	NA
TMBIM4	TJP1	0.137211	undirected	NA	NA
ITM2C	PSAT1	0.137163	undirected	NA	NA
DPYSL3	HISPPD2A	0.137159	undirected	NA	NA
PON2	SASH1	0.137154	undirected	NA	NA
EZR	RAB37	0.137129	undirected	NA	NA
DPYSL3	LOC728056	0.137128	undirected	NA	NA
SNORD108	FBLN7	0.137083	undirected	NA	NA
DPYSL3	WWC1	0.137068	undirected	NA	NA

## Sheet: EC_blue_top299
fromNode	toNode	weight	direction	fromAltName	toAltName
SYT4	BSN	0.189016	undirected	NA	NA
MAP2	NAPB	0.18793	undirected	NA	NA
NAPB	SYT13	0.187924	undirected	NA	NA
HPCAL4	BSN	0.187034	undirected	NA	NA
NAPB	CDK5R1	0.186982	undirected	NA	NA
SNAP91	BSN	0.186828	undirected	NA	NA
BSN	RICH2	0.185105	undirected	NA	NA
SYT1	NAPB	0.184772	undirected	NA	NA
DUSP26	BSN	0.184305	undirected	NA	NA
NAPB	ST8SIA3	0.183906	undirected	NA	NA
SYT4	SNAP25	0.183367	undirected	NA	NA
BSN	CDK5R1	0.182331	undirected	NA	NA
BSN	SYT13	0.181927	undirected	NA	NA
SNAP91	NAPB	0.18126	undirected	NA	NA
NAPB	ERC2	0.180967	undirected	NA	NA
BASP1	CACNA1E	0.180906	undirected	NA	NA
CALM3	CHD5	0.180751	undirected	NA	NA
SNAP91	SNAP25	0.180583	undirected	NA	NA
BASP1	CHD5	0.180554	undirected	NA	NA
BSN	SNAP25	0.180018	undirected	NA	NA
BSN	GLS	0.179848	undirected	NA	NA
NAPB	ATP2B1	0.179735	undirected	NA	NA
ST8SIA3	BSN	0.179602	undirected	NA	NA
SYT1	NSF	0.179545	undirected	NA	NA
CHD5	PNMA3	0.179525	undirected	NA	NA
BASP1	TUBA4A	0.179035	undirected	NA	NA
NAPB	NSF	0.178673	undirected	NA	NA
CDK5R1	SYT13	0.178331	undirected	NA	NA
NAPB	GABRB3	0.178272	undirected	NA	NA
BASP1	UCHL1	0.178261	undirected	NA	NA
RGS7	SNAP25	0.178124	undirected	NA	NA
SLC12A5	BSN	0.177784	undirected	NA	NA
LOC731895	BASP1	0.177782	undirected	NA	NA
SNAP25	CDK5R1	0.177595	undirected	NA	NA
CALM3	THY1	0.177323	undirected	NA	NA
DRD1IP	PNMA3	0.177289	undirected	NA	NA
UCHL1	CACNG3	0.177287	undirected	NA	NA
SNAP25	RICH2	0.176889	undirected	NA	NA
UCHL1	KCNQ3	0.176867	undirected	NA	NA
GABBR2	CDK5R1	0.176799	undirected	NA	NA
BSN	STXBP1	0.176694	undirected	NA	NA
SNAP25	STXBP1	0.176382	undirected	NA	NA
CALM3	GNG3	0.176323	undirected	NA	NA
BASP1	YWHAG	0.176314	undirected	NA	NA
NSF	CDK5R1	0.176264	undirected	NA	NA
NAPB	RICH2	0.17626	undirected	NA	NA
CDK5R1	RICH2	0.176238	undirected	NA	NA
UCHL1	CHD5	0.176228	undirected	NA	NA
NSF	SYT13	0.176202	undirected	NA	NA
UCHL1	PNMA3	0.176176	undirected	NA	NA
SNAP25	SYT13	0.176143	undirected	NA	NA
VSNL1	GABRG2	0.176065	undirected	NA	NA
HPCAL4	GABBR2	0.175806	undirected	NA	NA
CACNB3	BSN	0.175613	undirected	NA	NA
BASP1	TMEM130	0.175474	undirected	NA	NA
SNAP91	SYT13	0.175327	undirected	NA	NA
SCN8A	BSN	0.175267	undirected	NA	NA
UCHL1	CACNA1E	0.175191	undirected	NA	NA
PRKAR1B	UCHL1	0.175117	undirected	NA	NA
NAPB	HPCAL4	0.175063	undirected	NA	NA
CALM3	PRICKLE1	0.175045	undirected	NA	NA
DUSP26	SNAP25	0.175034	undirected	NA	NA
CALM3	PNCK	0.174988	undirected	NA	NA
HMP19	BSN	0.174959	undirected	NA	NA
CALM3	DRD1IP	0.17461	undirected	NA	NA
BASP1	THY1	0.174468	undirected	NA	NA
PNCK	PNMA3	0.17419	undirected	NA	NA
BEX5	BASP1	0.174023	undirected	NA	NA
DRD1IP	UCHL1	0.173992	undirected	NA	NA
BASP1	DRD1IP	0.1739	undirected	NA	NA
PHACTR1	UCHL1	0.173896	undirected	NA	NA
BASP1	SCN3B	0.173867	undirected	NA	NA
BASP1	PNMA3	0.173791	undirected	NA	NA
NAPB	BSN	0.173693	undirected	NA	NA
UCHL1	PNCK	0.173688	undirected	NA	NA
SH3GL2	BSN	0.173686	undirected	NA	NA
CALM3	BASP1	0.173551	undirected	NA	NA
CACNA1E	PNMA3	0.173545	undirected	NA	NA
VSNL1	FGF12	0.173438	undirected	NA	NA
VSNL1	CADPS	0.17334	undirected	NA	NA
SYT1	SYT13	0.173291	undirected	NA	NA
BASP1	CACNG3	0.173199	undirected	NA	NA
UCHL1	LOC100133408	0.173196	undirected	NA	NA
SLC12A5	SNAP25	0.173166	undirected	NA	NA
LOC100127971	BSN	0.173126	undirected	NA	NA
RGS7	BSN	0.17304	undirected	NA	NA
PHACTR1	CACNG3	0.173021	undirected	NA	NA
BASP1	COPG2	0.172799	undirected	NA	NA
BEX5	UCHL1	0.172787	undirected	NA	NA
VSNL1	MYT1L	0.172719	undirected	NA	NA
MAP2	NSF	0.172668	undirected	NA	NA
SNAP91	CDK5R1	0.172654	undirected	NA	NA
YWHAG	UCHL1	0.172645	undirected	NA	NA
PNMA3	RAB3C	0.172572	undirected	NA	NA
CALM3	PIN1	0.172557	undirected	NA	NA
BASP1	PNCK	0.172554	undirected	NA	NA
THY1	PNMA3	0.172553	undirected	NA	NA
DRD1IP	CACNG3	0.172399	undirected	NA	NA
BSN	GABBR2	0.172353	undirected	NA	NA
NSF	ATP2B1	0.172333	undirected	NA	NA
PRKAR1B	NEFL	0.172233	undirected	NA	NA
ST8SIA3	NSF	0.172165	undirected	NA	NA
HPCAL4	SNAP25	0.172162	undirected	NA	NA
ZFR2	PNMA3	0.171949	undirected	NA	NA
CHD5	CACNG3	0.171919	undirected	NA	NA
THY1	UCHL1	0.171801	undirected	NA	NA
DTNB	GABBR2	0.171737	undirected	NA	NA
SH3GL2	SNAP25	0.171657	undirected	NA	NA
SNAP91	NSF	0.171651	undirected	NA	NA
NAPB	INA	0.171583	undirected	NA	NA
LOC649970	BSN	0.171541	undirected	NA	NA
BEX5	CALM3	0.171535	undirected	NA	NA
CALM3	EXTL1	0.171478	undirected	NA	NA
NAPB	HMP19	0.171387	undirected	NA	NA
CALM3	UCHL1	0.171329	undirected	NA	NA
CACNG3	PNCK	0.171024	undirected	NA	NA
ST8SIA3	GABBR2	0.171009	undirected	NA	NA
PNMA3	TUBA4A	0.170986	undirected	NA	NA
CYFIP2	BSN	0.170933	undirected	NA	NA
BASP1	GNG3	0.170886	undirected	NA	NA
SLC17A7	GABBR2	0.170878	undirected	NA	NA
UCHL1	TUBA4A	0.170831	undirected	NA	NA
UCHL1	COPG2	0.170771	undirected	NA	NA
DTNB	BSN	0.17075	undirected	NA	NA
NAPB	GABBR2	0.170737	undirected	NA	NA
SYT4	NAPB	0.17068	undirected	NA	NA
VSNL1	INA	0.170676	undirected	NA	NA
NAPB	GRIA2	0.170555	undirected	NA	NA
UCHL1	GRIA3	0.170489	undirected	NA	NA
NAPB	RTN3	0.170358	undirected	NA	NA
CALM3	PDXP	0.170338	undirected	NA	NA
SYT1	BSN	0.170326	undirected	NA	NA
NEFL	CHD5	0.170179	undirected	NA	NA
UCHL1	LOC648718	0.17015	undirected	NA	NA
SNAP91	GABBR2	0.170147	undirected	NA	NA
SCN8A	SNAP25	0.170121	undirected	NA	NA
NAPB	FLJ10781	0.170044	undirected	NA	NA
NAPB	GABRG2	0.169964	undirected	NA	NA
RFPL1S	UCHL1	0.169925	undirected	NA	NA
BASP1	Septin 3	0.169922	undirected	NA	NA
VSNL1	DTNB	0.169916	undirected	NA	NA
THY1	CHD5	0.169891	undirected	NA	NA
LOC731895	CALM3	0.169802	undirected	NA	NA
SNAP91	RICH2	0.169749	undirected	NA	NA
NEFL	LOC648718	0.169685	undirected	NA	NA
ERC2	NSF	0.169672	undirected	NA	NA
NEFL	GRIA3	0.169646	undirected	NA	NA
UCHL1	NEFL	0.169635	undirected	NA	NA
BEX5	PNMA3	0.169561	undirected	NA	NA
BASP1	KCNQ3	0.169554	undirected	NA	NA
INA	BSN	0.169398	undirected	NA	NA
BASP1	ZFR2	0.169323	undirected	NA	NA
CALM3	PNMA3	0.169276	undirected	NA	NA
GNG3	UCHL1	0.169226	undirected	NA	NA
GABRB3	NSF	0.169172	undirected	NA	NA
BASP1	PRICKLE1	0.169081	undirected	NA	NA
ZFR2	CACNG3	0.169051	undirected	NA	NA
CALM3	NEFL	0.169042	undirected	NA	NA
CACNG3	PNMA3	0.168862	undirected	NA	NA
HMP19	GABBR2	0.168825	undirected	NA	NA
SYT1	CDK5R1	0.168773	undirected	NA	NA
CACNB3	GABBR2	0.168761	undirected	NA	NA
PNMA3	KCNQ3	0.168626	undirected	NA	NA
GABRB3	BSN	0.168595	undirected	NA	NA
VSNL1	YWHAG	0.168358	undirected	NA	NA
ST8SIA3	CDK5R1	0.168164	undirected	NA	NA
VSNL1	GABBR2	0.168121	undirected	NA	NA
GABBR2	RICH2	0.168088	undirected	NA	NA
DRD1IP	THY1	0.168087	undirected	NA	NA
BASP1	ATP2B1	0.168069	undirected	NA	NA
GABRG2	BSN	0.16804	undirected	NA	NA
INA	GABBR2	0.168014	undirected	NA	NA
EXTL1	UCHL1	0.167891	undirected	NA	NA
EXTL1	CACNG3	0.167885	undirected	NA	NA
CALM3	Septin 3	0.167872	undirected	NA	NA
BASP1	RFPL1S	0.1678	undirected	NA	NA
ST8SIA3	SNAP25	0.167741	undirected	NA	NA
PNMA3	LOC100133408	0.167698	undirected	NA	NA
LOC731895	PNMA3	0.167691	undirected	NA	NA
VSNL1	PRKCB	0.16763	undirected	NA	NA
EXTL1	NEFL	0.167604	undirected	NA	NA
BASP1	RAB3C	0.167525	undirected	NA	NA
VSNL1	COPG2IT1	0.167506	undirected	NA	NA
BASP1	CCDC106	0.167498	undirected	NA	NA
GABRB3	GABBR2	0.16749	undirected	NA	NA
SNAP25	GABBR2	0.167481	undirected	NA	NA
SYT1	SNAP25	0.167467	undirected	NA	NA
VSNL1	KIAA1045	0.167447	undirected	NA	NA
DUSP26	CDK5R1	0.167424	undirected	NA	NA
NAPB	NAP1L3	0.1674	undirected	NA	NA
CALM3	PRRT3	0.167351	undirected	NA	NA
INA	NSF	0.167306	undirected	NA	NA
NAPB	GLS	0.167286	undirected	NA	NA
VSNL1	RIMS2	0.167281	undirected	NA	NA
GABBR2	ATP2B1	0.167281	undirected	NA	NA
UCHL1	NRSN1	0.167278	undirected	NA	NA
SLC17A7	BASP1	0.167268	undirected	NA	NA
TMEM130	PNMA3	0.16723	undirected	NA	NA
VSNL1	SNCA	0.16709	undirected	NA	NA
SYT4	GABBR2	0.16704	undirected	NA	NA
NAPB	SNAP25	0.166946	undirected	NA	NA
CALM3	PRKAR1B	0.166917	undirected	NA	NA
CALM3	TUBA4A	0.166885	undirected	NA	NA
SVOP	BSN	0.166885	undirected	NA	NA
VSNL1	C1orf216	0.166805	undirected	NA	NA
PRKAR1B	PNMA3	0.166754	undirected	NA	NA
SNAP91	DUSP26	0.166746	undirected	NA	NA
GABRG2	GABBR2	0.166709	undirected	NA	NA
UCHL1	NAGPA	0.166616	undirected	NA	NA
SCN3B	PNMA3	0.166606	undirected	NA	NA
BASP1	PIN1	0.166539	undirected	NA	NA
CALM3	FREQ	0.166456	undirected	NA	NA
TSPAN13	BASP1	0.166415	undirected	NA	NA
VSNL1	RGS7BP	0.166351	undirected	NA	NA
GABRG2	NSF	0.166297	undirected	NA	NA
RPRML	UCHL1	0.166242	undirected	NA	NA
RTN3	NSF	0.16623	undirected	NA	NA
MAP2	CDK5R1	0.1662	undirected	NA	NA
NEFL	PNCK	0.166077	undirected	NA	NA
SCN8A	GABBR2	0.16607	undirected	NA	NA
CACNG3	KCNQ3	0.166015	undirected	NA	NA
UCHL1	PRKCB	0.165956	undirected	NA	NA
MAP2	BSN	0.165938	undirected	NA	NA
LOC649970	SNAP25	0.165872	undirected	NA	NA
NAPB	MAP7D2	0.165857	undirected	NA	NA
SYT1	GABBR2	0.165833	undirected	NA	NA
BASP1	KCNB1	0.165787	undirected	NA	NA
BASP1	EXTL1	0.165745	undirected	NA	NA
NAPB	GRIN2A	0.165723	undirected	NA	NA
MAP7D2	NSF	0.165695	undirected	NA	NA
THY1	PNCK	0.165666	undirected	NA	NA
SYT4	CDK5R1	0.165638	undirected	NA	NA
ZFR2	UCHL1	0.165614	undirected	NA	NA
GABBR2	SYT13	0.16552	undirected	NA	NA
CALM3	CACNG3	0.165465	undirected	NA	NA
UCHL1	RAB3C	0.16544	undirected	NA	NA
SNAP25	GLS	0.165394	undirected	NA	NA
BEX5	NEFL	0.165384	undirected	NA	NA
VSNL1	RPRML	0.165359	undirected	NA	NA
HPCAL4	NSF	0.165355	undirected	NA	NA
NEFL	CACNG3	0.165265	undirected	NA	NA
VSNL1	R3HDM1	0.165248	undirected	NA	NA
LOC100127971	SNAP25	0.165245	undirected	NA	NA
VSNL1	BSN	0.165238	undirected	NA	NA
NAPB	DUSP26	0.165237	undirected	NA	NA
GRIA2	NSF	0.16522	undirected	NA	NA
Septin 3	GABBR2	0.165153	undirected	NA	NA
PHACTR1	BASP1	0.165091	undirected	NA	NA
NAP1L3	NSF	0.165085	undirected	NA	NA
BASP1	DTNB	0.165053	undirected	NA	NA
VSNL1	GLS	0.165041	undirected	NA	NA
PNMA3	NAGPA	0.165039	undirected	NA	NA
PRKAR1B	CACNG3	0.165027	undirected	NA	NA
THY1	NEFL	0.165026	undirected	NA	NA
BSCL2	PNMA3	0.165009	undirected	NA	NA
VSNL1	PRICKLE1	0.165005	undirected	NA	NA
BASP1	MYT1L	0.164896	undirected	NA	NA
CALM3	CCDC92	0.164819	undirected	NA	NA
SYT1	VSNL1	0.16481	undirected	NA	NA
SNAP25	MAP7D2	0.164755	undirected	NA	NA
THY1	CACNG3	0.164643	undirected	NA	NA
SNAP91	SYT1	0.164607	undirected	NA	NA
GABBR2	CADPS	0.164603	undirected	NA	NA
UCHL1	KCNB1	0.164572	undirected	NA	NA
BSN	ATP2B1	0.164531	undirected	NA	NA
SNAP91	SYT4	0.16449	undirected	NA	NA
BSN	GFOD1	0.164471	undirected	NA	NA
MAP2	GABBR2	0.164435	undirected	NA	NA
UCHL1	PRICKLE1	0.164338	undirected	NA	NA
SYT1	GABRG2	0.164279	undirected	NA	NA
GABBR2	GLS	0.164228	undirected	NA	NA
CALM3	ZFR2	0.164151	undirected	NA	NA
NEFL	PNMA3	0.164139	undirected	NA	NA
CKMT1A	BSN	0.164078	undirected	NA	NA
SCN3B	UCHL1	0.164046	undirected	NA	NA
LOC731895	VSNL1	0.164039	undirected	NA	NA
EXTL1	PNMA3	0.164035	undirected	NA	NA
CACNG3	LOC100133408	0.164025	undirected	NA	NA
CACNG3	CACNA1E	0.164021	undirected	NA	NA
VSNL1	ELAVL4	0.163977	undirected	NA	NA
UCHL1	EPB49	0.163953	undirected	NA	NA
BASP1	PRRT3	0.163928	undirected	NA	NA
UCHL1	PRKCB1	0.163928	undirected	NA	NA
RGS7	SLC12A5	0.16392	undirected	NA	NA
SLC17A7	BSN	0.163903	undirected	NA	NA
BASP1	PRKAR1B	0.163883	undirected	NA	NA
COPG2	PNMA3	0.163883	undirected	NA	NA
GNG3	PNMA3	0.163863	undirected	NA	NA
VSNL1	SNAP25	0.163817	undirected	NA	NA
GLS	NSF	0.163745	undirected	NA	NA
VSNL1	MAP7D2	0.163719	undirected	NA	NA
CACNG3	EPB49	0.163708	undirected	NA	NA
NEFL	NRSN1	0.163706	undirected	NA	NA
NEFL	KCNQ3	0.16369	undirected	NA	NA
VSNL1	NSF	0.163643	undirected	NA	NA
CYFIP2	NAPB	0.163634	undirected	NA	NA
CALM3	CACNA1E	0.163623	undirected	NA	NA
RFPL1S	PNMA3	0.163548	undirected	NA	NA
SLC17A7	CALM3	0.163537	undirected	NA	NA

## Sheet: EC_darkred_top299
fromNode	toNode	weight	direction	fromAltName	toAltName
GPR98	GPR177	0.184171	undirected	NA	NA
GPR177	P2RY1	0.182026	undirected	NA	NA
GPR177	NTRK2	0.176116	undirected	NA	NA
GPR177	WFS1	0.176027	undirected	NA	NA
GPR177	SOX9	0.176	undirected	NA	NA
GPR177	WWC1	0.174528	undirected	NA	NA
GPR98	NTRK2	0.174021	undirected	NA	NA
GPR177	AHCYL1	0.172977	undirected	NA	NA
GPR177	PAPLN	0.172752	undirected	NA	NA
GPR177	CYP4F11	0.172496	undirected	NA	NA
AQP4	GPR177	0.171202	undirected	NA	NA
MAPKAPK3	GPR177	0.171087	undirected	NA	NA
GPR177	FAM181B	0.171071	undirected	NA	NA
GJA1	P2RY1	0.170566	undirected	NA	NA
PLTP	GPR177	0.169382	undirected	NA	NA
GPR177	ARHGEF6	0.168918	undirected	NA	NA
GPR177	RAMP1	0.168697	undirected	NA	NA
GPR177	GJA1	0.168318	undirected	NA	NA
VIL2	GPR177	0.168009	undirected	NA	NA
RANBP3L	GPR177	0.167068	undirected	NA	NA
PAPLN	GJA1	0.166804	undirected	NA	NA
SOX9	GJA1	0.16641	undirected	NA	NA
GPR177	CACHD1	0.166275	undirected	NA	NA
HSPB8	GPR177	0.166208	undirected	NA	NA
GPR98	GJA1	0.165966	undirected	NA	NA
GPR177	LIX1	0.165725	undirected	NA	NA
GPR177	PRODH	0.165505	undirected	NA	NA
EZR	GPR177	0.165366	undirected	NA	NA
GOLIM4	GOLPH4	0.165319	undirected	NA	NA
NTRK2	P2RY1	0.164914	undirected	NA	NA
IL17D	GJA1	0.164451	undirected	NA	NA
GJA1	TSPAN6	0.164149	undirected	NA	NA
GPR177	ADD3	0.164059	undirected	NA	NA
IGDCC4	GPR177	0.164035	undirected	NA	NA
C9orf61	GPR177	0.163858	undirected	NA	NA
PHGDH	GPR177	0.163856	undirected	NA	NA
GPR177	GRAMD3	0.163803	undirected	NA	NA
GPR177	IL17D	0.163734	undirected	NA	NA
CD81	GPR177	0.16287	undirected	NA	NA
IL17D	GOLPH4	0.162826	undirected	NA	NA
GABRG1	GJA1	0.162766	undirected	NA	NA
BBOX1	GPR177	0.162314	undirected	NA	NA
GPR177	FGF2	0.161796	undirected	NA	NA
GJA1	AHCYL1	0.161647	undirected	NA	NA
GABRG1	GPR177	0.161507	undirected	NA	NA
VIL2	NTRK2	0.161446	undirected	NA	NA
SLC14A1	GPR177	0.161368	undirected	NA	NA
WFS1	GOLPH4	0.161238	undirected	NA	NA
GPR177	LOC100129623	0.160738	undirected	NA	NA
VIL2	WWC1	0.160708	undirected	NA	NA
VIL2	GPR98	0.160667	undirected	NA	NA
GOLPH4	STON2	0.160123	undirected	NA	NA
SLC14A1	GJA1	0.159878	undirected	NA	NA
GJA1	GOLPH4	0.159871	undirected	NA	NA
IFI27L2	GOLPH4	0.159552	undirected	NA	NA
GPR177	ALDH9A1	0.15949	undirected	NA	NA
LOC100129652	GPR177	0.159444	undirected	NA	NA
RAMP1	NTRK2	0.159287	undirected	NA	NA
GJA1	ADD3	0.159251	undirected	NA	NA
C8orf13	GJA1	0.159222	undirected	NA	NA
GPR177	ID4	0.159105	undirected	NA	NA
GPR177	SLC39A12	0.158977	undirected	NA	NA
PBXIP1	GPR177	0.158959	undirected	NA	NA
C8orf13	GPR177	0.158551	undirected	NA	NA
EZR	VIL2	0.158488	undirected	NA	NA
PAPLN	NTRK2	0.15846	undirected	NA	NA
GJA1	NTRK2	0.158405	undirected	NA	NA
GPR177	C6orf192	0.158403	undirected	NA	NA
WWC1	GOLPH4	0.158317	undirected	NA	NA
GPR177	BMP7	0.158232	undirected	NA	NA
RANBP3L	NTRK2	0.157896	undirected	NA	NA
C4orf18	GPR177	0.157886	undirected	NA	NA
GPR177	IFI27L2	0.157705	undirected	NA	NA
EZR	WWC1	0.15755	undirected	NA	NA
GJA1	FAM181B	0.157524	undirected	NA	NA
PRDX6	GJA1	0.15731	undirected	NA	NA
BBOX1	P2RY1	0.157103	undirected	NA	NA
AQP4	CYP4F11	0.156989	undirected	NA	NA
GPR98	SOX9	0.15691	undirected	NA	NA
VIL2	WFS1	0.15677	undirected	NA	NA
DPYSL3	GPR177	0.156629	undirected	NA	NA
GPR177	TGFB2	0.156595	undirected	NA	NA
LOC100134047	GPR177	0.15645	undirected	NA	NA
IGDCC4	TSPAN6	0.156424	undirected	NA	NA
RANBP3L	GRAMD3	0.156408	undirected	NA	NA
GPR177	STON2	0.156364	undirected	NA	NA
BBOX1	GPR98	0.156249	undirected	NA	NA
WWC1	GJA1	0.156074	undirected	NA	NA
RANBP3L	GJA1	0.156061	undirected	NA	NA
GPR177	ASPH	0.155939	undirected	NA	NA
ASPH	GJA1	0.155904	undirected	NA	NA
LEPROT	GPR177	0.15581	undirected	NA	NA
IQCA1	GPR177	0.155797	undirected	NA	NA
PRDX6	AHCYL1	0.155779	undirected	NA	NA
RANBP3L	VIL2	0.155774	undirected	NA	NA
GJA1	LIX1	0.155743	undirected	NA	NA
EZR	GOLPH4	0.155687	undirected	NA	NA
EZR	GPR98	0.155636	undirected	NA	NA
SOX9	P2RY1	0.155541	undirected	NA	NA
GABRG1	GOLPH4	0.155531	undirected	NA	NA
SLC39A12	TSPAN6	0.155499	undirected	NA	NA
WFS1	GJA1	0.155436	undirected	NA	NA
GJA1	ID4	0.155266	undirected	NA	NA
EZR	WFS1	0.155198	undirected	NA	NA
GPR98	SLC39A12	0.155193	undirected	NA	NA
GPR177	TSPAN6	0.154998	undirected	NA	NA
NTRK2	GRAMD3	0.154914	undirected	NA	NA
IL17D	TSPAN6	0.154885	undirected	NA	NA
SOX9	PAPLN	0.154761	undirected	NA	NA
PBXIP1	TSPAN6	0.154753	undirected	NA	NA
GPR177	TMEM47	0.154682	undirected	NA	NA
CD81	GOLPH4	0.154625	undirected	NA	NA
SLC14A1	GOLPH4	0.154376	undirected	NA	NA
PRODH	GJA1	0.154279	undirected	NA	NA
TSPAN6	FAM181B	0.154255	undirected	NA	NA
LOC100129652	GOLPH4	0.154192	undirected	NA	NA
EZR	NTRK2	0.154168	undirected	NA	NA
IGDCC4	GJA1	0.153882	undirected	NA	NA
GJA1	ALDH9A1	0.153875	undirected	NA	NA
CASC4	P2RY1	0.153683	undirected	NA	NA
NTRK2	LIX1	0.153651	undirected	NA	NA
IL17D	PRDX6	0.153644	undirected	NA	NA
P2RY1	ADD3	0.153522	undirected	NA	NA
FGF2	TSPAN6	0.153485	undirected	NA	NA
GPR177	GOLIM4	0.153405	undirected	NA	NA
CYP4F11	GJA1	0.153354	undirected	NA	NA
NWD1	TSPAN6	0.153213	undirected	NA	NA
GPR177	FAM167A	0.15302	undirected	NA	NA
CASC4	TSPAN6	0.152981	undirected	NA	NA
C6orf192	GJA1	0.152902	undirected	NA	NA
IGDCC4	PRDX6	0.152801	undirected	NA	NA
CASC4	GPR177	0.1528	undirected	NA	NA
CASC4	GABRG1	0.152797	undirected	NA	NA
GABRG1	TSPAN6	0.152795	undirected	NA	NA
SLC39A12	P2RY1	0.152728	undirected	NA	NA
GPR177	MERTK	0.152714	undirected	NA	NA
NOTCH2NL	GPR177	0.152518	undirected	NA	NA
GOLPH4	FAM181B	0.152454	undirected	NA	NA
SOX9	TSPAN6	0.152373	undirected	NA	NA
VIL2	P2RY1	0.152321	undirected	NA	NA
SLC14A1	TSPAN6	0.152317	undirected	NA	NA
C8orf13	PRDX6	0.152237	undirected	NA	NA
GPR177	GOLPH4	0.152208	undirected	NA	NA
EZR	RANBP3L	0.152123	undirected	NA	NA
PAPLN	ID4	0.152104	undirected	NA	NA
CASC4	IL17D	0.152094	undirected	NA	NA
LOC100129623	GOLPH4	0.152078	undirected	NA	NA
AQP4	P2RY1	0.152045	undirected	NA	NA
HSPB8	GOLPH4	0.152039	undirected	NA	NA
SOX9	GOLPH4	0.152022	undirected	NA	NA
P2RY1	ID4	0.152016	undirected	NA	NA
C9orf61	TSPAN6	0.151901	undirected	NA	NA
CAB39L	TSPAN6	0.151862	undirected	NA	NA
SLC14A1	PRDX6	0.151817	undirected	NA	NA
BBOX1	GJA1	0.151809	undirected	NA	NA
CASC4	GJA1	0.151806	undirected	NA	NA
GPR177	HADHB	0.151783	undirected	NA	NA
ARHGEF6	GJA1	0.151762	undirected	NA	NA
PRDX6	P2RY1	0.151738	undirected	NA	NA
ID4	TSPAN6	0.151737	undirected	NA	NA
AQP4	NTRK2	0.151722	undirected	NA	NA
TMBIM6	TSPAN6	0.15172	undirected	NA	NA
BBOX1	TSPAN6	0.151613	undirected	NA	NA
GPR98	GRAMD3	0.151548	undirected	NA	NA
ARHGEF6	GOLPH4	0.151491	undirected	NA	NA
VIL2	GOLPH4	0.151449	undirected	NA	NA
FAM167A	GJA1	0.151387	undirected	NA	NA
SLC39A12	PRODH	0.15136	undirected	NA	NA
P2RY1	GRAMD3	0.1513	undirected	NA	NA
GOLPH4	TSPAN6	0.151261	undirected	NA	NA
C9orf61	EFEMP1	0.151234	undirected	NA	NA
VIL2	ARHGEF6	0.151218	undirected	NA	NA
SLC39A12	GJA1	0.151188	undirected	NA	NA
GPR177	CETN2	0.151077	undirected	NA	NA
C9orf61	GOLPH4	0.151013	undirected	NA	NA
P2RY1	GOLPH4	0.150894	undirected	NA	NA
PRDX6	TSPAN6	0.150894	undirected	NA	NA
GJA1	GRAMD3	0.150842	undirected	NA	NA
SOX9	GRAMD3	0.1508	undirected	NA	NA
AQP4	GJA1	0.15074	undirected	NA	NA
GPR98	ID4	0.150707	undirected	NA	NA
NTRK2	ADD3	0.150649	undirected	NA	NA
IGDCC4	GOLPH4	0.150581	undirected	NA	NA
WWC1	GRAMD3	0.150574	undirected	NA	NA
BBOX1	PAPLN	0.150556	undirected	NA	NA
LOC100134047	GOLPH4	0.150459	undirected	NA	NA
CASC4	GPR98	0.150444	undirected	NA	NA
AQP4	AHCYL1	0.15042	undirected	NA	NA
CASC4	SOX9	0.150274	undirected	NA	NA
MAPKAPK3	GOLPH4	0.150232	undirected	NA	NA
NOTCH2NL	GJA1	0.150152	undirected	NA	NA
PBXIP1	GOLPH4	0.150112	undirected	NA	NA
SLC7A2	TSPAN6	0.150057	undirected	NA	NA
NOTCH2NL	TSPAN6	0.149715	undirected	NA	NA
PBXIP1	GJA1	0.149628	undirected	NA	NA
PRDX6	ADD3	0.149611	undirected	NA	NA
MRPS34	GOLPH4	0.149583	undirected	NA	NA
SLC7A2	GPR177	0.149388	undirected	NA	NA
BBOX1	GOLPH4	0.149347	undirected	NA	NA
C4orf18	GJA1	0.149324	undirected	NA	NA
PRDX6	ALDH9A1	0.149312	undirected	NA	NA
PRDX6	FAM181B	0.149265	undirected	NA	NA
PRDX6	SOX9	0.149209	undirected	NA	NA
BBOX1	SOX9	0.149208	undirected	NA	NA
WWC1	TSPAN6	0.149094	undirected	NA	NA
SOX9	NTRK2	0.149022	undirected	NA	NA
SLC39A12	SOX9	0.14902	undirected	NA	NA
GOLPH4	GRAMD3	0.149019	undirected	NA	NA
EFEMP1	TSPAN6	0.149009	undirected	NA	NA
CASC4	WWC1	0.14891	undirected	NA	NA
P2RY1	TSPAN6	0.148878	undirected	NA	NA
GOLPH4	TMEM47	0.148853	undirected	NA	NA
LEPROT	GJA1	0.148833	undirected	NA	NA
SLC39A12	WFS1	0.148651	undirected	NA	NA
PLTP	TSPAN6	0.148647	undirected	NA	NA
TCTN1	TSPAN6	0.148616	undirected	NA	NA
PRDX6	NPL	0.148566	undirected	NA	NA
TSPAN6	AHCYL1	0.148545	undirected	NA	NA
ARHGEF6	GRAMD3	0.148544	undirected	NA	NA
GPR98	ADD3	0.148541	undirected	NA	NA
P2RY1	LIX1	0.148516	undirected	NA	NA
CASC4	WFS1	0.148498	undirected	NA	NA
CD81	TSPAN6	0.148445	undirected	NA	NA
PAPLN	ADD3	0.148402	undirected	NA	NA
GPR177	NWD1	0.148386	undirected	NA	NA
BBOX1	ADD3	0.148356	undirected	NA	NA
GABRG1	PRDX6	0.148344	undirected	NA	NA
CASC4	GOLPH4	0.148314	undirected	NA	NA
PAPLN	GRAMD3	0.148238	undirected	NA	NA
RAMP1	GJA1	0.148182	undirected	NA	NA
TCTN1	GPR177	0.148149	undirected	NA	NA
GABRG1	SLC39A12	0.148087	undirected	NA	NA
NWD1	GOLPH4	0.147985	undirected	NA	NA
BBOX1	NTRK2	0.147975	undirected	NA	NA
AQP4	GPR98	0.147863	undirected	NA	NA
BBOX1	LIX1	0.147847	undirected	NA	NA
GJA1	STON2	0.147839	undirected	NA	NA
GOLPH4	AHCYL1	0.147815	undirected	NA	NA
SLC39A12	MERTK	0.147765	undirected	NA	NA
SLC39A12	WWC1	0.147629	undirected	NA	NA
AQP4	VIL2	0.147581	undirected	NA	NA
GPR98	P2RY1	0.147526	undirected	NA	NA
STON2	TSPAN6	0.147468	undirected	NA	NA
MAPKAPK3	TSPAN6	0.147437	undirected	NA	NA
WFS1	TSPAN6	0.147431	undirected	NA	NA
SLC39A12	PAPLN	0.147319	undirected	NA	NA
TST	GPR177	0.147277	undirected	NA	NA
ERLIN2	TSPAN6	0.147274	undirected	NA	NA
MERTK	TSPAN6	0.147198	undirected	NA	NA
VIL2	GRAMD3	0.147175	undirected	NA	NA
TMBIM6	GPR177	0.147155	undirected	NA	NA
PHGDH	GOLPH4	0.147153	undirected	NA	NA
VIL2	HSPB8	0.147128	undirected	NA	NA
VIL2	LOC100129652	0.147072	undirected	NA	NA
NOTCH2NL	PRDX6	0.14706	undirected	NA	NA
CXCR7	TSPAN6	0.147051	undirected	NA	NA
C9orf61	PRDX6	0.147049	undirected	NA	NA
EZR	P2RY1	0.147048	undirected	NA	NA
FGF2	GOLPH4	0.146948	undirected	NA	NA
EZR	LOC100129652	0.146929	undirected	NA	NA
C8orf13	TSPAN6	0.146916	undirected	NA	NA
SLC7A2	GJA1	0.146916	undirected	NA	NA
LOC100134047	TSPAN6	0.146904	undirected	NA	NA
PLTP	GOLPH4	0.146898	undirected	NA	NA
TSPAN6	ALDH9A1	0.146884	undirected	NA	NA
EZR	ARHGEF6	0.146876	undirected	NA	NA
CASC4	PAPLN	0.146825	undirected	NA	NA
AQP4	RAMP1	0.146808	undirected	NA	NA
PHGDH	GRAMD3	0.146803	undirected	NA	NA
PHGDH	GJA1	0.146784	undirected	NA	NA
GPR98	GOLPH4	0.146755	undirected	NA	NA
MAPKAPK3	VIL2	0.146736	undirected	NA	NA
LIX1	ADD3	0.146711	undirected	NA	NA
NPL	TSPAN6	0.146527	undirected	NA	NA
BBOX1	WFS1	0.146525	undirected	NA	NA
PRDX6	CYP4F11	0.146507	undirected	NA	NA
C5orf33	TSPAN6	0.146384	undirected	NA	NA
FGF2	AHCYL1	0.146356	undirected	NA	NA
FGF2	GJA1	0.146309	undirected	NA	NA
RANBP3L	CASC4	0.146293	undirected	NA	NA
C9orf61	GJA1	0.146207	undirected	NA	NA
HSPB8	TSPAN6	0.146139	undirected	NA	NA
FGF2	CYP4F11	0.146105	undirected	NA	NA
VIL2	RAMP1	0.146088	undirected	NA	NA
IL17D	SLC39A12	0.146082	undirected	NA	NA
CASC4	NTRK2	0.146061	undirected	NA	NA
AQP4	LIX1	0.146051	undirected	NA	NA
LOC100129652	TSPAN6	0.145979	undirected	NA	NA
CDK2AP1	TSPAN6	0.145917	undirected	NA	NA
GPR98	LIX1	0.145895	undirected	NA	NA
LOC100129652	WFS1	0.145862	undirected	NA	NA
PEX11A	TSPAN6	0.145827	undirected	NA	NA
VIL2	BMP7	0.145761	undirected	NA	NA
LRIG1	GPR177	0.145748	undirected	NA	NA
ITGB8	TSPAN6	0.145743	undirected	NA	NA
PHGDH	VIL2	0.145724	undirected	NA	NA
SLC39A12	CACHD1	0.145717	undirected	NA	NA
PRDX6	PAPLN	0.145679	undirected	NA	NA
SLC39A12	GOLPH4	0.145678	undirected	NA	NA

## Sheet: CE_brown_top299
fromNode	toNode	weight	direction	fromAltName	toAltName
LOC100127910	LOC728320	0.0921583	undirected	NA	NA
LOC100127910	LOC730393	0.0918739	undirected	NA	NA
FLVCR1	LOC100127910	0.091696	undirected	NA	NA
MIR1914	LOC100127910	0.0910493	undirected	NA	NA
FAM128B	LOC100127910	0.0904082	undirected	NA	NA
MIR1914	FLJ46552	0.0894824	undirected	NA	NA
LOC100127910	CREB3	0.0891658	undirected	NA	NA
CREB3	FLJ46552	0.088929	undirected	NA	NA
LOC100127910	SCARNA14	0.0885268	undirected	NA	NA
LOC100127910	FOXP3	0.0880527	undirected	NA	NA
LOC100127910	TIMM13	0.0879939	undirected	NA	NA
FLJ46552	LOC728320	0.0879035	undirected	NA	NA
LOC100127910	LOC643612	0.0872865	undirected	NA	NA
LOC652809	LOC100127910	0.0869347	undirected	NA	NA
LOC100127910	LOC646145	0.0867414	undirected	NA	NA
LOC100127910	LOC729581	0.0867072	undirected	NA	NA
LOC100127910	LOC389458	0.0866732	undirected	NA	NA
LOC100127910	SCARNA27	0.0865356	undirected	NA	NA
LOC100127910	LOC100128083	0.0865165	undirected	NA	NA
LOC732138	LOC100127910	0.086489	undirected	NA	NA
MIR1914	SLC43A1	0.08644	undirected	NA	NA
LOC647911	LOC100127910	0.086384	undirected	NA	NA
LOC100128083	FLJ46552	0.0863563	undirected	NA	NA
LOC100127910	SERPINA10	0.0861271	undirected	NA	NA
HFE	LOC100127910	0.0861247	undirected	NA	NA
MIR1914	SRCRB4D	0.085973	undirected	NA	NA
LOC100127910	FLJ46552	0.0859308	undirected	NA	NA
DHH	LOC100127910	0.0858468	undirected	NA	NA
LOC100127910	SRCRB4D	0.0857035	undirected	NA	NA
SERPINA5	LOC100127910	0.0853458	undirected	NA	NA
FAM128B	FLJ46552	0.0851306	undirected	NA	NA
SCARNA14	FLJ46552	0.0850305	undirected	NA	NA
CREB3	SRCRB4D	0.0850124	undirected	NA	NA
CYP1A1	LOC100127910	0.0849939	undirected	NA	NA
LOC100127910	LOC100134560	0.0848685	undirected	NA	NA
LOC100127910	LOC340549	0.0847799	undirected	NA	NA
LOC100127910	LOC642843	0.0846388	undirected	NA	NA
LOC100127910	IL1R2	0.0846165	undirected	NA	NA
LOC100127910	LOC442582	0.0846134	undirected	NA	NA
LOC100127910	LTBP2	0.0845684	undirected	NA	NA
LOC100127910	FOXO6	0.0844964	undirected	NA	NA
LOC100127910	LOC642749	0.08438	undirected	NA	NA
LOC100127910	LOC642340	0.0842455	undirected	NA	NA
FIGNL2	FLJ46552	0.0842253	undirected	NA	NA
LOC653680	LOC100127910	0.0840626	undirected	NA	NA
LOC644701	LOC100127910	0.0839876	undirected	NA	NA
LOC100127910	F2	0.0839288	undirected	NA	NA
LOC653652	FLJ46552	0.0838628	undirected	NA	NA
LOC647910	LOC100127910	0.0837641	undirected	NA	NA
LOC100127910	LOC654106	0.0836913	undirected	NA	NA
SLC43A1	FLJ46552	0.0835974	undirected	NA	NA
LOC100127910	LOC653321	0.0835843	undirected	NA	NA
KIFC3	LOC100127910	0.0834011	undirected	NA	NA
FLJ46552	LOC100134560	0.0833914	undirected	NA	NA
LOC100127910	CYP2C9	0.0833887	undirected	NA	NA
LOC653652	LOC100127910	0.0833687	undirected	NA	NA
LOC100127910	XAGE1D	0.0833393	undirected	NA	NA
LOC654114	XAGE1D	0.0833091	undirected	NA	NA
DHH	FLJ46552	0.0831504	undirected	NA	NA
LOC654114	CREB3	0.0831459	undirected	NA	NA
LOC100127910	PRR3	0.0831235	undirected	NA	NA
LOC100127910	LOC152586	0.0830678	undirected	NA	NA
LOC643774	LOC100127910	0.0829659	undirected	NA	NA
LOC441070	LOC100127910	0.0829357	undirected	NA	NA
CLEC18C	FLJ46552	0.0829346	undirected	NA	NA
LOC648665	LOC100127910	0.0829238	undirected	NA	NA
FLVCR1	FLJ46552	0.0829232	undirected	NA	NA
MARVELD1	FLJ46552	0.0829159	undirected	NA	NA
LOC651197	LOC100127910	0.0829071	undirected	NA	NA
LOC100127910	ZNF563	0.082691	undirected	NA	NA
LOC100127910	PES1	0.0825966	undirected	NA	NA
LOC652809	FLJ46552	0.0825685	undirected	NA	NA
MIR1914	PRR3	0.0825413	undirected	NA	NA
LOC100127910	LOC100132024	0.0825336	undirected	NA	NA
LOC100127910	LOC644012	0.0824893	undirected	NA	NA
LOC100127910	LOC643045	0.0824368	undirected	NA	NA
SRCRB4D	SCARNA14	0.0824236	undirected	NA	NA
LOC646145	SLC43A1	0.0824041	undirected	NA	NA
LOC646145	FLJ46552	0.082393	undirected	NA	NA
SRCRB4D	FLJ46552	0.0823887	undirected	NA	NA
LOC654114	MARVELD1	0.0823619	undirected	NA	NA
LOC654114	FLVCR1	0.0823596	undirected	NA	NA
LOC442582	FLJ46552	0.0823363	undirected	NA	NA
SRCRB4D	LOC100128083	0.0823253	undirected	NA	NA
SRCRB4D	PRR3	0.0823197	undirected	NA	NA
FIGNL2	LOC100127910	0.0822834	undirected	NA	NA
LOC654114	LOC728320	0.0822489	undirected	NA	NA
SERPINA5	SCARNA14	0.0822016	undirected	NA	NA
SERPINA5	PRR3	0.082157	undirected	NA	NA
IGFBP1	LOC100127910	0.0821407	undirected	NA	NA
LOC100127910	PORCN	0.0820737	undirected	NA	NA
LOC100127910	LOC100133797	0.0819086	undirected	NA	NA
LOC100127910	LOC646106	0.0819042	undirected	NA	NA
LOC100127910	LOC648934	0.0818697	undirected	NA	NA
LOC100127910	SLC43A1	0.0818662	undirected	NA	NA
SRCRB4D	LOC442582	0.0818374	undirected	NA	NA
LOC100127910	LOC100134102	0.0818295	undirected	NA	NA
LOC100127910	MARVELD1	0.081809	undirected	NA	NA
LOC654114	LOC646145	0.0817952	undirected	NA	NA
LOC653321	FLJ46552	0.0817511	undirected	NA	NA
FLJ46552	IL1R2	0.0816824	undirected	NA	NA
LOC648169	LOC100127910	0.081662	undirected	NA	NA
LOC100127910	ALK	0.0816558	undirected	NA	NA
LOC100127910	LOC100129098	0.0816541	undirected	NA	NA
SERPINA5	FLVCR1	0.0816461	undirected	NA	NA
SEC16B	FLJ46552	0.081632	undirected	NA	NA
LOC654114	SCARNA14	0.0816255	undirected	NA	NA
EPX	FLJ46552	0.0815413	undirected	NA	NA
LOC100127910	LOC652741	0.0815313	undirected	NA	NA
LOC100127910	C20orf112	0.081521	undirected	NA	NA
MIR1914	LOC441052	0.0814841	undirected	NA	NA
LTBP2	FLJ46552	0.0814699	undirected	NA	NA
LOC646145	SCARNA27	0.0814696	undirected	NA	NA
IGFBP1	SRCRB4D	0.0814684	undirected	NA	NA
LOC100127910	C9orf131	0.0814325	undirected	NA	NA
SLC43A1	LOC728320	0.081354	undirected	NA	NA
LOC100127910	PLK3	0.0813288	undirected	NA	NA
YKT6	FLJ46552	0.081326	undirected	NA	NA
LOC643612	FLJ46552	0.0813144	undirected	NA	NA
FOXO6	FLJ46552	0.0813143	undirected	NA	NA
LOC100134102	FLJ46552	0.08131	undirected	NA	NA
FIGNL2	LOC654114	0.0812778	undirected	NA	NA
LOC732138	FLJ46552	0.0812758	undirected	NA	NA
LOC440551	LOC100127910	0.0812696	undirected	NA	NA
LOC340357	FLJ46552	0.0812686	undirected	NA	NA
BTD	FLJ46552	0.081128	undirected	NA	NA
LOC100127910	LOC729135	0.0811263	undirected	NA	NA
MARVELD1	SRCRB4D	0.0811139	undirected	NA	NA
FLJ46552	PRR3	0.0810799	undirected	NA	NA
LOC100127910	LOC645645	0.0810601	undirected	NA	NA
CYP1A1	LOC654114	0.0810267	undirected	NA	NA
SUFU	LOC100127910	0.0810155	undirected	NA	NA
SLC43A1	LOC100134560	0.0809958	undirected	NA	NA
LOC653652	SRCRB4D	0.0809758	undirected	NA	NA
LOC100127910	NUDT8	0.0809539	undirected	NA	NA
SERPINA10	FLJ46552	0.0809495	undirected	NA	NA
FLJ46552	LOC730393	0.0809389	undirected	NA	NA
LOC440551	FLJ46552	0.0808924	undirected	NA	NA
SERPINA5	LOC728320	0.0808834	undirected	NA	NA
FIGNL2	CREB3	0.0808827	undirected	NA	NA
LOC100127910	NPNT	0.0808767	undirected	NA	NA
LTBP2	PRR3	0.0808737	undirected	NA	NA
LOC100127910	LOC100132896	0.0808429	undirected	NA	NA
LOC100127910	HCG3	0.0808149	undirected	NA	NA
SLC43A1	LOC100128083	0.0808001	undirected	NA	NA
SRCRB4D	LOC645645	0.0807996	undirected	NA	NA
FLVCR1	SRCRB4D	0.0807603	undirected	NA	NA
CD55	LOC100127910	0.0807591	undirected	NA	NA
CYP1A1	SRCRB4D	0.0807526	undirected	NA	NA
LOC100127910	CLEC2L	0.080747	undirected	NA	NA
FLVCR1	PRR3	0.0807227	undirected	NA	NA
LOC100127910	LOC441052	0.0807109	undirected	NA	NA
LOC100127910	LOC100131716	0.0806829	undirected	NA	NA
LOC100130575	LOC100127910	0.0806615	undirected	NA	NA
LOC100127910	C1orf130	0.0806485	undirected	NA	NA
FAM128B	SRCRB4D	0.080643	undirected	NA	NA
LOC100128202	LOC100127910	0.0805634	undirected	NA	NA
LOC100127910	LOC644302	0.0805431	undirected	NA	NA
LOC100127910	LOC731511	0.0805399	undirected	NA	NA
FOXP3	FLJ46552	0.0804815	undirected	NA	NA
SCARNA27	PLK3	0.0804676	undirected	NA	NA
LOC654114	NPNT	0.0804339	undirected	NA	NA
LOC654114	FLJ46552	0.0804273	undirected	NA	NA
CLEC18C	LOC100127910	0.0804211	undirected	NA	NA
SERPINA5	LOC730393	0.0804039	undirected	NA	NA
LOC100127910	YKT6	0.0804012	undirected	NA	NA
PLK3	FLJ46552	0.080334	undirected	NA	NA
SRCRB4D	HOXC11	0.0803105	undirected	NA	NA
INSR	LOC100127910	0.080255	undirected	NA	NA
LOC647911	FLJ46552	0.080253	undirected	NA	NA
LOC654114	LOC152586	0.08021	undirected	NA	NA
SUFU	FLJ46552	0.080208	undirected	NA	NA
SCARNA27	CREB3	0.0801999	undirected	NA	NA
LOC100127910	CAPN1	0.0801884	undirected	NA	NA
SRCRB4D	LOC100134560	0.0801651	undirected	NA	NA
CYP1A1	FLJ46552	0.0801509	undirected	NA	NA
SERPINA5	FLJ46552	0.0801121	undirected	NA	NA
LOC100127910	ATXN7	0.0801024	undirected	NA	NA
SCARNA27	FLJ46552	0.0801001	undirected	NA	NA
LOC100127910	LOC100131970	0.0800605	undirected	NA	NA
LOC648169	FLJ46552	0.0800604	undirected	NA	NA
MDFI	FLJ46552	0.0800514	undirected	NA	NA
LOC653652	SLC43A1	0.0800098	undirected	NA	NA
LOC100127910	LOC388242	0.0799711	undirected	NA	NA
LOC100127910	MDFI	0.0799673	undirected	NA	NA
SLC43A1	SCARNA14	0.0799332	undirected	NA	NA
LOC100127910	BOLA2B	0.0799247	undirected	NA	NA
LOC100127910	KIAA1875	0.0799021	undirected	NA	NA
LTBP2	LOC728320	0.0798801	undirected	NA	NA
SLC43A1	IL1R2	0.079854	undirected	NA	NA
CLEC18C	SLC43A1	0.0798406	undirected	NA	NA
KIFC3	FLJ46552	0.0798246	undirected	NA	NA
FIGNL2	SRCRB4D	0.0797995	undirected	NA	NA
LOC100127910	MAGEA6	0.0797991	undirected	NA	NA
CREB3	PRR3	0.0797983	undirected	NA	NA
LOC653652	MIR1914	0.0797885	undirected	NA	NA
MIR373	SRCRB4D	0.0797802	undirected	NA	NA
PRR3	LOC100134560	0.0797736	undirected	NA	NA
BOLA2B	FLJ46552	0.0797677	undirected	NA	NA
LOC100134022	FLJ46552	0.0797638	undirected	NA	NA
LOC648665	FLJ46552	0.0797523	undirected	NA	NA
SCARNA27	SRCRB4D	0.0797363	undirected	NA	NA
FLVCR1	SCARNA27	0.0797213	undirected	NA	NA
MIR373	LOC100127910	0.0797199	undirected	NA	NA
LOC654114	FAM128B	0.0797071	undirected	NA	NA
LOC100127910	CCDC88C	0.0796906	undirected	NA	NA
ELP2P	LOC100127910	0.079679	undirected	NA	NA
SCARNA27	LOC728320	0.0796539	undirected	NA	NA
ZNF563	FLJ46552	0.0796442	undirected	NA	NA
LOC100127910	SUV420H2	0.0796319	undirected	NA	NA
LOC654114	LOC100128083	0.0795906	undirected	NA	NA
FIGNL2	PRR3	0.0795661	undirected	NA	NA
PRR3	LOC728320	0.0795651	undirected	NA	NA
FAM128B	SCARNA27	0.0795257	undirected	NA	NA
SRCRB4D	LOC729135	0.0795152	undirected	NA	NA
UBE2K	FLJ46552	0.0794993	undirected	NA	NA
LOC100131071	LOC100127910	0.0794952	undirected	NA	NA
NUDT8	FLJ46552	0.0794885	undirected	NA	NA
SRCRB4D	LTBP2	0.079472	undirected	NA	NA
FLJ46552	LOC645645	0.0794634	undirected	NA	NA
FOXP3	SERPINA10	0.0794466	undirected	NA	NA
SCARNA27	LOC730393	0.0794375	undirected	NA	NA
SERPINA5	LOC643612	0.0794368	undirected	NA	NA
SLC43A1	SERPINA10	0.0794368	undirected	NA	NA
LOC651197	FLJ46552	0.0794304	undirected	NA	NA
LOC100127910	LOC100134444	0.0794191	undirected	NA	NA
LOC727811	LOC100127910	0.0794128	undirected	NA	NA
SLC27A4	FLJ46552	0.0793965	undirected	NA	NA
OTUD7B	LOC100127910	0.0793963	undirected	NA	NA
S100A14	SRCRB4D	0.079391	undirected	NA	NA
LOC100127910	LSP1	0.0793774	undirected	NA	NA
LOC653680	FLJ46552	0.0793766	undirected	NA	NA
LOC652809	SRCRB4D	0.0793709	undirected	NA	NA
LOC654114	LOC100127910	0.0793483	undirected	NA	NA
TIMM13	PRR3	0.0793473	undirected	NA	NA
SERPINA5	LOC648665	0.0792968	undirected	NA	NA
LOC100127910	PRR20D	0.0792765	undirected	NA	NA
SNHG12	LOC100127910	0.0792743	undirected	NA	NA
SUV420H2	FLJ46552	0.0792676	undirected	NA	NA
SRCRB4D	LOC728320	0.079262	undirected	NA	NA
SCARNA14	PRR3	0.0792473	undirected	NA	NA
SLC43A1	PLK3	0.0792369	undirected	NA	NA
LOC654114	LTBP2	0.0791975	undirected	NA	NA
LOC650028	LOC100127910	0.0791852	undirected	NA	NA
LOC654114	LOC100134560	0.0791764	undirected	NA	NA
LOC441052	PRR3	0.0791703	undirected	NA	NA
FADS6	FLJ46552	0.0791673	undirected	NA	NA
LOC100127910	C15orf54	0.0791582	undirected	NA	NA
KIFC3	LOC654114	0.0791516	undirected	NA	NA
LOC100127910	LOC100131256	0.0791161	undirected	NA	NA
LOC644701	PRR3	0.0791155	undirected	NA	NA
SERPINA5	FIGNL2	0.0791094	undirected	NA	NA
S100A14	LOC100127910	0.0791044	undirected	NA	NA
NPNT	LOC728320	0.0790563	undirected	NA	NA
MIR1914	LTBP2	0.0790303	undirected	NA	NA
LOC654114	SRCRB4D	0.0790296	undirected	NA	NA
MIR1914	FOXP3	0.0790116	undirected	NA	NA
KIFC3	SRCRB4D	0.0789956	undirected	NA	NA
LOC100127910	SLC27A4	0.0789839	undirected	NA	NA
LOC100127910	UXS1	0.0789787	undirected	NA	NA
CREB3	NPNT	0.0789779	undirected	NA	NA
LOC100127910	SEC16B	0.0789695	undirected	NA	NA
LOC100127910	MIR1229	0.0789263	undirected	NA	NA
LOC100127910	STK32C	0.0789234	undirected	NA	NA
FOXP3	LOC730393	0.0789013	undirected	NA	NA
LOC100127910	LOC442132	0.0788988	undirected	NA	NA
SRCRB4D	LOC729581	0.0788739	undirected	NA	NA
ATP10A	LOC100127910	0.0788622	undirected	NA	NA
FAM128B	PRR3	0.0788533	undirected	NA	NA
LOC653680	SRCRB4D	0.07884	undirected	NA	NA
LOC100127910	LOC649952	0.078792	undirected	NA	NA
LOC654114	SCARNA27	0.0787892	undirected	NA	NA
FLJ46552	C15orf54	0.078784	undirected	NA	NA
LOC340549	FLJ46552	0.0787595	undirected	NA	NA
LOC100127910	INPP5D	0.0787478	undirected	NA	NA
LOC653680	CREB3	0.0787366	undirected	NA	NA
LOC100127910	LOC649133	0.0787341	undirected	NA	NA
PORCN	FLJ46552	0.0787261	undirected	NA	NA
FLJ46552	TIMM13	0.0787064	undirected	NA	NA
LOC732138	SRCRB4D	0.0786981	undirected	NA	NA
PRR3	LOC642843	0.078689	undirected	NA	NA
SERPINA5	CREB3	0.078669	undirected	NA	NA
LOC653652	LTBP2	0.0786572	undirected	NA	NA
LOC645837	LOC100127910	0.0786338	undirected	NA	NA
LOC653652	LOC654114	0.0786242	undirected	NA	NA
LOC643612	PRR3	0.0786215	undirected	NA	NA
KIFC3	PRR3	0.0786205	undirected	NA	NA
LOC644701	FLVCR1	0.078583	undirected	NA	NA
FOXP3	SLC43A1	0.0785265	undirected	NA	NA
HFE	FLJ46552	0.0785225	undirected	NA	NA
CLEC2L	SRCRB4D	0.0785091	undirected	NA	NA
AQP3	LOC100127910	0.0784759	undirected	NA	NA
LOC100127910	FDXR	0.0784596	undirected	NA	NA
SUFU	SRCRB4D	0.0784534	undirected	NA	NA
LOC100127910	RIMBP3B	0.0784317	undirected	NA	NA
FLJ46552	LOC729135	0.0784214	undirected	NA	NA
FLJ46552	LOC100133797	0.0784093	undirected	NA	NA
SERPINA10	LTBP2	0.0784057	undirected	NA	NA
FOXP3	SRCRB4D	0.0784051	undirected	NA	NA

## Sheet: CE_darkorange_top299
fromNode	toNode	weight	direction	fromAltName	toAltName
GOLIM4	NDN	0.13896	undirected	NA	NA
SOX2	NDN	0.137221	undirected	NA	NA
PRKCA	NDN	0.137189	undirected	NA	NA
LOC644604	NDN	0.133831	undirected	NA	NA
ITM2C	NDN	0.133786	undirected	NA	NA
ATP1A2	HTRA1	0.133549	undirected	NA	NA
DDAH1	NDN	0.133088	undirected	NA	NA
LOC440595	NDN	0.132961	undirected	NA	NA
TMBIM6	NDN	0.132053	undirected	NA	NA
ATP1A2	PRKCA	0.131833	undirected	NA	NA
HEPACAM	HTRA1	0.13067	undirected	NA	NA
CSRP1	NDN	0.130584	undirected	NA	NA
LOC728672	NDN	0.130345	undirected	NA	NA
SPARCL1	NDN	0.130287	undirected	NA	NA
FTH1	NDN	0.1302	undirected	NA	NA
GOLIM4	ATP1A2	0.129342	undirected	NA	NA
ATP1A2	NDN	0.129312	undirected	NA	NA
HTRA1	NDN	0.129274	undirected	NA	NA
PHGDH	NDN	0.128366	undirected	NA	NA
TST	HTRA1	0.127823	undirected	NA	NA
GOLIM4	SOX2	0.127552	undirected	NA	NA
IFI27L2	NDN	0.127481	undirected	NA	NA
HEPACAM	PRKCA	0.12745	undirected	NA	NA
TMSL3	NDN	0.127391	undirected	NA	NA
CNDP2	NDN	0.127227	undirected	NA	NA
GOLIM4	PRKCA	0.126516	undirected	NA	NA
HEPACAM	NDN	0.126401	undirected	NA	NA
LOC440595	LOC644604	0.125538	undirected	NA	NA
LOC728672	LOC644604	0.125474	undirected	NA	NA
NDN	RAB31	0.125409	undirected	NA	NA
SOX2	PRKCA	0.124917	undirected	NA	NA
NPC2	NDN	0.124845	undirected	NA	NA
DDAH1	ATP1A2	0.124077	undirected	NA	NA
HTRA1	SLC1A3	0.123904	undirected	NA	NA
PHGDH	HTRA1	0.123859	undirected	NA	NA
PON2	PRKCA	0.123855	undirected	NA	NA
DDAH1	SOX2	0.1238	undirected	NA	NA
MAOA	NDN	0.123613	undirected	NA	NA
PTN	NDN	0.123366	undirected	NA	NA
PON2	HTRA1	0.123323	undirected	NA	NA
PTPRZ1	NDN	0.123106	undirected	NA	NA
NDN	MT3	0.122779	undirected	NA	NA
NPC2	IFI27L2	0.122686	undirected	NA	NA
HEPACAM	GOLIM4	0.122672	undirected	NA	NA
IFI27L2	HTRA1	0.122348	undirected	NA	NA
IFI27L2	RAB31	0.122028	undirected	NA	NA
PHGDH	ATP1A2	0.121941	undirected	NA	NA
SOX2	HTRA1	0.121748	undirected	NA	NA
MAOA	IFI27L2	0.12147	undirected	NA	NA
LOC440595	LOC728672	0.121447	undirected	NA	NA
ATP1A2	RAB31	0.121346	undirected	NA	NA
MSRB2	NDN	0.120922	undirected	NA	NA
PTPRZ1	HTRA1	0.120608	undirected	NA	NA
DDAH1	PTN	0.120605	undirected	NA	NA
ATP1A2	SOX2	0.120591	undirected	NA	NA
CSRP1	IFI27L2	0.120481	undirected	NA	NA
TST	IFI27L2	0.12023	undirected	NA	NA
HEPACAM	ATP1A2	0.119974	undirected	NA	NA
ATP1A2	IFI27L2	0.119866	undirected	NA	NA
DARS	TST	0.119657	undirected	NA	NA
HEPACAM	RAB31	0.119536	undirected	NA	NA
IFI27L2	PRKCA	0.119464	undirected	NA	NA
PTPRZ1	SLC1A3	0.119365	undirected	NA	NA
HTRA1	PTN	0.119326	undirected	NA	NA
HTRA1	PRKCA	0.119271	undirected	NA	NA
CNDP2	IFI27L2	0.119161	undirected	NA	NA
PRKCA	MT3	0.119119	undirected	NA	NA
HADHB	HTRA1	0.119077	undirected	NA	NA
DDAH1	PRKCA	0.11907	undirected	NA	NA
TMBIM6	IFI27L2	0.119057	undirected	NA	NA
HEPACAM	IFI27L2	0.118657	undirected	NA	NA
DDAH1	SLC1A3	0.11854	undirected	NA	NA
PON2	NDN	0.118404	undirected	NA	NA
ACAA2	NDN	0.118369	undirected	NA	NA
SCD	NDN	0.118341	undirected	NA	NA
MAOA	HTRA1	0.118315	undirected	NA	NA
PHGDH	IFI27L2	0.117922	undirected	NA	NA
PHGDH	HEPACAM	0.117892	undirected	NA	NA
MAOA	PRKCA	0.117705	undirected	NA	NA
PTPRZ1	ATP1A2	0.117671	undirected	NA	NA
HADHB	NDN	0.11766	undirected	NA	NA
DARS	HADHB	0.117592	undirected	NA	NA
GOLIM4	PTN	0.117566	undirected	NA	NA
TST	NDN	0.117506	undirected	NA	NA
CD81	HTRA1	0.117391	undirected	NA	NA
PHGDH	DDAH1	0.117354	undirected	NA	NA
PRKCA	PTN	0.117346	undirected	NA	NA
IFI27L2	PMP22	0.117321	undirected	NA	NA
GOLIM4	PON2	0.117058	undirected	NA	NA
GOLIM4	CSRP1	0.116907	undirected	NA	NA
LOC440595	PRKCA	0.116792	undirected	NA	NA
HEPACAM	DDAH1	0.116621	undirected	NA	NA
PTPRZ1	DDAH1	0.116617	undirected	NA	NA
GOLIM4	HTRA1	0.1166	undirected	NA	NA
PHGDH	GOLIM4	0.116531	undirected	NA	NA
PRKCA	SLC1A3	0.116435	undirected	NA	NA
SOX2	IFI27L2	0.116423	undirected	NA	NA
PHGDH	PRKCA	0.116309	undirected	NA	NA
ITM2C	IFI27L2	0.116176	undirected	NA	NA
DDAH1	HTRA1	0.116175	undirected	NA	NA
ATP1A2	SLC1A3	0.115969	undirected	NA	NA
TST	GOLIM4	0.115948	undirected	NA	NA
TST	PRKCA	0.11562	undirected	NA	NA
CSRP1	HTRA1	0.115508	undirected	NA	NA
DARS	ATP1A2	0.115461	undirected	NA	NA
PRKCA	RAB31	0.115387	undirected	NA	NA
IFI27L2	LOC644604	0.115197	undirected	NA	NA
DDAH1	PON2	0.115043	undirected	NA	NA
HTRA1	MT3	0.114798	undirected	NA	NA
ITM2C	PRKCA	0.114773	undirected	NA	NA
TMBIM6	LOC440595	0.114656	undirected	NA	NA
DDAH1	GOLIM4	0.114502	undirected	NA	NA
ITM2C	DDAH1	0.114492	undirected	NA	NA
ITM2C	LOC440595	0.114479	undirected	NA	NA
DDAH1	HADHB	0.114462	undirected	NA	NA
ITM2C	GOLIM4	0.114456	undirected	NA	NA
DARS	HTRA1	0.114427	undirected	NA	NA
PHGDH	PON2	0.114263	undirected	NA	NA
IFI27L2	SPARCL1	0.114216	undirected	NA	NA
GOLIM4	IFI27L2	0.114214	undirected	NA	NA
MAOA	RAB31	0.114213	undirected	NA	NA
SCD	IFI27L2	0.114154	undirected	NA	NA
C18orf32	DARS	0.114114	undirected	NA	NA
ATP1A2	HADHB	0.114013	undirected	NA	NA
ATP1A2	PON2	0.114011	undirected	NA	NA
FTH1	LOC440595	0.113996	undirected	NA	NA
IFI27L2	MT3	0.113962	undirected	NA	NA
SFXN5	HTRA1	0.113887	undirected	NA	NA
PTPRZ1	GOLIM4	0.113851	undirected	NA	NA
SCD	HTRA1	0.113786	undirected	NA	NA
ATP1A2	PTN	0.11375	undirected	NA	NA
PTN	SLC1A3	0.113422	undirected	NA	NA
TMBIM6	GOLIM4	0.11334	undirected	NA	NA
LOC440595	IFI27L2	0.113193	undirected	NA	NA
LOC440595	CNDP2	0.112961	undirected	NA	NA
C18orf32	TST	0.112853	undirected	NA	NA
CD81	PRKCA	0.112826	undirected	NA	NA
CSRP1	PRKCA	0.112737	undirected	NA	NA
LOC644604	MT3	0.112732	undirected	NA	NA
HEPACAM	PON2	0.1127	undirected	NA	NA
DARS	PTPRZ1	0.112648	undirected	NA	NA
ACAA2	IFI27L2	0.112623	undirected	NA	NA
FTH1	LOC644604	0.112609	undirected	NA	NA
CD81	IFI27L2	0.112578	undirected	NA	NA
HTRA1	RAB31	0.11255	undirected	NA	NA
LOC440595	SOX2	0.112361	undirected	NA	NA
NPC2	LOC440595	0.112203	undirected	NA	NA
GOLIM4	MT3	0.112185	undirected	NA	NA
TST	PTPRZ1	0.111991	undirected	NA	NA
TMSL3	IFI27L2	0.111983	undirected	NA	NA
NPC2	TMBIM6	0.111963	undirected	NA	NA
PHGDH	SLC1A3	0.111917	undirected	NA	NA
GOLIM4	SLC1A3	0.111883	undirected	NA	NA
C18orf32	MSRB2	0.111873	undirected	NA	NA
LOC728672	IFI27L2	0.111857	undirected	NA	NA
SOX2	RAB31	0.111837	undirected	NA	NA
SCD	DARS	0.11179	undirected	NA	NA
DARS	SLC1A3	0.111723	undirected	NA	NA
LOC440595	SPARCL1	0.11167	undirected	NA	NA
PHGDH	RAB31	0.111639	undirected	NA	NA
TMBIM6	LOC644604	0.111532	undirected	NA	NA
HEPACAM	SOX2	0.111528	undirected	NA	NA
DARS	HEPACAM	0.111507	undirected	NA	NA
TMBIM6	DDAH1	0.111494	undirected	NA	NA
PHGDH	TST	0.111468	undirected	NA	NA
FTH1	SPARCL1	0.111373	undirected	NA	NA
NPC2	CNDP2	0.11134	undirected	NA	NA
TST	DDAH1	0.111297	undirected	NA	NA
NPC2	LOC644604	0.111256	undirected	NA	NA
PON2	RAB31	0.111242	undirected	NA	NA
NDN	SLC1A3	0.111184	undirected	NA	NA
C18orf32	HTRA1	0.111103	undirected	NA	NA
PMP22	NDN	0.111087	undirected	NA	NA
TMBIM6	ATP1A2	0.111068	undirected	NA	NA
TMBIM6	PRKCA	0.111008	undirected	NA	NA
PTPRZ1	PON2	0.11098	undirected	NA	NA
GOLIM4	RAB31	0.110929	undirected	NA	NA
PHGDH	DARS	0.110861	undirected	NA	NA
DARS	ACAA2	0.110811	undirected	NA	NA
LOC644604	PRKCA	0.110781	undirected	NA	NA
TMBIM6	HTRA1	0.110728	undirected	NA	NA
HADHB	IFI27L2	0.110721	undirected	NA	NA
HADHB	SLC1A3	0.11069	undirected	NA	NA
CSRP1	LOC644604	0.110672	undirected	NA	NA
IFI27L2	MSRB2	0.110619	undirected	NA	NA
LOC440595	RAB31	0.110577	undirected	NA	NA
LOC440595	CSRP1	0.110484	undirected	NA	NA
MAOA	CNDP2	0.110479	undirected	NA	NA
MAOA	GOLIM4	0.110477	undirected	NA	NA
PON2	SOX2	0.110459	undirected	NA	NA
NPC2	CSRP1	0.110282	undirected	NA	NA
HEPACAM	SLC1A3	0.11023	undirected	NA	NA
LOC440595	GOLIM4	0.110146	undirected	NA	NA
NPC2	PMP22	0.110128	undirected	NA	NA
C1orf54	NDN	0.110061	undirected	NA	NA
PON2	PTN	0.110025	undirected	NA	NA
ATP1A2	CSRP1	0.110011	undirected	NA	NA
ITM2C	HTRA1	0.109989	undirected	NA	NA
TMBIM6	HEPACAM	0.109988	undirected	NA	NA
TST	HADHB	0.109848	undirected	NA	NA
PRKCA	SPARCL1	0.109848	undirected	NA	NA
PTPRZ1	HEPACAM	0.10983	undirected	NA	NA
C18orf32	HADHB	0.109726	undirected	NA	NA
PTPRZ1	PTN	0.109606	undirected	NA	NA
TMBIM6	CNDP2	0.109517	undirected	NA	NA
DARS	ALDH9A1	0.109472	undirected	NA	NA
C18orf32	IFI27L2	0.109471	undirected	NA	NA
NPC2	HTRA1	0.109412	undirected	NA	NA
FTH1	DDAH1	0.109409	undirected	NA	NA
LOC440595	MT3	0.1094	undirected	NA	NA
TST	ATP1A2	0.109396	undirected	NA	NA
NPC2	TST	0.109365	undirected	NA	NA
DARS	IFI27L2	0.10935	undirected	NA	NA
PHGDH	PTN	0.109346	undirected	NA	NA
PTPRZ1	PRKCA	0.109308	undirected	NA	NA
MAOA	LOC440595	0.109284	undirected	NA	NA
TST	RAB31	0.109278	undirected	NA	NA
ITM2C	LOC644604	0.109268	undirected	NA	NA
C1orf54	DARS	0.109265	undirected	NA	NA
CD81	NDN	0.10913	undirected	NA	NA
SERPINE2	HTRA1	0.109042	undirected	NA	NA
HEPACAM	CSRP1	0.10902	undirected	NA	NA
CNDP2	LOC644604	0.109019	undirected	NA	NA
NPC2	MAOA	0.108937	undirected	NA	NA
FTH1	ACAA2	0.108872	undirected	NA	NA
HTRA1	PMP22	0.108824	undirected	NA	NA
SFXN5	IFI27L2	0.108627	undirected	NA	NA
DARS	SERPINE2	0.108602	undirected	NA	NA
SOX2	SLC1A3	0.108598	undirected	NA	NA
FTH1	IFI27L2	0.108594	undirected	NA	NA
LOC440595	DDAH1	0.108583	undirected	NA	NA
TMBIM6	SOX2	0.108576	undirected	NA	NA
PTPRZ1	IFI27L2	0.108366	undirected	NA	NA
DDAH1	SERPINE2	0.10835	undirected	NA	NA
PHGDH	SOX2	0.108303	undirected	NA	NA
SFXN5	PRKCA	0.108295	undirected	NA	NA
FTH1	LOC728672	0.108291	undirected	NA	NA
HEPACAM	HADHB	0.10813	undirected	NA	NA
RAB31	MT3	0.108011	undirected	NA	NA
TMSL3	CNDP2	0.108004	undirected	NA	NA
NPC2	LOC728672	0.107953	undirected	NA	NA
C1orf54	HTRA1	0.107949	undirected	NA	NA
CNDP2	PRKCA	0.107921	undirected	NA	NA
DARS	PON2	0.107864	undirected	NA	NA
CSRP1	MT3	0.107693	undirected	NA	NA
TMBIM6	TST	0.107647	undirected	NA	NA
DARS	PTN	0.107626	undirected	NA	NA
DDAH1	MT3	0.107626	undirected	NA	NA
ACAA2	LOC440595	0.107538	undirected	NA	NA
C18orf32	NDN	0.107529	undirected	NA	NA
LOC644604	SPARCL1	0.107525	undirected	NA	NA
PON2	SLC1A3	0.107455	undirected	NA	NA
PHGDH	C18orf32	0.107343	undirected	NA	NA
TMSL3	SPARCL1	0.107289	undirected	NA	NA
TST	HEPACAM	0.107287	undirected	NA	NA
ACAA2	DDAH1	0.107274	undirected	NA	NA
CSRP1	SOX2	0.10722	undirected	NA	NA
PON2	IFI27L2	0.107201	undirected	NA	NA
SOX2	LOC644604	0.107193	undirected	NA	NA
ACAA2	HTRA1	0.107134	undirected	NA	NA
CNDP2	RAB31	0.107088	undirected	NA	NA
MAOA	PHGDH	0.107058	undirected	NA	NA
DARS	NDN	0.107013	undirected	NA	NA
DDAH1	MSRB2	0.10697	undirected	NA	NA
MAOA	TMBIM6	0.106967	undirected	NA	NA
LOC440595	HEPACAM	0.10695	undirected	NA	NA
NPC2	CD81	0.106943	undirected	NA	NA
LOC440595	ATP1A2	0.106916	undirected	NA	NA
TMBIM6	CD81	0.106889	undirected	NA	NA
MAOA	DARS	0.106825	undirected	NA	NA
CNDP2	CSRP1	0.106805	undirected	NA	NA
DARS	SFXN5	0.106774	undirected	NA	NA
DDAH1	CSRP1	0.106757	undirected	NA	NA
TMBIM6	CSRP1	0.10672	undirected	NA	NA
CNDP2	SPARCL1	0.106679	undirected	NA	NA
PTPRZ1	SOX2	0.10653	undirected	NA	NA
DDAH1	LOC644604	0.106506	undirected	NA	NA
GOLIM4	HADHB	0.106453	undirected	NA	NA
CSRP1	RAB31	0.10641	undirected	NA	NA
C18orf32	ACAA2	0.106377	undirected	NA	NA
LOC440595	HTRA1	0.10623	undirected	NA	NA
SCD	C18orf32	0.106214	undirected	NA	NA
CD81	GOLIM4	0.106213	undirected	NA	NA
TMBIM6	PON2	0.106178	undirected	NA	NA
MAOA	FTH1	0.106161	undirected	NA	NA
FTH1	SOX2	0.10616	undirected	NA	NA
TMSL3	LOC440595	0.10615	undirected	NA	NA
TMSL3	PRKCA	0.106074	undirected	NA	NA
HTRA1	MSRB2	0.106051	undirected	NA	NA
TMBIM6	MT3	0.106027	undirected	NA	NA
PHGDH	HADHB	0.105935	undirected	NA	NA
HADHB	PON2	0.105903	undirected	NA	NA
PHGDH	CD81	0.105787	undirected	NA	NA
IFI27L2	PTN	0.105774	undirected	NA	NA
DDAH1	IFI27L2	0.105541	undirected	NA	NA
PTN	RAB31	0.105508	undirected	NA	NA
TMBIM6	FTH1	0.105465	undirected	NA	NA
PHGDH	PTPRZ1	0.105456	undirected	NA	NA
TST	CSRP1	0.105448	undirected	NA	NA
