# Supplementary material for: Unearthing of Key Genes Driving the Pathogenesis of Alzheimer’s Disease via Bioinformatics
Source: Front Genet. 2021 Apr 16;12:641100. doi: 10.3389/fgene.2021.641100 (PMC8085575; doi:10.3389/fgene.2021.641100)
Supplement: Supplementary Table 3 — The detailed information of the DEGs obtained among AD and control groups in four tissues. [file Table_3.XLSX]

## Sheet: TC_DEGs_limma
	logFC	AveExpr	t	P.Value	adj.P.Val	B
DSE	0.575729	3.75774	8.76583	1.28071e-13	4.02309e-09	20.4567
TBC1D14	0.550208	5.08026	8.6022	2.77587e-13	4.35992e-09	19.7227
RPH3A	-0.781331	6.54767	-8.47943	4.95681e-13	5.19027e-09	19.1723
MAGT1	-0.334572	9.05186	-8.17982	2.03467e-12	1.59787e-08	17.8312
PPCDC	-0.391319	6.77925	-8.05595	3.64238e-12	2.28836e-08	17.278
LOC400304	-0.683453	6.67866	-7.86677	8.84498e-12	4.63079e-08	16.435
TERF2IP	-0.404153	7.05657	-7.7803	1.32554e-11	5.8436e-08	16.0505
ZFYVE27	-0.456514	4.84993	-7.75553	1.4882e-11	5.8436e-08	15.9405
COLEC12	0.601419	3.58555	7.67008	2.2177e-11	7.46325e-08	15.5613
LOC653764	0.623366	6.0018	7.65504	2.37881e-11	7.46325e-08	15.4947
KLC1	-0.476386	7.11571	-7.63486	2.61343e-11	7.46325e-08	15.4053
SLC6A12	0.648084	4.82026	7.59746	3.11091e-11	7.5741e-08	15.2396
LOC399900	-0.263796	9.68552	-7.59584	3.13448e-11	7.5741e-08	15.2324
LOC647389	-0.276398	7.83538	-7.53507	4.15878e-11	8.49338e-08	14.9637
SNRNP70	-0.323852	7.47975	-7.53496	4.16074e-11	8.49338e-08	14.9632
LOC729810	-0.70457	5.26594	-7.52658	4.32605e-11	8.49338e-08	14.9262
LOC100128274	-0.297191	7.68717	-7.4795	5.38387e-11	9.94844e-08	14.7182
LOC730427	0.576716	4.8292	7.42331	6.98757e-11	1.21945e-07	14.4704
SNORA40	0.680678	4.24108	7.40202	7.71222e-11	1.27507e-07	14.3766
HIGD1B	1.04661	4.83754	7.36128	9.31378e-11	1.46287e-07	14.1972
LOC729020	-0.395212	5.4268	-7.34507	1.00389e-10	1.4848e-07	14.1259
HEATR5A	0.442766	4.63416	7.33617	1.04612e-10	1.4848e-07	14.0868
DCN	0.653464	5.40365	7.32785	1.08714e-10	1.4848e-07	14.0502
CRYM	-0.34995	5.66653	-7.26399	1.46024e-10	1.91128e-07	13.7697
OGN	0.388915	3.68106	7.22853	1.71977e-10	2.04828e-07	13.6142
FER1L3	0.579493	3.68736	7.20915	1.88051e-10	2.04828e-07	13.5293
HMBOX1	0.369596	5.5122	7.20795	1.89094e-10	2.04828e-07	13.524
SLCO4A1	0.658029	4.11975	7.19888	1.97162e-10	2.06448e-07	13.4843
ANTXR2	0.711462	4.49542	7.17176	2.23386e-10	2.17833e-07	13.3656
LOC100131277	0.716414	4.60615	7.16034	2.35442e-10	2.17833e-07	13.3156
ENO2	-0.494018	8.1543	-7.15949	2.36366e-10	2.17833e-07	13.3119
NACC2	0.508667	4.15709	7.15631	2.39843e-10	2.17833e-07	13.298
ASNS	-0.498713	6.79063	-7.15373	2.42707e-10	2.17833e-07	13.2868
KRT8P9	0.810542	5.94932	7.12438	2.77774e-10	2.3583e-07	13.1585
VEZF1	0.428342	6.0833	7.09476	3.18262e-10	2.63094e-07	13.0291
ASCL1	0.758304	4.34855	7.06611	3.62981e-10	2.73477e-07	12.9042
LOC100133301	0.663721	2.95451	7.06557	3.63892e-10	2.73477e-07	12.9018
MBD4	-0.288359	8.29134	-7.0647	3.65345e-10	2.73477e-07	12.898
LOC100130604	-0.290181	6.956	-7.06452	3.65646e-10	2.73477e-07	12.8972
EMD	-0.33683	5.89912	-7.02922	4.2987e-10	3.03705e-07	12.7434
HOPX	-0.351391	4.61964	-7.02909	4.30122e-10	3.03705e-07	12.7428
C12orf47	-0.38218	6.49537	-7.0266	4.35066e-10	3.03705e-07	12.732
ERBB2IP	0.504856	4.09327	7.01461	4.59628e-10	3.13876e-07	12.6798
LOC100130894	0.563188	4.20349	7.00073	4.89762e-10	3.27338e-07	12.6194
MIR1322	0.50326	4.22065	6.98098	5.36091e-10	3.50838e-07	12.5335
LOC391359	0.638183	3.42035	6.9572	5.97664e-10	3.83151e-07	12.4302
FRMD3	0.487012	4.50396	6.93999	6.46537e-10	4.06193e-07	12.3555
AIFM3	0.431279	4.85383	6.91796	7.14925e-10	4.37944e-07	12.2599
CCDC136	-0.481337	5.77633	-6.91491	7.24957e-10	4.37944e-07	12.2467
ZAK	0.364727	4.38441	6.89759	7.84555e-10	4.65004e-07	12.1716
SEPHS1	0.270938	5.93415	6.85053	9.72159e-10	5.65526e-07	11.9678
PRKX	0.483686	4.64762	6.84301	1.00598e-09	5.66889e-07	11.9353
BRD2	-0.266122	7.66591	-6.84201	1.01059e-09	5.66889e-07	11.931
ROCK1	0.418379	5.01368	6.83717	1.03306e-09	5.69327e-07	11.9101
EMID1	0.562703	3.08753	6.7857	1.30533e-09	7.06969e-07	11.6878
TLN1	0.520104	3.53979	6.78147	1.33063e-09	7.0846e-07	11.6695
SLC39A1	0.437419	5.27808	6.77181	1.39025e-09	7.27863e-07	11.6279
ATP6V0E2	-0.375805	6.39679	-6.74449	1.57359e-09	8.10349e-07	11.5102
LOC100129652	0.636331	4.91208	6.73024	1.67857e-09	8.50465e-07	11.4488
DUSP1	0.748821	6.20636	6.72486	1.72001e-09	8.5763e-07	11.4257
LOC646254	-0.823256	4.98659	-6.67675	2.13821e-09	1.04752e-06	11.2189
CALD1	0.442985	5.7618	6.66703	2.23422e-09	1.04752e-06	11.1771
LOC727758	0.441688	4.77212	6.65579	2.35052e-09	1.06953e-06	11.1289
MOBKL2A	0.585922	3.52113	6.65434	2.36593e-09	1.06953e-06	11.1227
FBLN1	0.349335	4.11333	6.65127	2.39904e-09	1.06953e-06	11.1095
BOLA2B	-0.706669	5.52257	-6.64958	2.41736e-09	1.06953e-06	11.1023
C1QTNF5	0.927135	4.45126	6.64304	2.48984e-09	1.08629e-06	11.0742
LOC100128404	0.432794	2.69719	6.63719	2.55641e-09	1.10006e-06	11.0492
LOC100131071	-0.840693	5.78223	-6.59648	3.07132e-09	1.29684e-06	10.8749
TEAD2	0.703618	5.61228	6.59269	3.12421e-09	1.29684e-06	10.8586
LOC286512	-0.344712	8.37724	-6.57328	3.40936e-09	1.38696e-06	10.7757
HEPACAM2	0.301737	2.48609	6.56821	3.48804e-09	1.38696e-06	10.754
TRIM9	-0.270243	6.57748	-6.56142	3.59614e-09	1.39511e-06	10.725
ITPKB	0.586363	6.13755	6.54595	3.85518e-09	1.47686e-06	10.6589
OR2G6	0.494686	2.32822	6.53431	4.06207e-09	1.52057e-06	10.6093
APOLD1	0.858497	5.05647	6.53409	4.06608e-09	1.52057e-06	10.6084
TUBB4Q	-0.402396	7.3873	-6.53111	4.12086e-09	1.52292e-06	10.5956
SNORD108	-0.379715	7.87587	-6.52336	4.26667e-09	1.55848e-06	10.5626
HEYL	0.66463	5.04782	6.50756	4.58012e-09	1.65374e-06	10.4953
FN1	0.471835	5.09004	6.49382	4.87124e-09	1.73566e-06	10.4368
MICAL2	-0.580066	5.10907	-6.49171	4.91752e-09	1.73566e-06	10.4278
FLVCR1	-0.587071	5.62053	-6.48458	5.07704e-09	1.75258e-06	10.3975
FANCB	0.459015	4.34846	6.48143	5.14933e-09	1.75822e-06	10.384
FLJ46836	-0.398694	4.69129	-6.47099	5.39583e-09	1.80318e-06	10.3396
RPUSD4	-0.382679	7.05015	-6.46528	5.5356e-09	1.81135e-06	10.3154
LOC152586	-0.757327	5.83499	-6.45601	5.76993e-09	1.86856e-06	10.276
POLR3F	-0.286395	6.41499	-6.43774	6.26129e-09	2.007e-06	10.1984
MATN1	-0.54086	4.99474	-6.42652	6.58323e-09	2.07971e-06	10.1508
RBM33	-0.313175	6.93773	-6.42525	6.62053e-09	2.07971e-06	10.1454
LOC646897	-0.264561	7.38895	-6.40817	7.14527e-09	2.20053e-06	10.073
FAM40A	-0.603385	5.68632	-6.39594	7.54595e-09	2.27924e-06	10.0212
NRXN3	-0.540796	5.21629	-6.38981	7.7553e-09	2.29828e-06	9.99519
TNFSF15	-0.339693	6.55613	-6.3693	8.49748e-09	2.49469e-06	9.90843
LRRFIP1	-0.280396	8.13778	-6.35021	9.25136e-09	2.68247e-06	9.82773
PCDHAC2	-0.304555	4.56675	-6.34884	9.30791e-09	2.68247e-06	9.82194
PRR20D	-0.752643	5.81154	-6.34091	9.64239e-09	2.73586e-06	9.78843
CMBL	0.546917	4.8232	6.34033	9.66735e-09	2.73586e-06	9.78598
LOC441759	-0.802483	5.4094	-6.33438	9.92647e-09	2.77172e-06	9.76087
HSPB2	0.398534	4.96819	6.32957	1.01409e-08	2.79435e-06	9.74058
NOTCH3	0.557685	4.23522	6.32518	1.03411e-08	2.80383e-06	9.72202
RND2	0.397951	4.65983	6.32357	1.0415e-08	2.80383e-06	9.71526
CRHR2	-0.384368	3.78571	-6.32297	1.04431e-08	2.80383e-06	9.71271
CAV3	-0.45766	4.26381	-6.31843	1.0656e-08	2.83674e-06	9.69355
MLEC	0.358289	4.75293	6.31557	1.07921e-08	2.84885e-06	9.6815
GSTZ1	-0.271781	4.08703	-6.30603	1.12591e-08	2.94735e-06	9.64129
STMN2	-0.563302	7.45647	-6.26532	1.34876e-08	3.47282e-06	9.46989
TCF25	-0.283167	7.87653	-6.2626	1.36511e-08	3.48635e-06	9.45845
MGC12538	0.385121	5.19133	6.24121	1.50066e-08	3.80163e-06	9.3686
ATP6V0C	-0.300412	6.60224	-6.23379	1.55078e-08	3.89716e-06	9.33743
DPP6	-0.309291	4.81881	-6.19764	1.81933e-08	4.53575e-06	9.18588
RORA	0.270888	4.19679	6.19499	1.84079e-08	4.55313e-06	9.17475
LOC650781	-0.561174	3.31754	-6.19216	1.86392e-08	4.57433e-06	9.1629
LOC729837	-0.707149	5.53294	-6.17888	1.97638e-08	4.81271e-06	9.10731
CARTPT	-0.960545	4.75754	-6.17356	2.02324e-08	4.8624e-06	9.08508
KRT8P15	0.533011	3.12321	6.17306	2.02774e-08	4.8624e-06	9.08297
BAHD1	-0.593903	5.2595	-6.16996	2.0556e-08	4.89186e-06	9.07002
B9D2	-0.387064	5.4185	-6.16739	2.07905e-08	4.91046e-06	9.05926
PLXNB1	0.709303	4.29862	6.1549	2.19667e-08	5.08385e-06	9.00705
GFOD2	-0.342783	6.57208	-6.15445	2.20101e-08	5.08385e-06	9.00518
SNORA37	0.406988	4.05894	6.14687	2.2757e-08	5.218e-06	8.97352
LOC647723	0.650917	4.09475	6.13147	2.43523e-08	5.54332e-06	8.90925
ZCCHC14	0.389201	5.154	6.1263	2.49125e-08	5.63005e-06	8.88767
LOC648987	-0.706811	5.40346	-6.12026	2.55823e-08	5.65926e-06	8.86251
OAZ2	-0.54969	5.31022	-6.11184	2.65462e-08	5.80432e-06	8.82742
STMN3	-0.424067	7.31931	-6.11132	2.66075e-08	5.80432e-06	8.82523
GOLGA8G	-0.316851	3.97777	-6.10791	2.70084e-08	5.85114e-06	8.81105
TGFBR2	0.522174	3.89938	6.10261	2.76442e-08	5.92891e-06	8.78897
KLHL22	-0.322337	7.24858	-6.10179	2.77449e-08	5.92891e-06	8.78553
LOC646317	0.478088	2.80081	6.09966	2.80048e-08	5.94403e-06	8.77668
TTTY4B	0.399246	3.83189	6.09382	2.87316e-08	6.05736e-06	8.75238
LOC728320	-0.706192	5.75691	-6.08054	3.04558e-08	6.33581e-06	8.69711
LOC652274	0.450932	3.76136	6.07896	3.0667e-08	6.33778e-06	8.69055
ATP6AP1	-0.348368	7.60091	-6.07549	3.11376e-08	6.39297e-06	8.67611
RTN1	-0.513997	6.38693	-6.07352	3.1407e-08	6.40641e-06	8.66794
LOC402110	0.566396	6.12363	6.07199	3.16184e-08	6.40792e-06	8.66158
LOC100131894	-0.728398	6.07242	-6.07025	3.18602e-08	6.40977e-06	8.65435
PRKACG	0.447437	3.11821	6.069	3.20356e-08	6.40977e-06	8.64914
LOC729692	0.311617	5.24967	6.05467	3.41109e-08	6.7818e-06	8.58962
LOC440991	0.34992	5.79395	6.04464	3.5641e-08	7.04145e-06	8.548
TLR2	0.451612	2.21342	6.04279	3.59319e-08	7.05456e-06	8.54029
LOC100132068	0.358593	3.452	6.03833	3.66397e-08	7.14884e-06	8.5218
PDGFRB	0.598919	4.58451	6.03072	3.78787e-08	7.2505e-06	8.49026
MSRB3	0.36824	4.01228	6.03018	3.79685e-08	7.2505e-06	8.48802
MGC12982	0.470379	3.61182	6.03007	3.7986e-08	7.2505e-06	8.48758
MIR1267	0.315908	4.87331	6.02948	3.8084e-08	7.2505e-06	8.48514
EGLN1	0.289161	5.02667	6.02427	3.89616e-08	7.36444e-06	8.46353
MAP3K1	0.369547	5.19614	6.02316	3.91514e-08	7.36444e-06	8.45892
EHD2	0.417496	5.04764	6.01484	4.06003e-08	7.55699e-06	8.42447
LOC100131256	-0.649059	5.76244	-6.01453	4.06562e-08	7.55699e-06	8.42316
CA10	-0.513247	5.51497	-6.00026	4.3269e-08	7.99535e-06	8.36411
GDI1	-0.271035	8.45583	-5.99663	4.39602e-08	8.07557e-06	8.34908
LST1	0.303018	3.13781	5.99521	4.42323e-08	8.0783e-06	8.34323
DEFA1B	-0.385603	2.89579	-5.99252	4.47546e-08	8.12645e-06	8.3321
LOC730052	-0.285547	7.07926	-5.98341	4.65692e-08	8.40735e-06	8.29442
WSCD1	0.3876	4.83531	5.98194	4.68682e-08	8.41298e-06	8.28835
C14orf125	0.396979	4.45358	5.97773	4.77347e-08	8.51984e-06	8.27098
ITGB5	0.286278	3.66304	5.97638	4.80165e-08	8.52172e-06	8.2654
MGEA5	-0.302016	7.59317	-5.97497	4.83121e-08	8.526e-06	8.25959
ZBTB47	0.453174	4.20597	5.97027	4.93126e-08	8.58457e-06	8.24015
LOC100132635	-0.463055	4.16466	-5.96908	4.95694e-08	8.58457e-06	8.23523
LOC400743	-0.670117	5.71845	-5.96872	4.96455e-08	8.58457e-06	8.23378
FAM69B	-0.371753	4.76466	-5.9683	4.97371e-08	8.58457e-06	8.23203
HP	0.466716	2.86878	5.96417	5.06401e-08	8.69267e-06	8.21497
TBC1D8B	0.272754	2.6976	5.96013	5.15388e-08	8.75305e-06	8.1983
C17orf81	0.271222	3.11297	5.95806	5.20044e-08	8.75305e-06	8.18977
NGB	0.559101	4.54616	5.95801	5.20148e-08	8.75305e-06	8.18958
MEGF6	0.633192	3.33995	5.95761	5.21065e-08	8.75305e-06	8.18791
AEBP1	1.01685	5.30726	5.95336	5.30802e-08	8.8692e-06	8.17036
FGF9	-0.615676	6.60327	-5.94077	5.6066e-08	9.1254e-06	8.11849
FLG2	0.326925	2.81398	5.9393	5.64254e-08	9.13655e-06	8.11243
LOC390231	0.383425	4.16431	5.93555	5.73526e-08	9.23907e-06	8.09698
LOC100133661	0.390833	3.29881	5.93169	5.83225e-08	9.34736e-06	8.08109
LPP	0.295011	5.86073	5.92329	6.04913e-08	9.64575e-06	8.04648
DKK2	0.32153	4.34439	5.92003	6.1352e-08	9.73358e-06	8.03309
GAS1	0.429397	4.33253	5.91689	6.21962e-08	9.77109e-06	8.02014
LOC647570	0.337828	4.81306	5.91678	6.22261e-08	9.77109e-06	8.01968
GABARAP	-0.572431	5.95627	-5.9148	6.27629e-08	9.77109e-06	8.01154
DNM3	-0.37161	8.00751	-5.91454	6.28326e-08	9.77109e-06	8.01049
PGR	0.561961	3.1618	5.90043	6.67995e-08	1.02861e-05	7.95247
ACTA2	0.653374	4.5029	5.89737	6.76918e-08	1.03228e-05	7.93989
LOC648358	0.363241	5.20554	5.89736	6.76945e-08	1.03228e-05	7.93985
SNORA54	0.7296	3.1432	5.88904	7.01783e-08	1.05986e-05	7.90571
LAMB2	0.53509	5.93147	5.88403	7.17204e-08	1.07535e-05	7.88511
DCLK3	-0.598665	5.19191	-5.88219	7.22944e-08	1.07535e-05	7.87755
C16orf88	-0.54653	4.99333	-5.88137	7.2551e-08	1.07535e-05	7.8742
SCARNA27	-0.767117	5.52396	-5.88097	7.26768e-08	1.07535e-05	7.87255
GSK3A	-0.755212	5.26739	-5.88021	7.29154e-08	1.07535e-05	7.86945
RGS7	-0.67535	6.00064	-5.87383	7.49566e-08	1.10029e-05	7.84329
GARS	-0.350905	6.10888	-5.86076	7.93196e-08	1.15831e-05	7.78968
SNORA19	0.502832	3.15186	5.85981	7.96468e-08	1.15831e-05	7.78578
NCRNA00181	0.407703	2.86638	5.85261	8.21622e-08	1.17119e-05	7.75632
LOC100134201	0.305446	4.87987	5.85256	8.2181e-08	1.17119e-05	7.7561
AFF1	0.283177	5.35535	5.85196	8.23968e-08	1.17119e-05	7.75362
LOC648487	0.415657	2.33562	5.85021	8.30209e-08	1.17475e-05	7.74647
MYL9	0.36929	3.56523	5.84713	8.41332e-08	1.17968e-05	7.73386
QPRT	0.566557	4.2369	5.84706	8.41571e-08	1.17968e-05	7.73359
CHST6	0.64081	4.11892	5.84585	8.45994e-08	1.17968e-05	7.72862
TUBB4	-0.491798	6.49377	-5.83987	8.68147e-08	1.1999e-05	7.70413
LHFPL1	-0.596688	4.89919	-5.83758	8.7676e-08	1.20269e-05	7.69478
AHI1	-0.500559	7.16432	-5.83294	8.94487e-08	1.21504e-05	7.67582
MIR1282	-0.84258	5.48583	-5.83236	8.96736e-08	1.21504e-05	7.67344
LOC646197	-0.351617	7.02265	-5.8322	8.97364e-08	1.21504e-05	7.67277
DDX24	-0.322373	7.24374	-5.83022	9.05065e-08	1.22021e-05	7.66468
AP4B1	-0.398377	4.53374	-5.8262	9.20911e-08	1.23626e-05	7.64823
CYP4X1	-0.49639	4.61837	-5.82389	9.30143e-08	1.23822e-05	7.63879
CHGB	-0.839894	5.54536	-5.82386	9.30252e-08	1.23822e-05	7.63867
TSPYL6	0.336821	4.91543	5.81524	9.65469e-08	1.27967e-05	7.60347
SNORA35	0.487375	4.12071	5.81129	9.82081e-08	1.29416e-05	7.58731
APLF	-0.335641	4.39631	-5.80963	9.89136e-08	1.29466e-05	7.58053
LOC652044	-0.546396	5.11675	-5.8041	1.01299e-07	1.3191e-05	7.55796
ATP5H	-0.332292	7.54216	-5.80307	1.01748e-07	1.3191e-05	7.55377
LOC644339	-0.369907	5.12164	-5.8024	1.02041e-07	1.3191e-05	7.55104
GAS2L3	0.405902	2.48684	5.79927	1.03426e-07	1.33153e-05	7.53827
LOC650846	0.421548	3.4296	5.79726	1.04327e-07	1.33764e-05	7.53006
LOC730415	0.34511	3.57794	5.79513	1.05287e-07	1.34447e-05	7.52138
LOC100133313	-0.624519	5.38147	-5.79384	1.05875e-07	1.3465e-05	7.51611
CTSD	0.330976	5.21055	5.78783	1.08648e-07	1.3762e-05	7.49162
POLA1	0.327139	4.70208	5.7778	1.13443e-07	1.43115e-05	7.45072
RASGRF1	-0.468912	4.83585	-5.77648	1.14085e-07	1.4335e-05	7.44537
IPO8	0.64983	4.75128	5.77015	1.17234e-07	1.4672e-05	7.41959
MYC	0.423039	3.66329	5.76542	1.1964e-07	1.48904e-05	7.40035
PARVA	0.443048	5.37867	5.76487	1.19927e-07	1.48904e-05	7.39808
SNORD109A	0.619178	5.43992	5.76147	1.2169e-07	1.50498e-05	7.38426
USP53	0.332079	5.43579	5.75826	1.23379e-07	1.51988e-05	7.3712
ZFP36L2	0.480546	5.93934	5.75653	1.24298e-07	1.52522e-05	7.36417
TIMM13	-0.70673	5.77142	-5.7543	1.25493e-07	1.5339e-05	7.35511
CHUK	0.346333	5.11525	5.74771	1.29095e-07	1.5668e-05	7.32832
GAGE4	0.3159	2.99351	5.74755	1.29182e-07	1.5668e-05	7.32768
CDC6	0.419168	3.28721	5.73951	1.3372e-07	1.60941e-05	7.29498
OR10Z1	0.407561	2.52716	5.73515	1.36241e-07	1.63115e-05	7.2773
SSB	-0.263583	7.4527	-5.7346	1.36565e-07	1.63115e-05	7.27505
GFAP	0.603592	7.88901	5.73121	1.38566e-07	1.64878e-05	7.26128
LOC389873	0.272128	4.47626	5.72995	1.39314e-07	1.65142e-05	7.25618
FPR3	0.59652	2.93302	5.72544	1.42031e-07	1.67102e-05	7.23789
MT1F	0.709005	6.69919	5.72308	1.43474e-07	1.68169e-05	7.22832
LUM	0.356456	2.47741	5.71824	1.46484e-07	1.70498e-05	7.20866
RNF112	-0.357134	6.73452	-5.71814	1.46545e-07	1.70498e-05	7.20826
MBNL3	0.276064	2.96953	5.71381	1.49288e-07	1.73047e-05	7.19071
LPIN2	0.36943	4.65865	5.71249	1.50133e-07	1.73387e-05	7.18536
EPS8	0.539806	4.46811	5.70936	1.52159e-07	1.74593e-05	7.17267
LOC646050	0.490342	3.73383	5.70805	1.53016e-07	1.74593e-05	7.16735
DMRTC2	0.493949	2.62163	5.70783	1.53157e-07	1.74593e-05	7.16648
HIST1H2AE	-0.496293	5.32113	-5.7071	1.5364e-07	1.74593e-05	7.16351
MEG3	-0.430995	7.26722	-5.70662	1.53956e-07	1.74593e-05	7.16156
SNORD33	0.563623	3.71292	5.70171	1.57225e-07	1.77383e-05	7.14167
GPR133	0.426758	3.45259	5.6934	1.62908e-07	1.82766e-05	7.10805
DISP1	0.324858	4.72837	5.69239	1.63617e-07	1.82908e-05	7.10394
DOT1L	-0.676726	4.99259	-5.68831	1.66497e-07	1.85265e-05	7.08742
NAALAD2	-0.457622	4.93491	-5.68729	1.67219e-07	1.85265e-05	7.08333
LOC654088	-0.447733	3.50332	-5.68691	1.67495e-07	1.85265e-05	7.08176
ABCC8	-0.675103	4.89114	-5.68488	1.68952e-07	1.8622e-05	7.07357
LOC651196	-0.612621	4.66089	-5.68075	1.71961e-07	1.88875e-05	7.05685
STX4	-0.535995	5.58642	-5.67344	1.77415e-07	1.94187e-05	7.0273
LOC728701	-0.393191	4.06377	-5.6697	1.80265e-07	1.96621e-05	7.01222
ITGA10	0.513705	4.59583	5.66691	1.82429e-07	1.98292e-05	7.00092
ATAD2B	-0.627695	4.4226	-5.66288	1.85593e-07	2.01036e-05	6.98464
VTI1A	-0.563158	5.48663	-5.65424	1.92557e-07	2.07155e-05	6.94978
REST	0.429681	4.12567	5.65424	1.92561e-07	2.07155e-05	6.94976
ANTXR1	0.345618	4.97873	5.64924	1.96702e-07	2.10888e-05	6.92962
NRN1	-0.45814	6.14088	-5.64641	1.9909e-07	2.12722e-05	6.9182
LOC642449	-0.599869	4.57119	-5.64448	2.00733e-07	2.1375e-05	6.91043
LOC642672	0.392247	3.48872	5.64347	2.01602e-07	2.13951e-05	6.90634
SLC15A3	0.562035	2.91443	5.6368	2.07407e-07	2.1888e-05	6.87947
DSP	0.420093	3.41816	5.63654	2.07641e-07	2.1888e-05	6.87841
AGXT2L2	0.326539	4.23791	5.63444	2.09501e-07	2.19627e-05	6.86997
VPRBP	0.315705	4.65585	5.63417	2.09747e-07	2.19627e-05	6.86886
MDFI	-0.709547	5.70905	-5.63309	2.10714e-07	2.19906e-05	6.8645
PAK1	-0.908035	5.88458	-5.62938	2.14068e-07	2.22666e-05	6.84956
LOC653746	-0.675825	5.42302	-5.62498	2.18114e-07	2.25696e-05	6.83184
C1orf185	0.3674	4.57526	5.62465	2.18418e-07	2.25696e-05	6.83052
ACTL7A	0.390414	2.20826	5.61738	2.25273e-07	2.31561e-05	6.80128
SNORA69	0.398719	2.77069	5.61708	2.25568e-07	2.31561e-05	6.80005
IER2	-0.52156	5.17163	-5.61584	2.26761e-07	2.32027e-05	6.79505
SNAP25	-0.598382	9.06297	-5.61116	2.31311e-07	2.35438e-05	6.77625
PDCD5	-0.349656	6.91045	-5.61088	2.31593e-07	2.35438e-05	6.7751
LOC100133076	-0.633216	5.5769	-5.60909	2.33357e-07	2.35977e-05	6.76792
LOC728671	-0.690077	5.79558	-5.60439	2.38062e-07	2.39153e-05	6.74903
TCEAL2	-0.443944	7.3749	-5.60416	2.38292e-07	2.39153e-05	6.74812
LOC732393	0.266479	3.3384	5.6002	2.4234e-07	2.42441e-05	6.73218
EMP3	0.573536	4.1518	5.59794	2.44675e-07	2.43852e-05	6.72311
LOC642348	0.371259	3.87828	5.59733	2.45303e-07	2.43852e-05	6.72069
SCG5	-0.55572	8.57896	-5.59614	2.46552e-07	2.4432e-05	6.71588
SP5	0.423688	2.63898	5.59441	2.48365e-07	2.45343e-05	6.70895
MIR323	0.613756	3.48033	5.58787	2.55356e-07	2.50672e-05	6.68269
SCN2A	-0.58171	5.99136	-5.58159	2.62254e-07	2.5631e-05	6.65747
MEIG1	0.358278	3.11641	5.58116	2.62732e-07	2.5631e-05	6.65575
LOXL4	0.462776	3.45606	5.57894	2.65216e-07	2.57894e-05	6.64685
LOC646442	0.316909	5.38131	5.57824	2.65997e-07	2.57894e-05	6.64406
DDIT4	0.551874	6.92812	5.57529	2.69344e-07	2.59391e-05	6.63224
ZBTB4	-0.274667	7.08434	-5.57275	2.72262e-07	2.59779e-05	6.62204
SEZ6	-0.461334	6.73343	-5.57272	2.723e-07	2.59779e-05	6.62191
ERMAP	0.335303	3.34652	5.5722	2.72903e-07	2.59779e-05	6.61982
LOC100133576	0.49979	2.96049	5.57094	2.74362e-07	2.60154e-05	6.61477
PIGV	-0.571357	5.24763	-5.57043	2.74954e-07	2.60154e-05	6.61273
C1orf177	0.381495	4.15628	5.56441	2.82054e-07	2.66042e-05	6.58862
IL13RA1	0.523156	4.8121	5.56373	2.8287e-07	2.66042e-05	6.58589
CRY2	-0.290173	5.63313	-5.56281	2.83978e-07	2.66287e-05	6.58219
MOCS1	0.280534	3.98811	5.56199	2.84963e-07	2.66415e-05	6.57891
WAPAL	-0.665409	5.30308	-5.5585	2.89201e-07	2.68917e-05	6.56495
ARHGAP17	0.29107	3.922	5.55802	2.89796e-07	2.68917e-05	6.563
ZNF608	0.364426	4.66119	5.55768	2.90208e-07	2.68917e-05	6.56166
LOC652076	0.301388	4.94893	5.55515	2.93336e-07	2.70222e-05	6.55152
CLEC4GP1	-0.434538	3.40386	-5.55167	2.97682e-07	2.73424e-05	6.53761
GCHFR	0.300671	5.04442	5.54994	2.99875e-07	2.74635e-05	6.53067
CXCL3	-0.746702	5.48712	-5.54832	3.01928e-07	2.74962e-05	6.52421
LOC100134560	-0.672676	6.26059	-5.54778	3.02618e-07	2.74962e-05	6.52206
PDLIM5	0.387694	4.90522	5.54749	3.02995e-07	2.74962e-05	6.52088
MRAS	0.442551	5.96809	5.54627	3.04558e-07	2.74962e-05	6.51601
INSL5	-0.676468	5.15895	-5.54623	3.04609e-07	2.74962e-05	6.51585
FCGRT	0.384108	5.21022	5.54473	3.06556e-07	2.75927e-05	6.50983
BEX4	-0.484156	6.89172	-5.54201	3.10103e-07	2.78322e-05	6.49895
C1orf215	-0.330507	3.71973	-5.54021	3.12461e-07	2.79504e-05	6.49178
LOC643395	-0.482503	4.47164	-5.53897	3.14104e-07	2.79504e-05	6.48682
APLNR	0.972608	5.26141	5.53872	3.14436e-07	2.79504e-05	6.48582
LOC649970	-0.539743	6.63586	-5.53832	3.14979e-07	2.79504e-05	6.48419
ZNF517	0.407947	4.12429	5.53694	3.16821e-07	2.79559e-05	6.47868
PP14571	-0.570561	5.72928	-5.53564	3.18556e-07	2.79657e-05	6.47351
LOC731969	-0.459469	4.59054	-5.53553	3.18712e-07	2.79657e-05	6.47305
PEX11A	0.428999	5.06336	5.53404	3.20719e-07	2.80386e-05	6.46711
PKD2	0.345472	4.94027	5.53287	3.22312e-07	2.80386e-05	6.46243
MAP3K7IP2	0.313103	4.79693	5.53278	3.22438e-07	2.80386e-05	6.46206
LOC732138	-0.65396	5.79353	-5.53218	3.23254e-07	2.80386e-05	6.45967
NSMCE4A	0.352676	5.41806	5.53163	3.24006e-07	2.80386e-05	6.45747
PPIC	0.505411	4.07405	5.52781	3.29268e-07	2.84157e-05	6.44223
AHNAK	0.390479	5.0078	5.51712	3.4447e-07	2.95651e-05	6.39955
SNORA73A	0.472024	4.67307	5.51602	3.46081e-07	2.96225e-05	6.39514
LOC644743	0.368608	4.42957	5.51495	3.4764e-07	2.9675e-05	6.39089
LOC100134027	-0.603234	5.4467	-5.51332	3.50037e-07	2.97987e-05	6.38439
MIR373	-0.502326	4.648	-5.51141	3.52866e-07	2.99583e-05	6.37678
LOC389458	-0.622976	5.60759	-5.50913	3.56284e-07	3.01019e-05	6.36766
ATP6V1G2	-0.422725	5.63348	-5.50899	3.56488e-07	3.01019e-05	6.36712
ADH6	-0.360235	4.0547	-5.50822	3.57657e-07	3.01019e-05	6.36403
TWSG1	0.305724	4.95698	5.50773	3.5839e-07	3.01019e-05	6.36209
C20orf135	0.440271	2.69163	5.50684	3.59731e-07	3.0134e-05	6.35856
LOC642749	-0.602179	5.83958	-5.50365	3.64602e-07	3.03182e-05	6.34584
LOC642843	-0.64943	5.91677	-5.50129	3.68252e-07	3.05222e-05	6.33642
RASA4	0.483497	2.51854	5.49937	3.71247e-07	3.06894e-05	6.32877
C1QTNF4	0.467144	5.00992	5.49848	3.72635e-07	3.06961e-05	6.32524
KIAA0513	-0.35116	6.9927	-5.49745	3.7426e-07	3.06961e-05	6.32112
KLF4	0.570897	4.10991	5.49156	3.83654e-07	3.13133e-05	6.29768
CAMLG	-0.343644	7.45835	-5.49149	3.83778e-07	3.13133e-05	6.29738
FBLN7	-0.503073	4.58564	-5.49031	3.85684e-07	3.13873e-05	6.29269
NAB1	0.304926	5.58788	5.48969	3.8669e-07	3.13878e-05	6.29023
LOC390282	-0.732253	5.6111	-5.48811	3.89277e-07	3.15164e-05	6.28393
SH3BP4	0.455484	4.79591	5.48293	3.97861e-07	3.19642e-05	6.26331
SUV420H2	-0.676048	5.47536	-5.4805	4.01948e-07	3.22102e-05	6.25364
LCP1	0.510414	4.23398	5.47899	4.04509e-07	3.23055e-05	6.24764
TNS3	0.549716	5.89847	5.47759	4.06902e-07	3.23055e-05	6.24206
LOC648169	-0.612915	5.58385	-5.47746	4.07113e-07	3.23055e-05	6.24157
C5orf48	0.401951	2.49029	5.47738	4.07252e-07	3.23055e-05	6.24125
WWTR1	0.587214	3.10573	5.47643	4.08887e-07	3.23536e-05	6.23746
LOC645797	0.399738	2.58381	5.47418	4.12774e-07	3.25791e-05	6.22852
LOC652804	-0.53162	3.90288	-5.47103	4.18278e-07	3.29308e-05	6.216
HIST1H4E	-0.324501	8.28857	-5.46994	4.20206e-07	3.29998e-05	6.21165
LOC572558	-0.429184	6.64014	-5.46814	4.23393e-07	3.31672e-05	6.20451
LRP4	0.503734	5.22117	5.46745	4.24621e-07	3.31807e-05	6.20177
CALU	0.280253	5.42248	5.46186	4.34704e-07	3.37709e-05	6.17958
SLC4A11	0.425185	4.90483	5.46143	4.35508e-07	3.37709e-05	6.17784
LOC654201	0.508384	2.63198	5.4609	4.36474e-07	3.37709e-05	6.17574
LOC100132896	-0.515721	5.72333	-5.45578	4.45955e-07	3.44196e-05	6.15543
ITIH3	-0.629262	5.27495	-5.45276	4.5164e-07	3.4773e-05	6.14346
SYTL4	0.582024	6.23691	5.44839	4.60014e-07	3.52827e-05	6.1261
PYGM	0.453457	3.87681	5.44813	4.60507e-07	3.52827e-05	6.12508
CSTF3	-0.270991	5.48509	-5.44666	4.63357e-07	3.54147e-05	6.11925
MRPS30	-0.335844	6.07542	-5.44541	4.65803e-07	3.54292e-05	6.11428
LOC100130575	-0.622904	5.1442	-5.43926	4.7798e-07	3.62676e-05	6.08988
CFH	0.5212	4.77338	5.43638	4.83776e-07	3.6619e-05	6.07849
SRGN	0.566807	4.98294	5.43568	4.85208e-07	3.66332e-05	6.0757
LOC647060	-0.6993	4.98212	-5.43514	4.86297e-07	3.66332e-05	6.07358
GLYATL1	-0.553408	4.92406	-5.43357	4.89508e-07	3.67869e-05	6.06736
FAM30A	0.268183	5.23178	5.43004	4.96807e-07	3.71286e-05	6.05337
LOC651511	-0.59164	5.12891	-5.42987	4.9716e-07	3.71286e-05	6.0527
C1S	0.425674	3.73061	5.42966	4.97601e-07	3.71286e-05	6.05186
C16orf58	-0.449735	5.735	-5.42014	5.1784e-07	3.85472e-05	6.01419
SF3B3	-0.455793	5.97545	-5.41944	5.19363e-07	3.85692e-05	6.01141
STK38L	0.360458	5.05583	5.41292	5.33735e-07	3.95429e-05	5.98562
RD3	-0.583355	4.51022	-5.40738	5.46246e-07	4.03247e-05	5.96373
LOC643246	-0.641917	4.64321	-5.40493	5.51869e-07	4.05992e-05	5.95405
LOC100133120	-0.607142	4.91718	-5.40293	5.56506e-07	4.08447e-05	5.94614
FAM134A	-0.319157	5.5771	-5.40042	5.6237e-07	4.10831e-05	5.93624
PACSIN3	0.394688	5.4958	5.39637	5.7198e-07	4.16882e-05	5.92023
LOC286456	0.311114	3.57596	5.39175	5.83136e-07	4.24029e-05	5.90198
CORO7	0.336299	4.23812	5.39073	5.85624e-07	4.24855e-05	5.89796
LOC286135	-0.557568	5.6364	-5.38775	5.92954e-07	4.28194e-05	5.88621
VCAN	0.419017	5.16737	5.38617	5.96878e-07	4.29029e-05	5.87997
FAM89A	0.335695	4.34938	5.38615	5.96931e-07	4.29029e-05	5.87989
RTN4	-0.3539	6.20068	-5.38531	5.99021e-07	4.29029e-05	5.87659
EDNRA	0.5612	4.93885	5.38509	5.99572e-07	4.29029e-05	5.87572
PCAF	0.463657	4.62239	5.38374	6.0296e-07	4.30281e-05	5.8704
P2RXL1	-0.422353	3.87438	-5.38093	6.10081e-07	4.32607e-05	5.8593
LOC652903	-0.516374	3.5949	-5.37839	6.16583e-07	4.35641e-05	5.84929
LOC644360	-0.533009	5.60367	-5.37754	6.18785e-07	4.35641e-05	5.84592
RUSC1	-0.350494	6.47238	-5.37715	6.19788e-07	4.35641e-05	5.84439
LOC650036	-0.673999	5.82805	-5.3771	6.19908e-07	4.35641e-05	5.84421
CITED2	-0.67515	3.87958	-5.37479	6.25912e-07	4.38879e-05	5.8351
LOC100128648	-0.361501	4.07587	-5.37388	6.28293e-07	4.39567e-05	5.83152
OR8K1	0.417877	2.30537	5.36787	6.4423e-07	4.49715e-05	5.80786
CLIC1	0.487065	4.2946	5.36717	6.4612e-07	4.50035e-05	5.80509
DNASE2	0.388227	4.51622	5.3661	6.49016e-07	4.51052e-05	5.80086
LOC643612	-0.627933	5.69244	-5.36224	6.5955e-07	4.56353e-05	5.78566
CPLX1	-0.453563	5.6586	-5.36151	6.61551e-07	4.56732e-05	5.78279
IFT88	0.276042	4.63109	5.35974	6.66431e-07	4.59092e-05	5.77585
LOC100128476	-0.555711	5.8904	-5.35618	6.76388e-07	4.63917e-05	5.76184
RAMP2	0.314442	3.8659	5.34956	6.95314e-07	4.74824e-05	5.73578
LOC654200	-0.416116	3.41372	-5.34762	7.00936e-07	4.76591e-05	5.72817
C19orf10	-0.560099	5.12595	-5.34466	7.09633e-07	4.79392e-05	5.71653
DEFA1	-0.626812	2.7623	-5.33947	7.2513e-07	4.8881e-05	5.69612
TMED10	0.404613	4.83722	5.33887	7.26938e-07	4.88979e-05	5.69377
LOC645931	-0.618319	4.99571	-5.33264	7.46016e-07	5.00739e-05	5.66931
SDPR	0.651485	4.33767	5.32901	7.57338e-07	5.07255e-05	5.65508
HHAT	0.670537	3.9781	5.3268	7.64332e-07	5.1085e-05	5.6464
ACTG1	-0.295354	7.30559	-5.3249	7.70393e-07	5.13808e-05	5.63894
RIN2	0.609094	5.25737	5.32195	7.79907e-07	5.18582e-05	5.62735
FRZB	0.358794	5.15021	5.32165	7.80853e-07	5.18582e-05	5.62621
DES	0.409821	2.77951	5.31966	7.87335e-07	5.20685e-05	5.6184
LOC643328	-0.521303	3.53202	-5.31846	7.91265e-07	5.22185e-05	5.6137
THAP6	0.327845	4.30272	5.31644	7.97929e-07	5.25479e-05	5.60578
MIR488	0.339618	3.3688	5.31421	8.05358e-07	5.29262e-05	5.59703
GRINL1A	0.266991	3.8372	5.31348	8.07789e-07	5.29751e-05	5.59419
SOCS4	0.290761	3.95283	5.31195	8.12954e-07	5.32028e-05	5.58817
COQ4	-0.579862	5.27865	-5.31086	8.1662e-07	5.33316e-05	5.58392
LOC650488	-0.58224	4.59039	-5.31031	8.18507e-07	5.33439e-05	5.58174
ABCC4	0.458758	3.7544	5.30698	8.29888e-07	5.391e-05	5.5687
LRRC2	-0.399652	3.56743	-5.30677	8.30625e-07	5.391e-05	5.56786
MIR758	0.411467	3.0116	5.30542	8.35281e-07	5.4039e-05	5.56259
DGCR8	0.335309	4.34368	5.3047	8.37774e-07	5.4039e-05	5.55977
BSCL2	-0.359055	7.09699	-5.30259	8.45138e-07	5.44023e-05	5.55151
FADS6	-0.693769	5.362	-5.29921	8.57068e-07	5.50574e-05	5.53828
PLOD2	0.395166	5.31919	5.29747	8.63275e-07	5.53366e-05	5.53146
LCN1	0.359346	3.7588	5.297	8.64937e-07	5.53366e-05	5.52965
LOC647055	0.394106	2.66634	5.29488	8.72578e-07	5.57006e-05	5.52134
SYNPO	-0.656387	5.60168	-5.29422	8.74956e-07	5.57006e-05	5.51878
LOC728361	0.430336	2.55012	5.29395	8.75946e-07	5.57006e-05	5.51771
C20orf72	0.448324	3.13043	5.28923	8.93241e-07	5.66856e-05	5.49925
TRIP10	0.478585	2.82509	5.28853	8.95828e-07	5.67352e-05	5.49652
LOC100129411	0.316494	3.48617	5.28767	8.99018e-07	5.68226e-05	5.49316
EREG	-0.473286	4.5321	-5.28686	9.02041e-07	5.68727e-05	5.48999
MICA	0.453643	2.89892	5.28644	9.03614e-07	5.68727e-05	5.48835
DDIT4L	0.514242	4.18785	5.28601	9.05241e-07	5.68727e-05	5.48665
USP54	0.425403	4.49457	5.2837	9.13917e-07	5.73031e-05	5.47765
LOC100132994	-0.61391	5.0447	-5.28199	9.20418e-07	5.75958e-05	5.47096
LOC100130133	-0.302612	5.09294	-5.28087	9.24714e-07	5.77276e-05	5.46656
CKS1B	0.367557	4.40943	5.28048	9.262e-07	5.77276e-05	5.46505
MS4A7	0.402038	3.27029	5.27856	9.33588e-07	5.80728e-05	5.45755
LOC729523	0.443054	2.65439	5.27703	9.39501e-07	5.83252e-05	5.45159
EIF4A2	-0.309694	9.1328	-5.27178	9.60129e-07	5.94882e-05	5.43108
CNGA1	0.392157	2.61259	5.26848	9.73344e-07	6.01883e-05	5.41818
GEMIN4	-0.397085	3.35099	-5.26649	9.81366e-07	6.05651e-05	5.41044
MGC27382	-0.52781	4.0227	-5.26586	9.83924e-07	6.06039e-05	5.40798
LOC100132816	0.436451	4.76752	5.26375	9.92549e-07	6.08423e-05	5.39974
LOC644384	0.3205	4.95632	5.26304	9.9546e-07	6.08423e-05	5.39698
CDK2AP1	0.291106	7.88839	5.26292	9.95964e-07	6.08423e-05	5.3965
SYCE1	-0.306959	4.16215	-5.26255	9.97479e-07	6.08423e-05	5.39506
SRCRB4D	-0.633983	5.56671	-5.26133	1.00253e-06	6.10321e-05	5.39029
FKBP6	0.38291	2.32931	5.25646	1.02287e-06	6.21497e-05	5.37134
TRIM47	0.55008	3.76818	5.25599	1.02488e-06	6.21516e-05	5.36949
SCN2B	-0.573025	5.42603	-5.24598	1.06809e-06	6.45232e-05	5.33051
JAK2	0.321834	4.61099	5.24432	1.07544e-06	6.48421e-05	5.32404
ENTPD4	0.37092	4.71419	5.24361	1.07861e-06	6.49085e-05	5.32127
PORCN	-0.407628	4.51049	-5.24228	1.08453e-06	6.51405e-05	5.3161
RBPMS2	0.403171	5.25648	5.24155	1.08779e-06	6.52113e-05	5.31327
TMEM178	-0.426386	5.86561	-5.24103	1.09015e-06	6.52283e-05	5.31122
LOC100128675	0.292931	4.36015	5.23974	1.09598e-06	6.54527e-05	5.30619
CISD1	-0.410009	6.62136	-5.23922	1.09832e-06	6.54681e-05	5.30417
LHFPL2	0.444169	3.82022	5.22906	1.14531e-06	6.77543e-05	5.26465
LONRF2	-0.315141	6.30692	-5.22784	1.15106e-06	6.79668e-05	5.25992
LOC729324	-0.283702	8.04892	-5.22604	1.15963e-06	6.81997e-05	5.25292
LOC388242	-0.537525	4.70002	-5.22597	1.15998e-06	6.81997e-05	5.25264
HIVEP2	-0.346495	7.10416	-5.22528	1.16327e-06	6.81997e-05	5.24997
TSPY3	-0.630244	5.5445	-5.22519	1.16369e-06	6.81997e-05	5.24962
LOC440356	-0.470008	3.06863	-5.2241	1.16893e-06	6.8284e-05	5.24539
IFNG	0.383482	2.76529	5.22398	1.16948e-06	6.8284e-05	5.24494
GPR108	0.326937	4.48614	5.22119	1.18303e-06	6.89471e-05	5.23407
DAND5	0.444019	3.26406	5.21963	1.19063e-06	6.91394e-05	5.22803
LOC100134563	0.282089	4.86093	5.21961	1.19073e-06	6.91394e-05	5.22795
POSTN	0.413602	3.36779	5.2185	1.19619e-06	6.93284e-05	5.22363
LOC643446	-0.283005	5.37797	-5.21672	1.20497e-06	6.97084e-05	5.21674
RBMS3	0.281505	3.11459	5.21507	1.21318e-06	7.00544e-05	5.21033
FZR1	-0.313102	5.07989	-5.21255	1.22584e-06	7.04221e-05	5.20054
ALDH1A1	-0.558796	5.94044	-5.21247	1.22624e-06	7.04221e-05	5.20023
SERPIND1	0.474205	3.63494	5.21246	1.22627e-06	7.04221e-05	5.2002
TNRC15	0.303418	4.36427	5.21193	1.22897e-06	7.04482e-05	5.19813
TFPI	0.361086	3.04646	5.2099	1.23927e-06	7.09092e-05	5.19026
DHX34	0.265562	3.95606	5.20703	1.25396e-06	7.12335e-05	5.17914
PTPRU	-0.345463	5.55193	-5.2062	1.25825e-06	7.12335e-05	5.17592
TIMM8B	-0.371752	5.26483	-5.206	1.25928e-06	7.12335e-05	5.17514
LOC100134067	-0.584191	5.48107	-5.20597	1.25947e-06	7.12335e-05	5.175
GPR158	-0.38761	5.83943	-5.20571	1.26081e-06	7.12335e-05	5.174
LOC100131390	-0.47337	4.85697	-5.20382	1.27065e-06	7.16607e-05	5.16666
LOC100128083	-0.698002	5.57352	-5.1999	1.29129e-06	7.26939e-05	5.15147
LOC643454	0.326231	4.59102	5.19819	1.30036e-06	7.29182e-05	5.14486
KDELC2	0.466809	4.21218	5.1974	1.3046e-06	7.29182e-05	5.14179
TUBG2	-0.284729	6.18252	-5.19727	1.3053e-06	7.29182e-05	5.14128
MOV10	0.386283	4.91646	5.19705	1.30647e-06	7.29182e-05	5.14044
LOC644877	-0.363036	6.66123	-5.19698	1.30688e-06	7.29182e-05	5.14015
PIK3CG	0.479024	4.09718	5.19415	1.32212e-06	7.3638e-05	5.12921
LOC100133191	-0.532225	4.82407	-5.18939	1.34827e-06	7.49612e-05	5.11074
C9orf102	0.29679	5.2418	5.18766	1.35787e-06	7.53617e-05	5.10404
LOC391504	0.400473	4.49335	5.18372	1.38e-06	7.64549e-05	5.0888
LOC392522	0.400766	4.19347	5.18149	1.39268e-06	7.70218e-05	5.08017
OR52N4	0.387489	2.81378	5.17884	1.40787e-06	7.75886e-05	5.06994
LOC731159	-0.4983	3.42809	-5.17841	1.41037e-06	7.75901e-05	5.06826
IPW	-0.518793	7.892	-5.17493	1.43064e-06	7.84915e-05	5.0548
APEG1	-0.26773	6.16212	-5.17415	1.43521e-06	7.84915e-05	5.0518
RNASEH2A	0.37859	3.08485	5.17414	1.43529e-06	7.84915e-05	5.05175
GPT	0.432713	2.74084	5.17389	1.43675e-06	7.84915e-05	5.05079
LOC731042	-0.437258	2.42453	-5.16982	1.46092e-06	7.95354e-05	5.03505
LOC100130776	-0.647414	5.80694	-5.16875	1.46737e-06	7.97484e-05	5.0309
LRRC32	0.503095	4.18936	5.1675	1.47488e-06	8.0018e-05	5.02608
HCK	0.338076	3.76864	5.1644	1.49376e-06	8.09025e-05	5.01409
DGAT2	-0.679391	6.06319	-5.16351	1.49918e-06	8.10563e-05	5.01067
SNORA39	0.408096	3.81397	5.16042	1.51829e-06	8.19488e-05	4.99873
KIAA0528	-0.420731	6.8773	-5.15915	1.5262e-06	8.20018e-05	4.99383
OR10G7	0.372938	2.57894	5.15862	1.52949e-06	8.20018e-05	4.9918
FLT1	0.508148	5.47794	5.15859	1.52972e-06	8.20018e-05	4.99166
YES1	0.392285	5.52871	5.15685	1.54065e-06	8.24473e-05	4.98494
LOC730302	0.388399	2.12133	5.14905	1.59056e-06	8.45322e-05	4.95488
GPR182	-0.482207	5.35022	-5.14867	1.59307e-06	8.45322e-05	4.95339
IQGAP1	0.355672	5.1739	5.14744	1.60109e-06	8.48104e-05	4.94866
LOC284988	0.418514	6.41513	5.14289	1.63117e-06	8.58289e-05	4.93111
LOC100134102	-0.578668	5.53659	-5.14098	1.64393e-06	8.63557e-05	4.92376
GNAT1	0.319385	3.13443	5.14026	1.64878e-06	8.6466e-05	4.92098
ZNF791	-0.431076	3.92008	-5.13978	1.65201e-06	8.64909e-05	4.91914
UNQ9370	-0.586506	5.29745	-5.13883	1.65847e-06	8.66051e-05	4.91546
LRRC1	0.278309	4.75402	5.13853	1.66051e-06	8.66051e-05	4.9143
OR2T8	0.417214	3.75166	5.13791	1.66469e-06	8.66051e-05	4.91193
GPR176	-0.545729	5.10323	-5.13735	1.66849e-06	8.66051e-05	4.90978
FOXO4	0.445026	5.91504	5.13709	1.67029e-06	8.66051e-05	4.90877
GPR4	0.710436	4.20883	5.13703	1.67073e-06	8.66051e-05	4.90852
SURF1	0.407894	4.74516	5.13578	1.67925e-06	8.69034e-05	4.90372
LOC646743	-0.683173	5.12014	-5.13485	1.68564e-06	8.696e-05	4.90014
FAP	0.407511	3.26837	5.13464	1.6871e-06	8.696e-05	4.89932
BEX1	-0.3217	6.20767	-5.13441	1.68865e-06	8.696e-05	4.89846
MEX3C	0.299821	4.4179	5.13207	1.70493e-06	8.75115e-05	4.88941
GDAP1	-0.304423	6.01427	-5.13053	1.71564e-06	8.79176e-05	4.88351
SNORD68	0.473089	5.50428	5.12909	1.72579e-06	8.80807e-05	4.87795
WDR53	-0.267412	4.79856	-5.12893	1.72688e-06	8.80807e-05	4.87736
LOC100134444	-0.583796	5.52447	-5.12749	1.73708e-06	8.84393e-05	4.8718
OR5I1	0.379772	2.18781	5.12529	1.75273e-06	8.88695e-05	4.86335
EZR	0.60884	7.39409	5.12527	1.75288e-06	8.88695e-05	4.86326
GADL1	0.366852	2.29336	5.12511	1.75402e-06	8.88695e-05	4.86265
ATP1A1	-0.382478	6.25732	-5.12327	1.76727e-06	8.9253e-05	4.85556
SLCO4C1	0.374356	3.63144	5.11915	1.79724e-06	9.04753e-05	4.83971
LOC729314	-0.27052	4.53582	-5.11749	1.80945e-06	9.09443e-05	4.83333
ZNF774	-0.417261	2.92466	-5.11583	1.82171e-06	9.11641e-05	4.82696
LOC400163	-0.466151	3.66585	-5.11575	1.82231e-06	9.11641e-05	4.82665
ATP5B	-0.319637	8.32032	-5.11572	1.82253e-06	9.11641e-05	4.82654
MAP2K7	0.285678	5.35553	5.11235	1.84776e-06	9.22792e-05	4.81358
LOC642852	-0.273865	5.30503	-5.11077	1.85965e-06	9.27257e-05	4.80753
HPRT1	-0.513808	5.30234	-5.1093	1.87086e-06	9.29895e-05	4.80186
PIK3R3	-0.573963	5.16142	-5.10888	1.87405e-06	9.30008e-05	4.80026
KALRN	-0.333211	4.73852	-5.10718	1.88708e-06	9.34999e-05	4.79373
COCH	0.279522	2.89771	5.10391	1.91236e-06	9.44633e-05	4.78119
LOC647589	-0.313773	4.6721	-5.10183	1.92865e-06	9.49602e-05	4.77319
PALLD	0.458054	6.31688	5.10132	1.9327e-06	9.5011e-05	4.77121
MMP25	0.264057	2.52728	5.09986	1.94419e-06	9.52991e-05	4.76563
LOC653701	-0.581301	5.39811	-5.09981	1.94463e-06	9.52991e-05	4.76541
CLIP3	-0.342803	6.61686	-5.09859	1.95425e-06	9.56212e-05	4.76077
PRRT2	-0.266331	7.99994	-5.0967	1.96938e-06	9.62119e-05	4.75349
TRAT1	0.301191	3.23548	5.09552	1.97882e-06	9.6523e-05	4.74899
MYBL2	-0.575902	5.01573	-5.09243	2.0039e-06	9.75947e-05	4.73712
LOC730240	-0.512461	4.72219	-5.09104	2.01526e-06	9.78975e-05	4.73179
MIR642	-0.562991	5.54951	-5.09035	2.02096e-06	9.78975e-05	4.72913
LOC100131733	-0.508784	4.74426	-5.09022	2.02197e-06	9.78975e-05	4.72866
SULT4A1	-0.431173	4.15051	-5.08921	2.03035e-06	9.79714e-05	4.72476
MTSS1L	0.552361	4.08345	5.08546	2.0615e-06	9.93217e-05	4.71042
LOC100134515	0.36103	3.80045	5.08408	2.07311e-06	9.97285e-05	4.70512
C17orf60	0.430504	3.40025	5.08364	2.07686e-06	9.97558e-05	4.70342
FNDC5	-0.429199	4.98839	-5.07847	2.12094e-06	0.000101408	4.68363
ADAD2	-0.729219	5.05442	-5.07642	2.1387e-06	0.000102102	4.67577
LOC646585	-0.540603	4.44711	-5.07589	2.14332e-06	0.000102167	4.67374
CAMTA1	-0.541052	5.73048	-5.06961	2.19867e-06	0.000104647	4.64971
HMP19	-0.52628	5.5264	-5.06584	2.23253e-06	0.000106097	4.63532
LOC100131716	-0.471864	4.77584	-5.06453	2.24445e-06	0.000106454	4.6303
LOC100134539	-0.643334	5.7047	-5.0639	2.2502e-06	0.000106454	4.62789
CLSTN1	-0.288852	6.47641	-5.06306	2.25788e-06	0.000106657	4.62468
FLJ41481	0.323288	3.94561	5.06081	2.27861e-06	0.000107313	4.61607
PLCE1	0.434843	3.27159	5.05575	2.32586e-06	0.0001091	4.59673
GTSF1L	0.268326	2.28815	5.05563	2.32696e-06	0.0001091	4.59629
LOC100132329	0.407481	4.63817	5.05418	2.34066e-06	0.000109491	4.59076
LOC648934	-0.564297	5.34505	-5.05401	2.34228e-06	0.000109491	4.5901
CSTL1	0.349092	2.80485	5.05005	2.38018e-06	0.000110933	4.57498
EZH1	-0.385606	4.8311	-5.04967	2.38388e-06	0.000110941	4.57352
TMEM52	0.360667	3.01914	5.04837	2.39643e-06	0.000111359	4.56858
LOC642439	0.369362	3.34958	5.047	2.40981e-06	0.000111686	4.56333
LOC729971	0.385258	3.49765	5.04638	2.4159e-06	0.000111686	4.56095
LOC100131510	-0.401467	5.73776	-5.04613	2.4183e-06	0.000111686	4.56002
CASC3	0.276972	6.54953	5.04586	2.42098e-06	0.000111686	4.55897
CD83	-0.443828	5.30891	-5.04583	2.42123e-06	0.000111686	4.55888
MYH11	0.529066	3.33919	5.04501	2.4293e-06	0.000111894	4.55574
LOC100132804	0.312512	5.12171	5.0426	2.45315e-06	0.000112827	4.54654
ZFAND2A	-0.310108	5.88087	-5.04177	2.46142e-06	0.000112972	4.54337
LOC645084	-0.557565	4.67724	-5.04156	2.4635e-06	0.000112972	4.54257
ESPNP	-0.368297	2.83303	-5.04078	2.4713e-06	0.000113104	4.5396
LOC645645	-0.636507	5.23376	-5.04055	2.47357e-06	0.000113104	4.53873
PADI2	0.331794	5.05114	5.03945	2.48459e-06	0.000113443	4.53454
LOC374973	-0.416414	3.33289	-5.03795	2.49974e-06	0.000113968	4.52882
RUNDC2A	0.420112	3.27864	5.03606	2.5189e-06	0.00011451	4.52163
DUSP23	0.370731	4.93426	5.0346	2.53386e-06	0.000114899	4.51605
MRPS34	0.366155	4.95322	5.03438	2.5361e-06	0.000114899	4.51522
ATP6V1B2	-0.597671	7.29079	-5.03416	2.53844e-06	0.000114899	4.51435
LOC100127937	-0.536086	4.27208	-5.03207	2.55993e-06	0.000115705	4.50641
FOXJ2	-0.331334	5.06335	-5.0297	2.58464e-06	0.000116654	4.49736
VIL2	0.640197	7.10667	5.02668	2.61641e-06	0.000117919	4.48585
CYP2C9	-0.740827	5.35331	-5.02429	2.64173e-06	0.000118889	4.47678
LOC728690	-0.570328	4.87286	-5.02047	2.68288e-06	0.000120568	4.46223
BEX2	-0.446107	7.09361	-5.01987	2.68938e-06	0.000120688	4.45995
FBXO42	-0.43763	5.6545	-5.01927	2.69595e-06	0.000120727	4.45765
LOC648405	0.37303	2.16081	5.01908	2.69794e-06	0.000120727	4.45696
OMD	0.474756	4.1402	5.01759	2.71427e-06	0.000121142	4.45127
LOC100131867	0.413146	3.85601	5.01712	2.71942e-06	0.000121142	4.44949
SMARCC1	0.464957	4.61845	5.01683	2.72263e-06	0.000121142	4.44838
CCDC67	0.385169	3.02455	5.01525	2.74008e-06	0.000121746	4.44236
LOC651137	-0.282261	4.72632	-5.01157	2.78104e-06	0.000123191	4.42839
PCDH18	0.377582	3.66203	5.01128	2.78437e-06	0.000123191	4.42726
CDK2	0.341952	2.95023	5.00824	2.81866e-06	0.00012434	4.41574
PLK2	-0.494747	5.41934	-5.00816	2.81966e-06	0.00012434	4.4154
LOC728070	0.371002	3.79215	5.00793	2.82223e-06	0.00012434	4.41455
GNG3	-0.499301	7.07842	-5.00732	2.82923e-06	0.000124474	4.41221
TP53INP1	0.291127	4.92896	5.00645	2.83909e-06	0.000124639	4.40894
C19orf16	0.357623	4.27687	5.00526	2.85281e-06	0.000124639	4.4044
C20orf179	0.365968	3.1025	5.0008	2.90458e-06	0.000126724	4.38746
RCL1	0.391686	3.44062	5.00004	2.91347e-06	0.000126803	4.38459
LOC642644	-0.616472	4.55817	-4.99996	2.91446e-06	0.000126803	4.38427
LOC647886	0.266908	4.80059	4.99792	2.93851e-06	0.000127673	4.37653
EEFSEC	0.34799	2.54918	4.9969	2.95067e-06	0.000128024	4.37264
WWC3	0.358312	4.31531	4.99442	2.98023e-06	0.000129128	4.36325
SNHG12	-0.523795	5.6055	-4.99348	2.99156e-06	0.00012944	4.35968
LOC642804	-0.572142	4.0571	-4.99303	2.99698e-06	0.000129497	4.35798
LOC100134414	0.375325	2.5519	4.99199	3.00957e-06	0.000129862	4.35403
MTRF1	-0.427509	5.13193	-4.99139	3.01694e-06	0.000130002	4.35173
NEK7	0.434436	4.85466	4.99091	3.02274e-06	0.000130073	4.34992
LOC642616	0.390564	4.29773	4.98996	3.03437e-06	0.000130395	4.3463
HLA-DRA	0.433837	5.06735	4.98798	3.05868e-06	0.00013126	4.33879
FIBP	-0.276939	5.46408	-4.98714	3.06903e-06	0.000131525	4.33561
LOC100134052	-0.40671	4.11916	-4.9857	3.08688e-06	0.000132109	4.33015
TPM1	-0.275544	6.98833	-4.984	3.10801e-06	0.000132833	4.32373
LOC648665	-0.481222	5.44767	-4.98253	3.12645e-06	0.000133439	4.31816
CLDN4	-0.49889	5.10115	-4.98172	3.13673e-06	0.000133468	4.31507
PEG3	-0.393912	7.42989	-4.98117	3.14371e-06	0.000133468	4.31298
SNORD1A	0.263578	4.93959	4.98113	3.14413e-06	0.000133468	4.31285
PRPSAP2	-0.344049	5.38189	-4.97828	3.18039e-06	0.000134825	4.30206
LOC100134710	-0.462578	5.04577	-4.9775	3.19048e-06	0.000135071	4.29908
GABRG2	-0.805875	6.492	-4.97568	3.21386e-06	0.000135877	4.29221
LOC653876	0.353892	4.91474	4.97498	3.22293e-06	0.000136033	4.28955
ECE1	0.406116	3.24824	4.97473	3.22619e-06	0.000136033	4.2886
TUBB2A	-0.40406	8.59845	-4.97368	3.23986e-06	0.000136279	4.28462
SH3GL2	-0.544908	7.74878	-4.97351	3.24204e-06	0.000136279	4.28399
LOC220930	-0.401453	4.86634	-4.97328	3.24506e-06	0.000136279	4.28311
LOC642341	-0.389501	4.83137	-4.97242	3.25634e-06	0.000136571	4.27984
TAGLN3	-0.501186	5.63001	-4.96935	3.29678e-06	0.000138083	4.26823
DHRSX	-0.377446	3.82753	-4.96656	3.3339e-06	0.000139451	4.25769
KCNE4	0.499004	2.77721	4.96521	3.35205e-06	0.000140024	4.25258
LOC100132439	0.38862	3.75544	4.9645	3.36161e-06	0.000140237	4.2499
FAM82B	0.286423	5.13145	4.96249	3.3889e-06	0.000141001	4.24229
SYT2	-0.666518	5.59069	-4.96189	3.39707e-06	0.000141154	4.24002
FAM58B	0.362415	3.02775	4.96113	3.40752e-06	0.000141401	4.23713
KLF2	0.55255	6.03785	4.9599	3.42435e-06	0.000141912	4.23249
C15orf60	0.372472	3.88595	4.95877	3.43999e-06	0.000142372	4.2282
LOC730262	-0.292251	3.50745	-4.95735	3.45961e-06	0.000142996	4.22285
DOCK1	0.386406	4.96284	4.95569	3.48277e-06	0.000143462	4.21657
LOC387790	-0.483134	5.50757	-4.95556	3.48459e-06	0.000143462	4.21608
DHH	-0.619651	5.47688	-4.95236	3.5297e-06	0.00014475	4.20398
LOC729930	-0.487117	3.90507	-4.94856	3.58388e-06	0.00014678	4.18964
GPRASP1	-0.393688	4.7171	-4.94708	3.60519e-06	0.000147461	4.18406
NKX3-1	0.404156	3.47177	4.94379	3.65316e-06	0.000149035	4.17163
C15orf54	-0.531477	4.90298	-4.9417	3.68381e-06	0.000149954	4.16376
LOC100129218	0.305706	3.9797	4.94161	3.68524e-06	0.000149954	4.1634
CITED4	0.413314	3.62879	4.93995	3.70983e-06	0.000150759	4.15714
LOC653652	-0.500385	5.48168	-4.93818	3.73615e-06	0.000151633	4.15049
LOC440992	0.327165	5.29805	4.93707	3.75286e-06	0.000152114	4.14629
VDAC3	-0.357908	7.04671	-4.93625	3.76518e-06	0.000152417	4.1432
LOC100133234	-0.270372	4.67333	-4.93252	3.82185e-06	0.000154512	4.12915
PPP1R1A	0.430948	6.20258	4.93045	3.8537e-06	0.000155437	4.12134
C1QTNF8	0.390891	2.80675	4.93017	3.85804e-06	0.000155437	4.12028
GLT1D1	-0.509616	5.216	-4.92991	3.86215e-06	0.000155437	4.11928
SLC25A10	-0.490822	5.34102	-4.92891	3.87753e-06	0.000155625	4.11554
BGN	0.440304	6.3817	4.9284	3.88551e-06	0.000155625	4.11361
FLJ36031	0.448096	4.70257	4.92836	3.88612e-06	0.000155625	4.11346
NPTX1	-0.361239	5.51991	-4.92817	3.88902e-06	0.000155625	4.11276
LOC654147	-0.444051	4.83734	-4.92775	3.89557e-06	0.000155689	4.11117
NR2F2	0.473851	4.52306	4.92696	3.90797e-06	0.000155954	4.10818
LOC100134404	0.482732	3.83711	4.92669	3.91213e-06	0.000155954	4.10718
C2orf56	-0.264293	5.31133	-4.92576	3.92683e-06	0.000156316	4.10365
ATP2A2	-0.337523	6.89622	-4.92548	3.93116e-06	0.000156316	4.10262
LOC387856	-0.419162	4.1316	-4.92438	3.94849e-06	0.000156806	4.09848
LOC644880	-0.598754	5.54474	-4.92335	3.96487e-06	0.000157249	4.09458
GSTT1	-0.814696	3.88603	-4.92305	3.96963e-06	0.000157249	4.09345
PYDC1	-0.462103	3.29948	-4.92193	3.98745e-06	0.000157644	4.08924
IL8	-0.470841	4.59236	-4.92179	3.98966e-06	0.000157644	4.08872
NUDT9P1	0.413588	2.63278	4.92	4.01829e-06	0.000158255	4.08199
SCARNA14	-0.584933	5.16323	-4.91958	4.02508e-06	0.000158255	4.0804
ESRP2	0.434393	3.21037	4.91956	4.02547e-06	0.000158255	4.08031
EFCAB4A	0.366489	3.55108	4.91926	4.03031e-06	0.000158255	4.07918
CAPNS1	-0.31841	5.81898	-4.91838	4.04444e-06	0.000158612	4.07589
SEC24A	0.323652	4.88822	4.91782	4.05354e-06	0.000158771	4.07378
WASH1	-0.41699	5.62473	-4.91429	4.11119e-06	0.000160628	4.06049
LOC100133055	-0.403418	5.27463	-4.91286	4.13479e-06	0.000161349	4.05511
LOC730809	-0.619725	5.52656	-4.91211	4.14716e-06	0.000161631	4.0523
MIR606	0.447875	3.81241	4.91098	4.16601e-06	0.000162075	4.04803
LOC653066	0.311083	3.6052	4.90991	4.18374e-06	0.000162452	4.04404
ISYNA1	0.352612	3.25235	4.90897	4.19949e-06	0.000162669	4.0405
ZNF540	-0.327206	6.24018	-4.90892	4.20039e-06	0.000162669	4.0403
LOC652160	-0.610028	5.51692	-4.90865	4.20485e-06	0.000162669	4.0393
LOC649120	-0.5122	4.80832	-4.9028	4.30432e-06	0.00016596	4.01731
YPEL3	-0.264621	5.93469	-4.90184	4.32084e-06	0.00016596	4.01371
CYP2A13	-0.364239	3.90996	-4.9018	4.32162e-06	0.00016596	4.01354
KIFC3	-0.594718	5.87297	-4.899	4.37016e-06	0.000167415	4.00303
PIPOX	0.522839	2.91119	4.89686	4.40767e-06	0.000168646	3.99499
LOC649294	0.338004	2.94324	4.89469	4.44601e-06	0.000169738	3.98685
ICAM2	0.595998	3.03187	4.89463	4.44703e-06	0.000169738	3.98663
ANXA2P3	-0.403858	3.29423	-4.89319	4.47265e-06	0.000170302	3.98123
VSNL1	-0.788282	7.13931	-4.89279	4.47991e-06	0.000170372	3.9797
S100A14	-0.578519	5.58851	-4.88874	4.55281e-06	0.000172726	3.96453
LOC643248	-0.53835	5.22256	-4.88772	4.57136e-06	0.000173221	3.9607
AKR1C3	0.551379	4.79384	4.8861	4.60101e-06	0.000174134	3.95462
LOC652408	0.376016	4.08682	4.88448	4.63072e-06	0.000175048	3.94857
LOC440330	0.346645	3.45391	4.88145	4.687e-06	0.000176962	3.93721
LOC645276	-0.490228	5.02413	-4.87863	4.7401e-06	0.000178538	3.92661
LOC100128090	-0.446598	3.98143	-4.87759	4.75974e-06	0.000178819	3.92273
LOC651565	-0.421457	3.90464	-4.87739	4.76356e-06	0.000178819	3.92197
CGNL1	0.444825	5.7098	4.87733	4.76463e-06	0.000178819	3.92176
CD99L2	-0.357468	7.06264	-4.87637	4.78288e-06	0.00017929	3.91817
ARL8B	-0.386946	7.31999	-4.87048	4.8964e-06	0.000183326	3.89611
MNX1	-0.50554	4.14415	-4.86839	4.93725e-06	0.000184572	3.8883
LOC727935	0.350609	3.5118	4.86808	4.94342e-06	0.000184572	3.88712
MIR1323	-0.534763	5.3305	-4.86788	4.94729e-06	0.000184572	3.88639
ARHGEF5L	0.380667	3.88154	4.86661	4.9723e-06	0.000185285	3.88165
TCP11L2	0.296547	5.13594	4.86394	5.02554e-06	0.000187047	3.87163
PELI1	0.346932	5.53282	4.86282	5.04796e-06	0.000187659	3.86745
MGC39584	0.279955	4.30975	4.86199	5.06467e-06	0.000188057	3.86434
MIR367	0.378098	3.03743	4.85938	5.1174e-06	0.000189791	3.85461
MIR933	-0.346023	3.75532	-4.85865	5.13222e-06	0.000190057	3.85189
LCORL	0.274595	3.598	4.85806	5.14444e-06	0.00019012	3.84965
DOCK5	0.503538	3.67368	4.85712	5.16363e-06	0.000190382	3.84615
FAM48B1	0.287314	3.7209	4.85111	5.28847e-06	0.000194756	3.82369
S1PR3	0.414736	4.24423	4.85069	5.29731e-06	0.000194853	3.82212
FBS1	0.381897	3.65378	4.84904	5.33209e-06	0.000195903	3.81597
WDR88	-0.589736	5.06537	-4.84801	5.35404e-06	0.00019648	3.81211
HTR6	-0.457282	4.26167	-4.84718	5.37167e-06	0.000196897	3.80902
CCDC88C	-0.485946	5.22246	-4.84597	5.39742e-06	0.00019761	3.80452
RC3H1	-0.560633	5.49768	-4.84396	5.44068e-06	0.000198962	3.79702
LOC100132210	0.41565	5.36287	4.84255	5.47123e-06	0.000199846	3.79176
KCNN3	0.357098	4.55293	4.84173	5.48919e-06	0.000200115	3.78868
ESAM	0.564614	4.13657	4.84163	5.49133e-06	0.000200115	3.78831
LOC644302	-0.538081	5.19107	-4.83681	5.59726e-06	0.000203503	3.77035
LAMA2	0.383237	3.7118	4.83453	5.64815e-06	0.000204643	3.76185
C5orf27	-0.442368	5.2688	-4.83392	5.6619e-06	0.000204884	3.75956
CCDC152	0.322167	4.63066	4.83365	5.66786e-06	0.000204884	3.75857
LOC727918	0.283175	3.53453	4.8318	5.70957e-06	0.000206155	3.75168
PGAM1	-0.263832	5.00652	-4.83038	5.74181e-06	0.000207081	3.74639
LOC642168	0.401133	3.25095	4.82897	5.774e-06	0.000207765	3.74113
ELAVL1	-0.418799	6.37079	-4.82786	5.79955e-06	0.000208267	3.73698
GOT1	-0.510377	7.60817	-4.82777	5.80154e-06	0.000208267	3.73666
BDH2	0.528335	3.61581	4.82678	5.82439e-06	0.000208622	3.73297
SNAP91	-0.526717	7.99937	-4.82505	5.86433e-06	0.000209575	3.72655
LYZL4	0.34021	2.47036	4.82414	5.88551e-06	0.000210093	3.72316
LOC100131372	-0.50053	5.11113	-4.82323	5.90691e-06	0.000210617	3.71975
SLC25A45	-0.352701	4.94335	-4.82205	5.93447e-06	0.00021136	3.71537
LOC646194	-0.4638	4.61793	-4.82154	5.94649e-06	0.000211548	3.71347
STXBP1	-0.409223	6.19237	-4.81892	6.00847e-06	0.00021327	3.70373
FGF22	0.383117	2.42731	4.81733	6.04643e-06	0.000214375	3.69781
LOC654101	-0.416239	3.14838	-4.81662	6.06348e-06	0.000214738	3.69516
HIST1H2BK	-0.342812	3.91959	-4.8136	6.13635e-06	0.000216829	3.68394
LOC648103	0.295411	5.27837	4.80967	6.23264e-06	0.000219579	3.66931
MID1IP1	0.29021	4.484	4.80957	6.23515e-06	0.000219579	3.66893
NBEAL1	0.389795	4.1448	4.80866	6.25761e-06	0.000220124	3.66555
GPX1	0.347556	3.81252	4.807	6.29882e-06	0.000220975	3.65938
LOC401180	-0.298033	2.93352	-4.80689	6.30144e-06	0.000220975	3.65899
GABRD	-0.654793	4.51598	-4.80667	6.307e-06	0.000220975	3.65817
OTUD5	-0.316159	5.48431	-4.80655	6.30994e-06	0.000220975	3.65773
PCP4	-0.634637	7.36835	-4.8006	6.46012e-06	0.000225229	3.63563
ZNF248	-0.287209	5.53975	-4.79971	6.48279e-06	0.000225769	3.63234
LOC401442	-0.480302	4.57562	-4.79936	6.49195e-06	0.000225838	3.63101
GEM	0.470489	4.20712	4.79782	6.53137e-06	0.000226226	3.62532
ALX3	0.265609	3.32557	4.79767	6.5353e-06	0.000226226	3.62476
LOC649280	-0.520716	4.62877	-4.79752	6.53911e-06	0.000226226	3.62421
APOH	0.297762	1.95134	4.79587	6.58188e-06	0.000227205	3.61809
F2	-0.525483	5.10929	-4.79509	6.60227e-06	0.000227659	3.61518
ERCC-00116	0.368713	2.33228	4.79262	6.66707e-06	0.000229641	3.60601
LOC100132315	0.449797	3.41666	4.79012	6.73319e-06	0.000231551	3.59674
ZSCAN4	0.345856	2.73567	4.78996	6.73725e-06	0.000231551	3.59617
FAM107A	0.327127	8.69207	4.78927	6.75582e-06	0.000231935	3.59358
LOC644734	-0.452963	4.53012	-4.78809	6.7873e-06	0.00023208	3.58922
GBP1	-0.411951	3.71459	-4.78778	6.79558e-06	0.00023208	3.58807
TBC1D15	0.276996	5.446	4.78777	6.79576e-06	0.00023208	3.58805
SYNC	0.379312	3.03008	4.78773	6.79698e-06	0.00023208	3.58788
LOC388248	0.309495	4.09776	4.7873	6.80848e-06	0.00023222	3.58629
SLC39A7	-0.386872	6.43781	-4.78566	6.85272e-06	0.000233476	3.58021
C11orf20	-0.536194	5.04028	-4.78316	6.92055e-06	0.000235276	3.57095
SNORD114-30	-0.506779	4.8387	-4.78226	6.94505e-06	0.000235854	3.56763
LOC402116	0.406669	4.32168	4.78154	6.96494e-06	0.000236274	3.56495
LOC100134300	-0.263599	6.02583	-4.77907	7.03305e-06	0.000238327	3.55581
NCRNA00157	0.354722	2.99644	4.7778	7.06825e-06	0.000238975	3.55112
LOC646670	0.336646	2.97837	4.77756	7.07499e-06	0.000238975	3.55022
LOC100132779	-0.307012	5.44129	-4.77626	7.11146e-06	0.000239949	3.5454
C20orf112	-0.469968	5.34086	-4.77588	7.12202e-06	0.000240047	3.544
LOC401410	0.376417	2.77575	4.7738	7.18056e-06	0.000241584	3.53631
LOC643647	-0.486268	5.29991	-4.77372	7.18298e-06	0.000241584	3.536
MYO1C	0.29483	2.7839	4.7734	7.1919e-06	0.000241625	3.53483
LOC100133724	0.389092	3.6263	4.77247	7.21835e-06	0.000241996	3.53138
FZD9	0.502299	5.4372	4.77142	7.24821e-06	0.000242738	3.52751
LEF1	0.556849	4.54816	4.76895	7.31916e-06	0.000244473	3.51836
LOC653297	0.280177	4.35851	4.7688	7.32336e-06	0.000244473	3.51782
LOC652424	-0.54281	4.76185	-4.76825	7.33923e-06	0.00024451	3.51579
LOC647910	-0.518648	4.9691	-4.76823	7.34005e-06	0.00024451	3.51568
PKD2L2	0.420601	3.00859	4.76762	7.35771e-06	0.000244839	3.51342
UBN1	-0.391735	5.82988	-4.7672	7.36988e-06	0.000244904	3.51187
LOC149837	0.33006	3.53269	4.76701	7.37528e-06	0.000244904	3.51119
LOC388080	-0.2794	3.35458	-4.76613	7.40083e-06	0.000245494	3.50794
LOC100129559	0.277272	3.20099	4.7645	7.44849e-06	0.000246814	3.50191
PNMA6B	-0.532445	5.01444	-4.76361	7.47475e-06	0.000247163	3.4986
LOC729417	-0.279189	3.90668	-4.76207	7.52022e-06	0.000248405	3.49291
LAT2	0.294723	3.19265	4.7603	7.57276e-06	0.000249877	3.48637
LOC400099	-0.55144	4.88333	-4.75831	7.63217e-06	0.000251573	3.47903
MS4A8B	0.3498	2.67154	4.75726	7.66368e-06	0.000252347	3.47517
LOC196752	-0.420621	5.1419	-4.75543	7.71911e-06	0.000253857	3.4684
MIR639	-0.494658	4.9158	-4.75521	7.7257e-06	0.000253857	3.4676
SLC18A3	-0.566223	3.99031	-4.75468	7.742e-06	0.000254127	3.46562
MARVELD1	-0.563996	5.29581	-4.7521	7.82081e-06	0.000256271	3.45611
LOC652396	-0.415082	2.69083	-4.75196	7.82524e-06	0.000256271	3.45558
TNFSF12-TNFSF13	0.347218	4.36259	4.75148	7.83996e-06	0.000256271	3.45381
GOLGA8B	-0.40732	5.61407	-4.74966	7.89611e-06	0.000257838	3.44711
NOTCH4	0.390427	3.08179	4.74878	7.92363e-06	0.000258468	3.44384
SNORD109B	0.372673	4.56725	4.74821	7.9412e-06	0.000258773	3.44176
SCARB1	0.329779	4.26294	4.74785	7.95245e-06	0.000258871	3.44044
CDC26	0.282191	5.41225	4.74411	8.07021e-06	0.000262161	3.42663
LOC650227	-0.501776	5.34994	-4.74358	8.0872e-06	0.000262441	3.42466
PLD6	-0.2941	4.93018	-4.74293	8.10768e-06	0.000262834	3.42229
TSSK1B	0.404156	2.43603	4.73924	8.22606e-06	0.000266123	3.40868
LOC100132561	-0.481096	4.13515	-4.73635	8.31993e-06	0.00026851	3.39802
LOC642504	0.300255	4.68364	4.73618	8.3255e-06	0.00026851	3.3974
SPOCK2	-0.330626	7.56134	-4.73501	8.36361e-06	0.000269463	3.39311
ZNF24	0.338533	4.0924	4.73391	8.39992e-06	0.000270173	3.38904
GTF2IRD2	0.33273	4.04942	4.73382	8.40287e-06	0.000270173	3.38871
LOC441864	-0.43726	4.85417	-4.73226	8.45444e-06	0.000271553	3.38297
LOC441601	0.299829	3.51069	4.73069	8.50676e-06	0.000272676	3.37718
SEMA5A	0.290289	3.30313	4.72936	8.55128e-06	0.000273824	3.37228
C1orf204	-0.523148	5.38911	-4.7287	8.57334e-06	0.000274023	3.36986
PIN1L	0.298657	4.65307	4.72865	8.57495e-06	0.000274023	3.36969
ZNF628	-0.268838	5.86093	-4.72837	8.58452e-06	0.00027405	3.36864
PSD2	0.440646	5.88424	4.72737	8.61816e-06	0.000274845	3.36497
STON2	0.414362	5.32341	4.72677	8.63828e-06	0.000275053	3.36278
OR2A20P	0.461348	4.25246	4.7264	8.65092e-06	0.000275053	3.36141
MAGEA6	-0.376809	4.28487	-4.7264	8.65096e-06	0.000275053	3.3614
B3GALTL	0.641894	4.38153	4.72471	8.70844e-06	0.000276601	3.35518
LRRC49	-0.496962	4.65808	-4.72271	8.777e-06	0.000278216	3.34782
CDK5R2	-0.366761	4.98312	-4.72194	8.80351e-06	0.000278775	3.34499
EDA2R	0.398361	2.9796	4.71869	8.91622e-06	0.000281898	3.33305
LOC730027	-0.507075	4.74133	-4.71829	8.93026e-06	0.000281898	3.33158
GINS4	0.337924	2.83403	4.7179	8.94379e-06	0.000281898	3.33016
CAV1	0.291796	4.48253	4.71781	8.94701e-06	0.000281898	3.32982
PRR20B	0.35122	3.26841	4.71408	9.07862e-06	0.000285758	3.31611
SLC12A5	-0.52536	7.14868	-4.71348	9.1001e-06	0.000285928	3.3139
NARS	-0.351669	6.34696	-4.71342	9.10223e-06	0.000285928	3.31368
FOXQ1	0.545457	4.23237	4.71197	9.15408e-06	0.00028727	3.30835
MGAM	-0.382833	4.04536	-4.71124	9.18023e-06	0.000287803	3.30567
MAP2K2	-0.426795	5.49581	-4.71059	9.20358e-06	0.000287929	3.30328
FDXR	-0.510134	5.21118	-4.71019	9.21777e-06	0.000287929	3.30184
CKMT1B	-0.655827	5.8094	-4.71005	9.22302e-06	0.000287929	3.3013
LOC645978	0.275496	3.57321	4.71003	9.22389e-06	0.000287929	3.30122
OLFM1	-0.342944	6.63254	-4.70985	9.23009e-06	0.000287929	3.30058
LOC641999	-0.434946	5.72601	-4.7093	9.24993e-06	0.00028801	3.29857
KCTD13	-0.314161	6.65159	-4.70928	9.251e-06	0.00028801	3.29846
EPS15L1	0.346627	4.14929	4.7071	9.32996e-06	0.000289893	3.29049
LOC649133	-0.54536	5.09538	-4.70338	9.4667e-06	0.000293851	3.27683
TSPAN7	-0.374987	7.54607	-4.70297	9.48191e-06	0.000294033	3.27533
KIAA0754	0.305702	4.99106	4.70111	9.551e-06	0.000295618	3.26851
NSBP1	0.271617	3.57422	4.70109	9.55185e-06	0.000295618	3.26843
C1orf120	-0.513906	4.87946	-4.69921	9.62249e-06	0.000297511	3.26152
VTRNA1-1	0.441635	3.83467	4.69721	9.69773e-06	0.000299543	3.25421
PM20D2	0.383713	4.71839	4.69583	9.75007e-06	0.000300507	3.24916
SLC43A1	-0.54416	6.19444	-4.6957	9.7553e-06	0.000300507	3.24865
RNU11	0.694216	6.01545	4.69169	9.90926e-06	0.000304877	3.23396
GLB1L	0.42391	3.67759	4.69134	9.92263e-06	0.00030499	3.2327
SLC38A8	0.300636	3.93809	4.69061	9.95126e-06	0.000305288	3.22999
LOC100131643	-0.278384	5.43474	-4.69059	9.95177e-06	0.000305288	3.22995
KRT15	0.378319	2.99593	4.69025	9.96497e-06	0.000305395	3.2287
FMOD	0.466751	3.12164	4.68935	1.00003e-05	0.000305663	3.22538
CD52	0.330923	4.54652	4.68913	1.00089e-05	0.000305663	3.22458
CLDN5	0.519873	5.87419	4.68895	1.00157e-05	0.000305663	3.22394
LOC653937	0.389424	2.76151	4.68877	1.00229e-05	0.000305663	3.22326
MEF2D	-0.305496	5.61866	-4.6886	1.00295e-05	0.000305663	3.22264
FAM63A	-0.279368	6.70442	-4.68853	1.00321e-05	0.000305663	3.2224
FAM155A	0.383096	4.10854	4.68828	1.00419e-05	0.000305665	3.22149
SP1	0.325003	4.16166	4.68598	1.01327e-05	0.000308012	3.21304
LOC644450	-0.500138	4.75957	-4.68583	1.01386e-05	0.000308012	3.2125
TMEM119	0.583004	3.11786	4.68284	1.02573e-05	0.000311017	3.20157
TMEM174	-0.603167	5.6765	-4.68049	1.0352e-05	0.000312981	3.19296
NADSYN1	0.350417	3.5742	4.6799	1.03759e-05	0.000313403	3.19079
NAP1L5	-0.557305	6.44406	-4.67942	1.03952e-05	0.000313682	3.18905
PTPRG	0.265602	5.73436	4.67702	1.0493e-05	0.000315985	3.18027
C7orf65	-0.569058	4.82778	-4.67664	1.05084e-05	0.000315985	3.17889
NLN	0.342691	4.78331	4.67571	1.05468e-05	0.000316434	3.17547
BTBD3	-0.273029	5.94079	-4.67354	1.0636e-05	0.000318568	3.16757
YARS	-0.385305	7.26432	-4.67349	1.06382e-05	0.000318568	3.16737
MSX1	0.498706	5.66335	4.67186	1.07059e-05	0.000319821	3.16143
LOC100133797	-0.577895	5.45577	-4.67175	1.07106e-05	0.000319821	3.16101
C10orf35	-0.432775	6.3622	-4.67014	1.07781e-05	0.000321531	3.15512
TMEM166	0.361218	2.45516	4.66944	1.08075e-05	0.000322104	3.15256
TNKS2	-0.543758	5.49567	-4.66893	1.0829e-05	0.000322438	3.1507
LOC645930	0.323347	2.79644	4.66753	1.08883e-05	0.00032359	3.14558
CPEB3	0.305059	5.50872	4.66711	1.09059e-05	0.000323609	3.14406
FLJ46552	-0.441234	5.75787	-4.66692	1.09142e-05	0.000323609	3.14335
LOC643090	-0.527375	3.28657	-4.66678	1.09199e-05	0.000323609	3.14286
PHLDB3	-0.335762	3.33006	-4.66594	1.09559e-05	0.000324209	3.13977
C8orf51	0.306102	3.5477	4.66529	1.09837e-05	0.000324581	3.1374
ATOH1	0.327246	2.60713	4.66344	1.10628e-05	0.000326613	3.13066
GHDC	0.372586	3.17004	4.66093	1.11714e-05	0.000328905	3.1215
NPTN	-0.389071	7.10044	-4.66092	1.11719e-05	0.000328905	3.12147
MIR548I1	-0.344835	5.40626	-4.66047	1.11915e-05	0.000329174	3.11982
OSCAR	0.272431	3.04829	4.65914	1.12497e-05	0.000330043	3.11495
MIR1914	-0.621177	5.48534	-4.65894	1.12582e-05	0.000330043	3.11424
COL15A1	0.421015	2.61351	4.65859	1.12735e-05	0.000330043	3.11297
LOC100130241	0.37632	2.67534	4.65641	1.13698e-05	0.000332551	3.10499
CAMKK2	-0.401547	5.29365	-4.65598	1.13889e-05	0.000332798	3.10342
PLSCR2	0.3721	3.11469	4.65444	1.1457e-05	0.000333753	3.09783
LOC647251	-0.469417	6.4937	-4.65428	1.1464e-05	0.000333753	3.09726
OR4F17	0.356029	3.16117	4.65165	1.15822e-05	0.000336881	3.08764
C9orf11	0.342186	2.82817	4.65116	1.16041e-05	0.000336894	3.08587
HOXC11	-0.56531	5.00552	-4.65002	1.16555e-05	0.000337847	3.08172
FLJ34690	0.277498	4.69929	4.64996	1.16584e-05	0.000337847	3.08149
EVI1	0.380377	4.48214	4.64812	1.17421e-05	0.000339709	3.07478
LOC415056	-0.490918	4.70379	-4.64807	1.17443e-05	0.000339709	3.0746
WBP2	-0.340143	8.13238	-4.64408	1.19279e-05	0.000344386	3.06006
C8orf76	-0.28519	4.78829	-4.64317	1.19699e-05	0.000345087	3.05676
ELP4	0.399053	4.28312	4.64285	1.1985e-05	0.000345087	3.05558
KIF7	0.489624	3.79978	4.64033	1.21029e-05	0.000348159	3.0464
USP20	-0.479706	4.08219	-4.63963	1.21357e-05	0.000348782	3.04387
LOC731511	-0.579595	4.99321	-4.6389	1.21699e-05	0.000349444	3.04123
CAPG	0.315804	4.80534	4.63765	1.22291e-05	0.000350824	3.03668
ATP2B2	-0.3432	6.09965	-4.63714	1.22533e-05	0.000351198	3.03483
NDFIP2	-0.441006	6.94602	-4.63601	1.23074e-05	0.000351785	3.0307
PRELID2	0.302505	3.41661	4.63601	1.23074e-05	0.000351785	3.0307
C1orf64	0.404429	5.89467	4.63552	1.23309e-05	0.000352138	3.0289
LOC652607	0.356841	3.89662	4.63442	1.23834e-05	0.000353316	3.02492
LOC653781	-0.368852	3.03976	-4.63349	1.2428e-05	0.000354267	3.02155
CTSL3	-0.419281	4.3948	-4.6302	1.25878e-05	0.000358494	3.00958
TREM2	0.331241	4.8711	4.62955	1.26198e-05	0.000358802	3.00719
SASH3	0.391678	3.98974	4.62951	1.26214e-05	0.000358802	3.00708
OR51B2	0.40153	2.65141	4.62856	1.26683e-05	0.000359485	3.0036
C4orf39	0.36807	3.83818	4.62728	1.27313e-05	0.000360946	2.99895
SNAP23	0.267886	5.26061	4.62652	1.27688e-05	0.000361457	2.99619
ATP6V1A	-0.457616	8.17993	-4.62592	1.27986e-05	0.000361626	2.99401
ZFX	0.443732	4.21048	4.62586	1.28013e-05	0.000361626	2.99381
LOC100131875	0.288927	4.72017	4.62438	1.2875e-05	0.000363056	2.98842
COL4A2	-0.523889	4.99061	-4.62294	1.29473e-05	0.000364437	2.98318
LRRC16A	0.339431	4.48557	4.62221	1.2984e-05	0.000365065	2.98053
PEAR1	0.519595	4.52149	4.62119	1.30353e-05	0.000365605	2.97683
HSP90AB1	-0.307661	7.52962	-4.62034	1.30783e-05	0.000366485	2.97374
KIRREL	0.346439	2.50368	4.6198	1.31054e-05	0.000366589	2.9718
MOV10L1	0.317658	3.08837	4.61659	1.32692e-05	0.000369752	2.96016
IFNK	-0.506135	4.1018	-4.61644	1.32773e-05	0.000369752	2.95959
OR12D2	0.353899	3.42297	4.6159	1.33051e-05	0.000369895	2.95763
C16orf30	0.401163	3.03012	4.61588	1.3306e-05	0.000369895	2.95756
LOC651123	-0.614892	5.09705	-4.6154	1.33308e-05	0.000370257	2.95582
KIAA0953	-0.561427	5.58247	-4.61144	1.35364e-05	0.000374973	2.94147
RNF144B	0.408777	3.96547	4.61067	1.35769e-05	0.000375674	2.93867
LOC654114	-0.519542	5.50371	-4.61038	1.35925e-05	0.000375674	2.9376
KRT79	-0.406977	3.34699	-4.61028	1.35976e-05	0.000375674	2.93725
OR6C4	0.329941	2.77113	4.60945	1.36414e-05	0.000376223	2.93423
C5orf13	-0.38633	7.10285	-4.60831	1.37016e-05	0.000377552	2.9301
SVOP	-0.704248	6.86265	-4.60709	1.3766e-05	0.000378994	2.92571
CYP1A1	-0.589676	5.15144	-4.60542	1.38553e-05	0.000380785	2.91965
LOC650965	0.371355	2.85118	4.60293	1.39897e-05	0.00038348	2.91061
ATP1B1	-0.510006	8.71175	-4.60292	1.399e-05	0.00038348	2.91058
MKRN2	-0.346296	4.57806	-4.60193	1.40435e-05	0.000384612	2.907
SLC38A2	0.38421	6.96778	4.60122	1.40824e-05	0.000385339	2.90442
LOC653632	-0.551403	5.25392	-4.60067	1.41124e-05	0.000385519	2.90242
LOC642032	-0.499703	4.48097	-4.59845	1.42338e-05	0.000388469	2.89439
LOC727880	0.277471	4.88346	4.59822	1.42463e-05	0.000388472	2.89357
XAGE1D	-0.484821	5.65189	-4.59711	1.43078e-05	0.000389726	2.88953
PRSS8	-0.450968	5.38453	-4.59694	1.43171e-05	0.000389726	2.88892
AQP7	0.363137	2.50851	4.59467	1.4443e-05	0.000392358	2.88072
HSFYP1	0.265232	4.41203	4.59452	1.44513e-05	0.000392358	2.88018
LOC100133079	-0.518704	4.84277	-4.59368	1.44986e-05	0.000393302	2.87712
MRPS25	-0.326723	5.29182	-4.59304	1.45344e-05	0.000393934	2.87481
FLJ33996	-0.379834	5.73376	-4.5924	1.45702e-05	0.000394563	2.87251
LOC643778	0.294363	5.1618	4.59199	1.45935e-05	0.000394853	2.87101
PRMT3	-0.468605	3.86574	-4.58882	1.47729e-05	0.000399365	2.85956
MIR1234	-0.481608	4.13412	-4.58711	1.48707e-05	0.000401492	2.85338
LOC100132474	-0.334473	4.8636	-4.587	1.48772e-05	0.000401492	2.85297
LUZP6	-0.451213	4.81597	-4.58667	1.48961e-05	0.000401656	2.85178
SCARNA23	-0.379844	2.80666	-4.5836	1.50737e-05	0.000405751	2.84067
ADAM11	-0.376563	4.92629	-4.58236	1.51461e-05	0.000407349	2.83619
LOC646783	0.31763	4.1755	4.58183	1.51768e-05	0.000407825	2.83429
dJ341D10.1	-0.429342	4.25476	-4.58126	1.52105e-05	0.000408381	2.83221
DHRS7B	-0.347484	5.6382	-4.58094	1.5229e-05	0.000408531	2.83107
LOC100129296	-0.597795	4.96992	-4.5807	1.52432e-05	0.000408561	2.8302
DSCR10	0.292946	4.29149	4.58011	1.52778e-05	0.000409139	2.82808
LOC441554	0.304733	3.96931	4.57899	1.5344e-05	0.000410214	2.82402
OSBPL1A	-0.322135	6.28629	-4.57708	1.54575e-05	0.000411997	2.81712
AMDHD1	0.399081	3.09551	4.57706	1.54583e-05	0.000411997	2.81707
TOB2	-0.424169	5.25791	-4.57696	1.54642e-05	0.000411997	2.81672
COL5A3	0.537578	5.14953	4.57676	1.54763e-05	0.000411997	2.81598
LOC100134466	-0.482998	5.46506	-4.57644	1.54956e-05	0.000412162	2.81482
ERCC-00085	0.390837	2.51618	4.5745	1.56114e-05	0.00041454	2.80784
LOC645099	-0.28192	3.65297	-4.57413	1.56338e-05	0.000414784	2.8065
CNTN1	-0.271463	7.574	-4.57388	1.56487e-05	0.00041483	2.8056
KPRP	0.377371	2.32017	4.57324	1.56875e-05	0.000415184	2.80328
LOC652234	-0.584054	4.60834	-4.57323	1.56885e-05	0.000415184	2.80323
LOC651326	-0.487651	4.51764	-4.57265	1.57232e-05	0.000415753	2.80115
FNIP2	-0.524847	5.82324	-4.56978	1.58982e-05	0.000418968	2.79079
ZFHX3	0.345234	3.84729	4.56912	1.59386e-05	0.000419682	2.78841
NDUFS8	-0.285752	6.35125	-4.5688	1.59584e-05	0.000419851	2.78725
MIR224	0.352767	2.39286	4.56605	1.61283e-05	0.00042361	2.77733
CPNE3	0.385729	4.7092	4.56581	1.61431e-05	0.000423644	2.77647
LOC729643	-0.382268	2.63653	-4.56416	1.62459e-05	0.000425987	2.77052
ANO6	0.432067	4.9146	4.56367	1.62762e-05	0.00042612	2.76878
BSN	-0.411586	8.22445	-4.56364	1.62781e-05	0.00042612	2.76867
ITPRIPL2	0.303561	5.03907	4.5628	1.63312e-05	0.000426797	2.76562
TAC1	-0.31731	3.86205	-4.56147	1.64146e-05	0.00042862	2.76085
LOC100132787	-0.454429	5.3765	-4.56103	1.64427e-05	0.000428999	2.75925
CALHM2	-0.443523	5.28925	-4.56013	1.64998e-05	0.000430131	2.756
PPFIA3	-0.462875	5.1238	-4.5585	1.66034e-05	0.000431864	2.75014
CDK6	0.40746	3.01622	4.55843	1.66075e-05	0.000431864	2.74991
ISG20L1	-0.432275	5.43588	-4.55628	1.67454e-05	0.000434797	2.74216
LOC340357	-0.48118	5.63388	-4.55624	1.6748e-05	0.000434797	2.74202
LOC100133979	0.358587	3.38313	4.55515	1.68187e-05	0.000436252	2.73807
TYROBP	0.491393	3.93145	4.55494	1.68318e-05	0.000436252	2.73734
SLC8A2	-0.457447	5.83289	-4.55049	1.71225e-05	0.000442689	2.72131
BARD1	0.374801	3.06746	4.54939	1.71951e-05	0.000443524	2.71734
LOC729393	-0.492226	3.78303	-4.54938	1.71957e-05	0.000443524	2.71731
METTL11B	-0.492235	4.01218	-4.54914	1.72112e-05	0.000443524	2.71647
C12orf68	-0.329704	6.1033	-4.54784	1.72978e-05	0.00044539	2.71177
ZC3H3	-0.382984	3.7982	-4.54692	1.73589e-05	0.000445894	2.70847
TUSC1	0.35029	3.43109	4.54517	1.74755e-05	0.00044813	2.7022
GNG11	0.451591	4.64786	4.54182	1.77019e-05	0.000453195	2.69015
PVALB	-0.773213	4.73079	-4.54114	1.77481e-05	0.000454007	2.68771
LOC644390	0.395843	3.94672	4.53973	1.78444e-05	0.00045573	2.68264
DAPL1	0.393371	2.69353	4.53931	1.78733e-05	0.000456097	2.68112
LOC100128994	-0.477608	5.41739	-4.53901	1.78939e-05	0.000456252	2.68004
RGS2	-0.459609	7.62541	-4.53825	1.79463e-05	0.000456717	2.67731
LOC100133719	-0.40538	4.52525	-4.53811	1.79558e-05	0.000456717	2.67681
ASGR1	-0.53248	5.4986	-4.53763	1.79891e-05	0.000457195	2.67508
KIF5B	0.288312	6.14981	4.53671	1.80527e-05	0.000458068	2.67178
LOC644607	-0.504684	5.22185	-4.53451	1.82057e-05	0.000461206	2.66387
ADRB2	0.357387	4.83079	4.53418	1.82282e-05	0.000461405	2.66272
CDC42EP5	0.39915	3.16106	4.53321	1.82964e-05	0.000462758	2.65922
CLC	-0.323165	4.38354	-4.53166	1.84056e-05	0.000465144	2.65365
LOC644265	-0.356402	4.67533	-4.53089	1.84597e-05	0.000466138	2.6509
TMPRSS11D	0.36235	2.68697	4.52998	1.85243e-05	0.000467394	2.64763
USP6NL	0.30789	4.62766	4.52897	1.85964e-05	0.000468836	2.64399
LOC644887	0.35221	4.53182	4.52863	1.86207e-05	0.000469071	2.64277
SNORD114-3	-0.400449	3.91576	-4.5279	1.86723e-05	0.000469994	2.64018
ADIPOR2	0.373998	5.05497	4.52762	1.86924e-05	0.000470123	2.63918
ST8SIA6	0.464155	3.55636	4.52467	1.89053e-05	0.000474718	2.62857
FAM111A	0.284571	3.88831	4.5236	1.89825e-05	0.000476275	2.62476
LOC100131686	-0.405189	4.32679	-4.52305	1.90227e-05	0.000476535	2.62278
LOC646942	0.284358	4.77082	4.52304	1.90232e-05	0.000476535	2.62276
LOC338739	0.310748	4.71171	4.52248	1.90641e-05	0.000476866	2.62075
LOC642759	-0.513831	5.80844	-4.52245	1.90667e-05	0.000476866	2.62061
CAPN1	-0.395708	6.31534	-4.52168	1.91224e-05	0.000477877	2.61789
LOC100133669	-0.51251	4.23532	-4.52116	1.91605e-05	0.000478235	2.61602
TH	-0.336307	5.84896	-4.52088	1.9181e-05	0.000478235	2.61502
VGF	-0.733388	4.44621	-4.52087	1.91824e-05	0.000478235	2.61495
SNTA1	0.455708	4.21036	4.5202	1.92313e-05	0.000478294	2.61257
DPRX	0.329799	2.45997	4.52006	1.92414e-05	0.000478294	2.61208
PTPRC	0.281868	3.32316	4.51984	1.9258e-05	0.000478294	2.61127
MYBPC1	0.340452	4.67883	4.51974	1.92654e-05	0.000478294	2.61091
LOC100132826	-0.400105	5.09624	-4.51959	1.92761e-05	0.000478294	2.61039
LOC650861	-0.357756	3.8673	-4.51747	1.94337e-05	0.000481823	2.60277
PSMD8	-0.301115	5.93916	-4.51687	1.94778e-05	0.000482536	2.60065
CYP3A4	0.348365	2.86103	4.51574	1.95626e-05	0.000483874	2.59658
LOC727938	-0.588378	5.23645	-4.51539	1.95883e-05	0.000484129	2.59535
GSTA2	-0.333566	3.82323	-4.51437	1.96655e-05	0.000485653	2.59167
ATP6V1E1	-0.4011	7.71022	-4.51137	1.98918e-05	0.000490088	2.58096
CHRNB4	-0.434086	5.02908	-4.51086	1.99308e-05	0.000490407	2.57913
LOC731074	-0.388691	4.63158	-4.51079	1.9936e-05	0.000490407	2.57889
SNORD70	0.325227	2.54303	4.50954	2.00316e-05	0.000491987	2.57441
LOC100129138	-0.410192	4.83066	-4.50895	2.00772e-05	0.000492723	2.57228
LOC642354	-0.384575	2.79713	-4.50724	2.02086e-05	0.000495559	2.56618
HAR1A	-0.390498	3.47041	-4.50686	2.02381e-05	0.00049567	2.56481
KLHDC3	-0.350236	6.85402	-4.50677	2.02446e-05	0.00049567	2.56451
UNC5A	-0.426025	7.29539	-4.50293	2.05441e-05	0.000502219	2.55077
WASPIP	0.414181	3.01177	4.50149	2.06572e-05	0.000504161	2.54563
FLJ37543	-0.37533	4.52895	-4.50131	2.06717e-05	0.000504161	2.54498
ERCC-00041	0.371151	2.77137	4.49984	2.07882e-05	0.000506609	2.53972
NDUFA4L2	0.390532	3.03094	4.49956	2.081e-05	0.000506748	2.53873
LOC100132024	-0.51451	5.88279	-4.49863	2.08846e-05	0.00050817	2.53539
DUXA	0.345388	3.50884	4.49806	2.09298e-05	0.000508875	2.53336
MMP19	0.28482	2.67708	4.49783	2.09484e-05	0.000508935	2.53253
PCYOX1L	-0.355994	3.74456	-4.49674	2.10356e-05	0.000510657	2.52865
LOC729581	-0.568669	5.05372	-4.49634	2.1068e-05	0.000511049	2.52721
LOC646582	0.329065	2.69379	4.49432	2.12307e-05	0.000514599	2.52001
RNU105B	0.285213	3.66402	4.49363	2.12867e-05	0.000515307	2.51754
LOC285047	0.36831	3.24881	4.49354	2.12943e-05	0.000515307	2.51721
GLUL	0.270973	4.4575	4.49335	2.13091e-05	0.000515307	2.51656
RICH2	-0.355449	6.24259	-4.49184	2.14323e-05	0.00051772	2.51116
LOC100131591	-0.394117	5.5065	-4.49139	2.14694e-05	0.000517958	2.50955
GRIA2	-0.437584	7.50933	-4.4912	2.14847e-05	0.000517958	2.50888
HMGCS2	0.344455	3.5499	4.49072	2.1524e-05	0.000518508	2.50717
LOC642340	-0.504611	5.22654	-4.49006	2.15785e-05	0.000519421	2.5048
BLID	0.295934	3.98328	4.48898	2.16677e-05	0.000520549	2.50094
C1orf201	-0.420278	4.91203	-4.4889	2.16745e-05	0.000520549	2.50065
CNN1	0.307679	1.89486	4.48889	2.1675e-05	0.000520549	2.50063
THSD4	0.374862	3.60744	4.48779	2.17662e-05	0.000522325	2.4967
TMEM191B	-0.26632	4.15168	-4.4876	2.17823e-05	0.000522325	2.49601
LOC650885	-0.430565	4.42044	-4.48649	2.18745e-05	0.000523438	2.49206
LOC730393	-0.495861	5.2989	-4.48627	2.18929e-05	0.000523438	2.49127
LOC651951	-0.500374	5.27636	-4.48624	2.18953e-05	0.000523438	2.49117
HADHA	0.323153	4.17126	4.48499	2.19999e-05	0.000525064	2.48671
RNU4ATAC	0.409396	5.70034	4.48481	2.20147e-05	0.000525064	2.48608
BBS9	-0.368836	5.00952	-4.48193	2.22577e-05	0.000530085	2.47581
SLC25A4	-0.312816	7.13403	-4.48019	2.24056e-05	0.000533202	2.46962
SNORD35B	0.318275	4.09076	4.47815	2.25804e-05	0.000536864	2.46234
LTBP2	-0.472446	5.01018	-4.47776	2.26145e-05	0.000536864	2.46093
SCN10A	0.271565	2.17717	4.47773	2.26172e-05	0.000536864	2.46082
LOC100132096	0.380364	3.84432	4.4776	2.26278e-05	0.000536864	2.46038
LOC644779	-0.509392	4.34581	-4.47673	2.27028e-05	0.000538057	2.45729
SLC25A18	0.413726	6.90239	4.47474	2.28756e-05	0.000541516	2.45019
NFIA	0.366382	6.3108	4.47434	2.29103e-05	0.000541677	2.44878
LOC647488	-0.56264	5.32791	-4.47427	2.29169e-05	0.000541677	2.44851
EXOSC8	-0.30441	5.85525	-4.47401	2.29392e-05	0.000541795	2.4476
MAP7D2	-0.645216	5.04122	-4.47378	2.29596e-05	0.000541872	2.44677
PAIP2B	-0.416382	5.45678	-4.47282	2.30432e-05	0.000543436	2.44337
LOC100134550	-0.48523	5.58627	-4.47239	2.30811e-05	0.000543921	2.44183
TOR3A	-0.51524	5.69205	-4.46966	2.33225e-05	0.00054867	2.4321
PODXL	0.284693	7.15953	4.46952	2.3335e-05	0.00054867	2.4316
CDC25B	-0.325347	5.98909	-4.4693	2.3354e-05	0.000548706	2.43083
FAM131A	-0.446641	7.11632	-4.469	2.33811e-05	0.000548811	2.42975
LOC119358	0.377927	3.8158	4.46886	2.33934e-05	0.000548811	2.42926
POLR2L	0.340397	3.44674	4.46792	2.34771e-05	0.000550362	2.42592
LOC389362	-0.476892	4.57002	-4.46727	2.3535e-05	0.000551309	2.42362
LOC554207	-0.514699	3.78348	-4.46362	2.38646e-05	0.00055734	2.41061
LOC100131765	0.274906	3.53857	4.46343	2.38812e-05	0.00055734	2.40996
UBE2K	-0.408141	5.57497	-4.46315	2.39068e-05	0.000557525	2.40895
LOC440043	-0.344158	7.3717	-4.46289	2.39303e-05	0.000557658	2.40804
LOC645685	-0.504381	4.8987	-4.46201	2.40108e-05	0.000558704	2.4049
LMOD2	0.327777	3.34706	4.4618	2.40301e-05	0.000558739	2.40415
CDCA1	-0.457655	3.57115	-4.46099	2.41036e-05	0.000559744	2.40129
MIR578	0.363618	3.34724	4.46094	2.41089e-05	0.000559744	2.40108
TGFB1I1	0.280307	3.31315	4.45962	2.42295e-05	0.000562129	2.39642
SNRPA1	-0.264037	6.27002	-4.45852	2.43316e-05	0.000564081	2.39248
KIAA1666	0.283883	4.88265	4.45768	2.44089e-05	0.000565039	2.38952
ORAI2	0.355635	3.48852	4.45692	2.448e-05	0.000566267	2.3868
SIN3B	0.325399	4.0566	4.45671	2.44989e-05	0.000566287	2.38608
MIR498	0.375109	2.3036	4.45608	2.45581e-05	0.00056682	2.38382
GCGR	0.298826	2.09885	4.45553	2.46094e-05	0.000567587	2.38187
OLFM4	-0.364999	3.05327	-4.45363	2.47875e-05	0.000570858	2.37513
SYT4	-0.455193	8.95368	-4.45339	2.48103e-05	0.000570964	2.37427
CPT1C	-0.391677	5.39024	-4.45203	2.49386e-05	0.000573078	2.36944
SNORD43	0.386238	3.94217	4.45166	2.49735e-05	0.000573226	2.36813
LOC643590	0.303962	4.4581	4.45157	2.49816e-05	0.000573226	2.36783
KCNA1	-0.353189	4.7934	-4.45011	2.51204e-05	0.000575991	2.36265
LOC643836	0.275984	3.63329	4.44945	2.5184e-05	0.000576668	2.36029
LOC100129488	0.360381	2.30676	4.44942	2.51867e-05	0.000576668	2.36019
EVC2	0.306771	2.10781	4.44793	2.53295e-05	0.000579516	2.3549
M6PRBP1	0.339839	4.73614	4.44737	2.53837e-05	0.00058013	2.3529
MIR632	-0.348865	5.43641	-4.44727	2.53933e-05	0.00058013	2.35255
LOC645365	-0.489846	5.06208	-4.44699	2.54204e-05	0.000580153	2.35155
SNAI3	0.398238	4.02658	4.44687	2.54312e-05	0.000580153	2.35115
TSPAN1	-0.457452	5.58105	-4.44573	2.55415e-05	0.000582247	2.34711
NFKBIL2	-0.330652	3.34835	-4.44502	2.56107e-05	0.000583401	2.34458
LOC650028	-0.467554	5.36117	-4.44445	2.5666e-05	0.000584237	2.34256
PTP4A3	0.292969	4.26594	4.44164	2.59415e-05	0.000589652	2.33258
PTPN23	0.367426	3.41505	4.44035	2.60681e-05	0.000592102	2.32803
LOC441005	0.327593	3.57375	4.4385	2.62514e-05	0.000595834	2.32148
LOC100132113	0.43619	5.41389	4.43798	2.63033e-05	0.000596226	2.31963
PREPL	-0.498074	8.06643	-4.43767	2.63339e-05	0.000596226	2.31854
MIR886	0.315325	4.68079	4.43605	2.64969e-05	0.000598811	2.31277
FLJ46906	0.377208	4.03961	4.43508	2.65936e-05	0.000599834	2.30937
MIR940	-0.509083	5.32746	-4.43506	2.65958e-05	0.000599834	2.30929
CCDC144A	-0.359722	4.98697	-4.43503	2.65995e-05	0.000599834	2.30916
RRP1B	0.315744	4.87269	4.43346	2.67579e-05	0.000602975	2.30361
RAB31	0.341443	6.57222	4.43186	2.692e-05	0.000605759	2.29796
LOC731444	0.340842	3.36556	4.43009	2.71014e-05	0.000609402	2.29169
OR1N2	0.348584	3.5015	4.42737	2.73813e-05	0.000613502	2.28208
LOC650120	0.348556	3.24107	4.42712	2.74073e-05	0.000613647	2.2812
LOC100131980	-0.465064	4.41621	-4.42593	2.7531e-05	0.000615977	2.27699
BMP2	0.408373	3.34208	4.42455	2.76752e-05	0.000617721	2.2721
LOC730496	-0.473794	4.74268	-4.42297	2.78417e-05	0.000620718	2.2665
OR1F2P	-0.367571	3.52754	-4.42258	2.78828e-05	0.000621192	2.26512
SMCP	-0.455462	5.28652	-4.42196	2.79479e-05	0.000622203	2.26294
SNORD17	0.523875	4.72338	4.42118	2.80306e-05	0.000623355	2.26018
LOC649659	-0.351094	3.01209	-4.42095	2.80545e-05	0.000623355	2.25938
ELOVL5	0.356425	5.85911	4.41917	2.82443e-05	0.00062658	2.25308
CCDC61	-0.426138	4.04632	-4.41875	2.82897e-05	0.00062674	2.25158
PNLIP	0.363812	2.52206	4.41751	2.84223e-05	0.000628666	2.24721
SPINT2	-0.396736	6.48261	-4.41747	2.84266e-05	0.000628666	2.24707
TGIF2LX	0.332905	2.67373	4.41725	2.84501e-05	0.000628666	2.2463
PLEKHA7	0.416563	3.59789	4.41715	2.84609e-05	0.000628666	2.24594
LOC645974	-0.311604	5.19942	-4.41384	2.88186e-05	0.00063573	2.23427
MPPED1	-0.282593	4.44105	-4.41344	2.88629e-05	0.00063626	2.23283
TBC1D10C	0.33658	2.65077	4.41241	2.89758e-05	0.000637852	2.22919
CXCR3	-0.462539	4.90256	-4.4121	2.90092e-05	0.00063814	2.22811
MEG8	-0.454003	5.47455	-4.4089	2.93616e-05	0.000645442	2.21682
ACOX2	0.36624	2.75955	4.40682	2.95933e-05	0.000649625	2.20948
C15orf2	-0.513898	4.58858	-4.40649	2.96304e-05	0.000649985	2.20831
TMEM54	0.385127	4.18335	4.40606	2.96788e-05	0.000650593	2.20679
LOC100127910	-0.464357	4.83045	-4.40336	2.99818e-05	0.00065632	2.19729
ACP5	0.342997	2.71695	4.4021	3.0125e-05	0.000658749	2.19284
ACSS3	0.402793	4.04666	4.40202	3.01347e-05	0.000658749	2.19254
LOC100133402	0.447983	5.56583	4.40082	3.02706e-05	0.000661259	2.18834
RPL36A	-0.434505	4.19266	-4.40023	3.03382e-05	0.000662243	2.18625
TIGIT	-0.349633	4.67238	-4.40006	3.03578e-05	0.000662243	2.18565
LOC653487	-0.428062	5.10993	-4.39978	3.03895e-05	0.000662474	2.18467
LOC401650	-0.55832	5.50672	-4.39897	3.04829e-05	0.000663844	2.18181
EEPD1	0.378967	3.43427	4.39791	3.06054e-05	0.000664468	2.17806
ADAMTS1	0.483803	4.82643	4.39789	3.06079e-05	0.000664468	2.17798
CCDC83	0.33764	2.2396	4.39677	3.07368e-05	0.000666182	2.17406
C20orf197	0.409035	2.79705	4.39656	3.07614e-05	0.000666182	2.17331
RASL12	0.551358	3.69981	4.39647	3.07716e-05	0.000666182	2.173
EOMES	-0.515278	5.00826	-4.39617	3.08069e-05	0.000666485	2.17193
MIR154	0.29896	2.51174	4.39502	3.09398e-05	0.0006689	2.16791
LOC731724	-0.327153	4.61043	-4.39422	3.10335e-05	0.000670003	2.16508
RASGRP1	-0.351216	5.85283	-4.39215	3.12765e-05	0.000674324	2.1578
FBXL3	0.275004	4.74459	4.39115	3.13948e-05	0.000676115	2.15427
LOC646191	-0.5113	5.20618	-4.39108	3.14027e-05	0.000676115	2.15404
MIR564	-0.448934	4.31868	-4.39071	3.1447e-05	0.000676607	2.15272
LOC100144604	0.322612	4.17564	4.38873	3.16823e-05	0.000681202	2.14575
PHYHIP	-0.4014	7.62258	-4.38709	3.18783e-05	0.000684948	2.13999
INPP5J	0.388412	3.40761	4.38577	3.20376e-05	0.000687566	2.13534
SYDE1	0.390598	4.26936	4.38438	3.22057e-05	0.000690565	2.13045
LOC644701	-0.483482	5.80375	-4.38401	3.22501e-05	0.000690916	2.12916
LOC389024	0.295169	3.53451	4.38353	3.23089e-05	0.000691361	2.12746
LOC100131409	0.33518	3.83507	4.383	3.23726e-05	0.000691798	2.12562
LOC653321	-0.571124	5.3993	-4.383	3.23733e-05	0.000691798	2.1256
HEY2	0.39285	2.82106	4.38251	3.24326e-05	0.000692358	2.12389
C20orf195	0.330312	2.43647	4.38224	3.24657e-05	0.000692358	2.12294
CPNE6	-0.285984	5.62574	-4.38043	3.26878e-05	0.000696622	2.11657
PTTG1IP	0.313312	6.1086	4.38	3.27402e-05	0.000697266	2.11507
LOC202134	-0.28445	5.07358	-4.37936	3.28192e-05	0.000698475	2.11282
LOC650262	0.327885	2.93906	4.37874	3.28968e-05	0.000699179	2.11062
PROX2	0.267128	4.39901	4.37768	3.30273e-05	0.000701478	2.10692
CCDC80	0.287801	2.77241	4.37632	3.31972e-05	0.000704136	2.10213
LOC729130	0.355253	2.90533	4.37488	3.33775e-05	0.000707004	2.09707
SCAMP2	0.308236	4.77379	4.37437	3.34415e-05	0.000707882	2.09528
INSRR	-0.339189	4.39767	-4.37312	3.35985e-05	0.000710199	2.0909
LTBP4	0.263614	3.3489	4.37298	3.36162e-05	0.000710199	2.09041
RELL1	0.290844	4.51573	4.37296	3.36187e-05	0.000710199	2.09034
HOXC8	0.353007	2.87347	4.37216	3.37198e-05	0.000711426	2.08754
DDX49	-0.360628	3.97921	-4.37214	3.37221e-05	0.000711426	2.08748
PPP1R3F	-0.286845	7.27918	-4.37169	3.37796e-05	0.000711683	2.08589
LOC652606	-0.49821	5.01392	-4.3714	3.38161e-05	0.000711975	2.08488
LOC729476	-0.527906	5.02973	-4.37095	3.38743e-05	0.000712722	2.08327
MYT1L	-0.499911	5.86004	-4.37044	3.39388e-05	0.000713601	2.08149
RUSC2	-0.332554	6.81997	-4.36916	3.41026e-05	0.000716565	2.077
OR5M1	-0.341876	2.75282	-4.36819	3.42275e-05	0.000718708	2.07359
RPRML	-0.575534	8.18981	-4.36784	3.42724e-05	0.00071917	2.07236
LOC651721	-0.446095	3.57814	-4.36752	3.43129e-05	0.000719539	2.07126
LOC652760	-0.376115	4.03659	-4.36708	3.43699e-05	0.000720242	2.06971
LOC100133691	-0.377164	4.11647	-4.3663	3.4471e-05	0.00072141	2.06697
C15orf62	-0.377908	4.79195	-4.36489	3.46539e-05	0.000724537	2.06202
LOXHD1	-0.511873	5.79816	-4.36479	3.46665e-05	0.000724537	2.06168
UGCG	-0.274154	5.08483	-4.35991	3.53079e-05	0.000736961	2.04457
LOC441179	-0.363596	4.37583	-4.35941	3.53738e-05	0.000737704	2.04283
LOC642916	0.332573	3.45403	4.35929	3.53905e-05	0.000737704	2.04239
MIR593	-0.411744	5.24962	-4.35902	3.5425e-05	0.000737936	2.04147
LOC644343	-0.406772	3.56966	-4.35868	3.54707e-05	0.000738397	2.04027
LOC646198	-0.556702	4.80036	-4.35751	3.56267e-05	0.000740664	2.03617
RAB30	0.271369	5.03504	4.35721	3.56677e-05	0.000740693	2.0351
FAM181B	0.330696	5.87783	4.35682	3.57191e-05	0.000741113	2.03375
HIP1	0.38205	4.92781	4.35549	3.58983e-05	0.000743524	2.02908
VAMP2	-0.351158	6.83796	-4.35543	3.59063e-05	0.000743524	2.02887
LOC644580	-0.530938	4.9971	-4.35475	3.59976e-05	0.000744486	2.0265
FOXB2	0.339826	2.20093	4.35473	3.60002e-05	0.000744486	2.02644
COG2	0.26537	5.10264	4.3513	3.64659e-05	0.000753621	2.01444
UXS1	-0.410484	5.36161	-4.35095	3.65138e-05	0.000754114	2.01321
DNALI1	0.351501	5.17274	4.34881	3.68083e-05	0.000758973	2.00571
LOC729967	-0.294538	4.07104	-4.34871	3.68215e-05	0.000758973	2.00538
LOC728500	-0.449922	5.55302	-4.34781	3.6947e-05	0.00076106	2.0022
LOC646812	0.324923	3.09765	4.3472	3.70315e-05	0.000761842	2.00007
LOC645306	-0.463693	3.75164	-4.34718	3.70335e-05	0.000761842	2.00002
LOC642833	-0.454624	3.8441	-4.34641	3.71409e-05	0.000763553	1.99731
LOC100131094	-0.388056	4.38957	-4.34621	3.7169e-05	0.000763629	1.99661
RFTN2	0.361419	6.11947	4.34437	3.7426e-05	0.000768407	1.99018
LOC649661	0.348484	2.88944	4.34362	3.7531e-05	0.000769557	1.98756
LOC100134147	-0.403013	5.35108	-4.34317	3.75935e-05	0.000770336	1.98601
DEFA6	-0.506913	3.26544	-4.34277	3.76501e-05	0.000770993	1.9846
C14orf165	-0.490697	5.11185	-4.34206	3.77501e-05	0.000772538	1.98213
LOC642003	-0.392591	4.50246	-4.3413	3.78581e-05	0.000774243	1.97946
SNORD103A	0.35588	3.97267	4.3411	3.78868e-05	0.000774325	1.97875
SYNJ1	-0.276707	5.50561	-4.33975	3.80791e-05	0.000776486	1.97403
PLCH2	-0.29594	4.8402	-4.33846	3.82625e-05	0.000777954	1.96955
SLED1	0.277861	4.21878	4.33738	3.84175e-05	0.000780601	1.96577
LOC646879	0.326756	2.64298	4.33686	3.84918e-05	0.000781604	1.96397
LOC441167	0.355132	3.13381	4.33553	3.86841e-05	0.00078485	1.95932
LOC100128526	-0.352331	4.98761	-4.33541	3.87016e-05	0.00078485	1.9589
ZNF514	0.308172	4.89725	4.33499	3.87631e-05	0.000785084	1.95741
LOC100133521	-0.568331	4.36843	-4.33406	3.88979e-05	0.000787306	1.95417
LOC100131496	-0.309565	3.44396	-4.3305	3.94192e-05	0.000796319	1.94175
TEX28	0.310959	2.71702	4.32888	3.96581e-05	0.000798662	1.93611
LOC644075	-0.381909	5.20419	-4.32885	3.96623e-05	0.000798662	1.93601
RPUSD1	0.355501	3.49614	4.328	3.97888e-05	0.0008003	1.93304
MSX2P1	0.283001	2.77452	4.32796	3.97946e-05	0.0008003	1.9329
SELP	0.308155	2.80366	4.3268	3.99679e-05	0.000802757	1.92885
MIR30B	-0.362975	3.90473	-4.32652	4.001e-05	0.000803034	1.92787
PCTK2	-0.311507	5.36166	-4.32611	4.00713e-05	0.000803292	1.92644
TBC1D16	0.303171	4.47671	4.32592	4.01001e-05	0.000803357	1.92577
C18orf12	0.321652	3.00263	4.32488	4.02548e-05	0.00080543	1.92217
SLC2A1	0.323572	7.40242	4.32465	4.02905e-05	0.00080563	1.92135
DACH1	0.305855	4.05268	4.32368	4.04356e-05	0.000807948	1.91799
ACVR1	0.387137	4.25372	4.3235	4.04639e-05	0.000807948	1.91734
MAP4K3	-0.277806	5.43254	-4.32337	4.04836e-05	0.000807948	1.91689
SNORA79	0.364426	5.40926	4.3228	4.05698e-05	0.000808427	1.9149
SYT3	-0.446358	5.54106	-4.3227	4.05848e-05	0.000808427	1.91456
LOC649305	-0.441459	4.92542	-4.32173	4.07317e-05	0.000810255	1.91118
OR52B6	0.293509	3.78189	4.32116	4.08183e-05	0.000810749	1.9092
LOC100130112	-0.541598	4.81772	-4.32108	4.08304e-05	0.000810749	1.90893
LOC652815	0.277967	4.81127	4.31575	4.16515e-05	0.000825488	1.89035
ERCC-00164	0.282461	2.95501	4.31533	4.17172e-05	0.000826269	1.88888
LOC729535	0.271425	3.98366	4.31433	4.18718e-05	0.000828809	1.88543
LOC647456	-0.416328	4.93624	-4.31192	4.22504e-05	0.000835078	1.87703
SH2D6	0.302375	2.38193	4.31166	4.22908e-05	0.000835078	1.87614
MIR2115	0.310514	3.74045	4.31161	4.22986e-05	0.000835078	1.87597
MT1H	0.644069	4.49503	4.31096	4.24012e-05	0.000835078	1.87371
MCMDC1	0.305351	3.82052	4.31078	4.24298e-05	0.000835078	1.87308
C2orf89	0.325711	2.82539	4.31074	4.24374e-05	0.000835078	1.87291
CDY2A	0.300756	2.27816	4.31069	4.24448e-05	0.000835078	1.87275
CRIP3	-0.419606	4.96796	-4.31063	4.24544e-05	0.000835078	1.87254
LOC643378	-0.383717	3.45543	-4.31003	4.25491e-05	0.000835894	1.87046
SAMD14	-0.369598	4.09508	-4.3057	4.3241e-05	0.000848956	1.85541
PLA2G3	0.343275	2.6886	4.30441	4.34498e-05	0.000852523	1.85091
LOC157627	-0.474662	6.61265	-4.30348	4.36001e-05	0.000854404	1.84769
ST8SIA5	-0.285181	5.56569	-4.30324	4.36391e-05	0.000854635	1.84686
LOC648377	0.271817	4.12922	4.30289	4.36966e-05	0.000855229	1.84563
C17orf69	-0.354416	5.96573	-4.30269	4.37289e-05	0.000855302	1.84494
LOC100129701	-0.36995	3.48171	-4.30182	4.38711e-05	0.000855446	1.84191
CCT8	-0.264717	6.3595	-4.30083	4.40325e-05	0.000857528	1.83849
LOC652722	-0.329361	3.88069	-4.29931	4.42822e-05	0.000861414	1.83321
LOC641975	-0.298108	5.59014	-4.29912	4.43143e-05	0.000861414	1.83254
PRY	-0.399698	3.16792	-4.29819	4.44671e-05	0.000863117	1.82933
SCAMP1	-0.264668	5.9383	-4.29799	4.45016e-05	0.000863117	1.8286
EMP2	-0.479303	5.34853	-4.29788	4.45189e-05	0.000863117	1.82824
MPI	0.307984	3.38973	4.29776	4.45393e-05	0.000863117	1.82781
PCOLCE2	0.354287	3.67864	4.29563	4.48943e-05	0.000869459	1.82041
COPG2IT1	-0.575673	5.83667	-4.29508	4.49851e-05	0.000870681	1.81853
LOC647965	-0.441671	4.48419	-4.29416	4.51402e-05	0.000872609	1.81531
FAM101A	-0.540257	5.39412	-4.29279	4.53712e-05	0.000875618	1.81055
KRT32	-0.570423	4.37599	-4.29274	4.53795e-05	0.000875618	1.81038
LOC644014	-0.509524	5.60526	-4.29161	4.55704e-05	0.000878112	1.80647
SOX7	0.271431	3.49658	4.29158	4.55757e-05	0.000878112	1.80636
RBM15B	0.368597	3.68759	4.29081	4.57064e-05	0.000879763	1.80369
ANLN	0.501716	5.95141	4.29027	4.57976e-05	0.000880591	1.80183
KIAA1467	-0.367318	6.03602	-4.29022	4.58054e-05	0.000880591	1.80167
TMC6	0.49411	4.1822	4.28953	4.59231e-05	0.000882313	1.79928
TOR1AIP2	0.2852	3.94424	4.28919	4.59815e-05	0.000882518	1.79809
FAM46B	0.326972	2.36789	4.28914	4.59899e-05	0.000882518	1.79792
NFATC2	0.273517	2.47692	4.28744	4.62814e-05	0.000887027	1.79203
LOC162632	-0.317229	6.45549	-4.28579	4.65671e-05	0.000891275	1.78629
LOC651197	-0.475206	5.10615	-4.28567	4.65882e-05	0.000891275	1.78587
ELF1	0.265917	4.51332	4.28527	4.66568e-05	0.000891519	1.7845
RGPD4	-0.344623	3.99847	-4.28502	4.66994e-05	0.000891519	1.78365
TUBB2C	-0.374403	5.89577	-4.285	4.67036e-05	0.000891519	1.78356
RAB3IL1	0.40066	2.80766	4.28494	4.67144e-05	0.000891519	1.78335
PAGE1	0.333232	2.23277	4.28434	4.68181e-05	0.000892956	1.78128
TUBB2B	-0.408693	8.81531	-4.2841	4.68603e-05	0.000893021	1.78044
GPR63	0.439697	3.56872	4.28348	4.69688e-05	0.000894201	1.77828
ANKRD57	0.377526	3.45862	4.28147	4.73194e-05	0.00090033	1.77135
HLA-DQB1	0.427698	3.25105	4.28107	4.73906e-05	0.000901139	1.76995
RAP1BL	0.348876	4.08936	4.28043	4.75036e-05	0.000902003	1.76772
LOC653878	-0.35131	5.0594	-4.2802	4.7544e-05	0.000902003	1.76693
ZNHIT6	0.330036	4.50685	4.2799	4.75971e-05	0.000902003	1.76589
DEFB113	0.287614	2.52522	4.27969	4.76338e-05	0.000902003	1.76517
GIMAP8	0.356545	5.41151	4.27963	4.76439e-05	0.000902003	1.76498
EDG7	0.356957	2.24545	4.27943	4.76799e-05	0.000902003	1.76427
LOC642548	-0.285011	6.23046	-4.27913	4.77338e-05	0.000902003	1.76322
RCBTB1	0.265322	6.76643	4.27892	4.77703e-05	0.000902003	1.76251
EFNA5	0.280847	4.38222	4.27874	4.7803e-05	0.000902003	1.76187
STS-1	-0.594683	4.97765	-4.27778	4.79738e-05	0.00090402	1.75854
LOC650751	0.316315	2.50929	4.27535	4.84085e-05	0.000911664	1.75013
CDK3	0.3842	3.8977	4.27425	4.86053e-05	0.000914453	1.74635
CISD3	-0.442878	4.91522	-4.27378	4.86912e-05	0.000915342	1.7447
LOC100132169	0.321794	2.5308	4.27271	4.88837e-05	0.000917863	1.74102
LOC100131154	0.332723	3.50708	4.27189	4.90335e-05	0.000920125	1.73817
LOC652148	-0.393641	3.1114	-4.27156	4.90931e-05	0.000920694	1.73704
LOC730101	-0.310127	3.66295	-4.27107	4.91822e-05	0.000921265	1.73535
SNORD10	-0.368444	3.95074	-4.26942	4.94839e-05	0.000926059	1.72965
LOC648876	-0.492952	4.78405	-4.26935	4.94971e-05	0.000926059	1.7294
LOC729433	-0.44605	5.45836	-4.2691	4.9544e-05	0.000926383	1.72852
ITPR2	0.323127	5.41274	4.26738	4.98596e-05	0.000931177	1.7226
C20orf3	-0.274883	6.04654	-4.26688	4.99523e-05	0.000932354	1.72086
DHRS3	0.356493	4.60002	4.26619	5.00797e-05	0.000934178	1.71849
LOC100130964	0.342129	4.10133	4.26563	5.01847e-05	0.000934843	1.71654
PEX11B	-0.27464	6.95503	-4.26552	5.02047e-05	0.000934843	1.71617
SGK1	0.420511	5.68051	4.2628	5.07133e-05	0.000940967	1.70677
GRRP1	0.325645	4.15281	4.26244	5.07804e-05	0.000941656	1.70554
GTSCR1	0.294752	3.92513	4.26108	5.10384e-05	0.000944767	1.70081
IL6R	0.301936	3.80759	4.26066	5.11168e-05	0.000945662	1.69938
LOC392843	-0.32455	4.0818	-4.25923	5.13889e-05	0.000949576	1.69443
CLEC2L	-0.509972	5.64409	-4.25817	5.15907e-05	0.000952184	1.69078
LOC401498	0.289653	2.74983	4.25713	5.17896e-05	0.000955294	1.6872
LOC642155	-0.446728	3.43517	-4.25656	5.18987e-05	0.000956744	1.68523
DDX21	0.266747	5.0377	4.25603	5.20018e-05	0.000957567	1.68338
C17orf47	-0.394541	4.91991	-4.25553	5.20968e-05	0.00095871	1.68168
HCRT	0.300218	3.15774	4.25489	5.22216e-05	0.000959719	1.67945
KCNJ8	0.313777	4.35929	4.25382	5.24281e-05	0.00096255	1.67577
LOC126536	0.326692	2.35261	4.25246	5.26925e-05	0.000965711	1.67109
OPRK1	0.318978	3.99389	4.25228	5.27273e-05	0.000965786	1.67047
C6orf160	0.331969	6.92047	4.2515	5.28806e-05	0.00096803	1.66776
FLJ44635	-0.280899	3.509	-4.25129	5.29221e-05	0.000968224	1.66703
MBNL2	-0.267373	6.70328	-4.25042	5.30911e-05	0.000970751	1.66406
PTPN13	0.404059	5.1098	4.24984	5.32054e-05	0.000972275	1.66206
LOC647262	0.299218	3.19782	4.24837	5.34956e-05	0.000977011	1.65699
LOC284648	-0.446977	5.47931	-4.24797	5.35741e-05	0.000977537	1.65562
TIMP3	0.413542	4.21175	4.24714	5.37401e-05	0.000979766	1.65274
C9orf29	-0.503082	5.32188	-4.24629	5.39094e-05	0.000982283	1.64981
TTC38	0.305722	4.30902	4.24509	5.41483e-05	0.000986065	1.64569
DEK	0.309858	5.16718	4.24451	5.42649e-05	0.000986473	1.64368
C9orf45	-0.363506	4.90363	-4.24313	5.45428e-05	0.000988808	1.63892
LOC100129359	-0.360631	3.35553	-4.24177	5.48167e-05	0.00099232	1.63426
WHSC2	-0.370882	5.31877	-4.24174	5.48224e-05	0.00099232	1.63416
VASH1	0.298082	4.31832	4.24148	5.48748e-05	0.00099232	1.63327
TOMM20	-0.347386	6.8473	-4.24141	5.48903e-05	0.00099232	1.63301
LOC100132939	0.327568	3.49085	4.24064	5.50456e-05	0.000994335	1.63037
SLC6A7	-0.396745	4.44844	-4.24028	5.51198e-05	0.000994952	1.62912
C10orf33	0.464873	4.02979	4.24016	5.51432e-05	0.000994952	1.62872
FAM173B	0.266882	4.79827	4.23976	5.52243e-05	0.000995315	1.62735
CLIC6	0.388884	3.90484	4.23975	5.52266e-05	0.000995315	1.62731
ACAP2	0.323922	4.69359	4.23928	5.53224e-05	0.00099647	1.6257
CREBL2	-0.327644	4.97707	-4.23838	5.55078e-05	0.000999237	1.62258
LRCH1	-0.386755	4.02129	-4.23745	5.56985e-05	0.0010021	1.61939
LOC347364	0.321469	3.32435	4.23716	5.57584e-05	0.00100254	1.61838
LOC340529	-0.354357	7.45271	-4.23702	5.57868e-05	0.00100254	1.61791
VIP	-0.387496	3.46285	-4.23665	5.58622e-05	0.00100323	1.61665
LOC441052	-0.475396	5.64145	-4.23652	5.58892e-05	0.00100323	1.6162
C1orf186	0.444282	4.06264	4.23571	5.60577e-05	0.0010051	1.6134
CAB39L	0.27207	4.31656	4.23438	5.63328e-05	0.00100946	1.60884
LOC100134825	-0.529686	4.9659	-4.2332	5.658e-05	0.00101273	1.60476
PTMS	0.345362	4.48319	4.23276	5.66707e-05	0.00101378	1.60327
LOC646106	-0.486826	4.94017	-4.2326	5.67039e-05	0.0010138	1.60272
LOC149069	-0.310181	3.45547	-4.2318	5.68713e-05	0.00101527	1.59997
ELFN2	-0.417111	4.65346	-4.23175	5.68833e-05	0.00101527	1.59978
C4B	0.587874	4.22185	4.2289	5.7484e-05	0.00102215	1.58999
NMI	-0.326145	5.54387	-4.22889	5.74861e-05	0.00102215	1.58996
IL2RB	-0.420123	5.07792	-4.22884	5.74963e-05	0.00102215	1.58979
HJURP	-0.362202	3.66275	-4.22578	5.81482e-05	0.0010314	1.57929
SAMD1	0.334651	3.70575	4.22551	5.8207e-05	0.00103186	1.57835
TBL1X	0.351085	4.9434	4.22524	5.82646e-05	0.0010323	1.57743
LOC100133275	0.351018	5.37424	4.22242	5.88737e-05	0.00104191	1.56774
SLC45A1	-0.288477	4.75578	-4.2211	5.91603e-05	0.0010461	1.56321
YAP1	0.538491	4.081	4.22055	5.92796e-05	0.00104733	1.56134
KTN1	0.370806	4.77923	4.21952	5.9505e-05	0.00105072	1.5578
C3orf15	0.31831	5.47694	4.21913	5.95921e-05	0.00105167	1.55644
RGS9	0.343004	2.58429	4.21888	5.96467e-05	0.00105189	1.55559
LGR8	0.328404	2.69271	4.21739	5.99743e-05	0.0010546	1.55049
SLC7A2	0.375638	3.65725	4.2173	5.99936e-05	0.0010546	1.55019
RRH	-0.386612	3.51337	-4.2166	6.0149e-05	0.00105616	1.54778
LOC285548	0.347939	3.18648	4.21509	6.04834e-05	0.00106143	1.54261
OTOP2	0.284073	2.26471	4.21446	6.06244e-05	0.00106265	1.54045
PLK3	-0.557727	5.80913	-4.21433	6.0654e-05	0.00106265	1.53999
LOC100133095	-0.443532	4.87572	-4.21366	6.08041e-05	0.00106468	1.53769
KRTAP11-1	0.319785	3.23728	4.21287	6.09803e-05	0.00106661	1.53499
KIF2A	0.301804	4.62714	4.21249	6.10655e-05	0.00106747	1.53369
DNAJB9	-0.280556	5.72218	-4.21132	6.13297e-05	0.0010715	1.52967
EFEMP2	0.321457	5.18134	4.21042	6.15321e-05	0.00107326	1.52661
ARP11	0.306475	3.62708	4.21042	6.15334e-05	0.00107326	1.52658
LOC652696	0.27946	3.74791	4.21003	6.1621e-05	0.00107369	1.52526
CCR5	-0.354858	3.74664	-4.21001	6.16263e-05	0.00107369	1.52518
GABRR3	0.346658	3.28617	4.20962	6.17153e-05	0.00107465	1.52384
VAMP1	-0.3081	5.16602	-4.20602	6.25364e-05	0.00108533	1.51153
CDK5	-0.394844	4.19186	-4.20582	6.25827e-05	0.00108554	1.51084
MBL1P1	0.363657	3.81372	4.20521	6.27231e-05	0.00108737	1.50875
RFPL1	-0.462233	4.98809	-4.20488	6.27989e-05	0.00108802	1.50763
TARBP1	-0.559638	3.63783	-4.2046	6.28642e-05	0.00108802	1.50666
LOC644789	0.302849	3.00193	4.2044	6.29106e-05	0.00108822	1.50597
LOC652508	0.33176	3.57524	4.20402	6.29982e-05	0.00108914	1.50468
EDNRB	0.381742	4.3683	4.20383	6.30409e-05	0.00108928	1.50405
C3orf43	0.297777	3.92199	4.20355	6.3107e-05	0.00108982	1.50307
HMHB1	0.297933	2.51932	4.20263	6.33197e-05	0.00109229	1.49994
KIAA0922	0.381995	3.8369	4.20198	6.34721e-05	0.00109344	1.4977
SFT2D2	0.315651	4.58983	4.20196	6.34775e-05	0.00109344	1.49762
LOC730278	0.373938	3.61112	4.201	6.37018e-05	0.00109647	1.49434
LOC100129238	0.330975	2.78561	4.19868	6.4247e-05	0.00110404	1.4864
TERC	0.327049	4.7023	4.19846	6.42978e-05	0.00110422	1.48566
MIR302E	-0.345827	2.85525	-4.19833	6.43278e-05	0.00110422	1.48523
LIPG	0.350378	2.727	4.19739	6.45521e-05	0.00110566	1.48199
LOC388906	0.3296	3.90679	4.19644	6.47761e-05	0.00110741	1.47877
WDR40A	0.371713	4.29787	4.19636	6.47952e-05	0.00110741	1.47849
HTN1	0.27693	1.99257	4.19607	6.48658e-05	0.00110801	1.47748
SPHKAP	-0.582716	4.30211	-4.19551	6.49982e-05	0.00110907	1.47558
XAGE1A	0.341597	2.81513	4.19485	6.5155e-05	0.00111114	1.47333
HABP2	0.319631	2.51664	4.19376	6.54185e-05	0.00111442	1.46958
ZNF395	0.274737	5.16096	4.19291	6.56225e-05	0.00111729	1.46668
LOC100128889	0.29468	3.45216	4.19274	6.56626e-05	0.00111737	1.46611
LOC652697	-0.395178	5.74248	-4.19221	6.5791e-05	0.00111895	1.46429
LOC729558	-0.310214	5.3056	-4.19108	6.60645e-05	0.00112178	1.46043
C1orf128	-0.302603	6.57087	-4.1905	6.62038e-05	0.00112346	1.45847
EPDR1	-0.505423	6.62654	-4.18924	6.65114e-05	0.00112683	1.45415
LOC644574	-0.457395	4.04315	-4.18912	6.65414e-05	0.00112683	1.45373
LOC728889	-0.493425	4.48507	-4.18587	6.73396e-05	0.00113857	1.44263
RPS19BP1	0.408342	4.19942	4.18574	6.73694e-05	0.00113857	1.44222
MOBKL1B	0.333987	4.24402	4.18556	6.74163e-05	0.00113857	1.44157
KLHL34	-0.377045	5.41417	-4.18482	6.75973e-05	0.00114102	1.43908
ADCYAP1	-0.814761	4.18991	-4.18364	6.78915e-05	0.00114398	1.43504
TTTY23	0.329119	2.74033	4.18334	6.79653e-05	0.00114416	1.43402
NCOA7	-0.391908	4.62752	-4.18308	6.80299e-05	0.00114463	1.43314
LRIG2	-0.314761	4.2124	-4.18258	6.81558e-05	0.00114613	1.43142
MPZL1	0.320571	4.62251	4.18238	6.82053e-05	0.00114635	1.43074
CEACAM4	0.301679	4.26064	4.18123	6.8493e-05	0.00115037	1.42683
AGPAT5	0.295393	4.93249	4.18113	6.85178e-05	0.00115037	1.42649
AKR1C1	0.419138	3.30562	4.1797	6.8878e-05	0.00115519	1.42161
SLC13A4	0.542733	3.80861	4.17826	6.9243e-05	0.00115945	1.41669
LOC100131381	-0.482552	5.24171	-4.17762	6.94049e-05	0.00116138	1.41452
GPNMB	0.593819	4.79404	4.17752	6.94319e-05	0.00116138	1.41415
LOC643738	0.29805	3.06174	4.17685	6.96023e-05	0.00116361	1.41187
LOC649702	-0.478612	5.07477	-4.17604	6.98069e-05	0.00116579	1.40914
LOC644808	-0.349549	3.53372	-4.17584	6.9858e-05	0.00116602	1.40846
HRIHFB2122	0.329897	3.07492	4.17457	7.01838e-05	0.00117021	1.40413
LOC647881	-0.31739	3.4581	-4.17394	7.0347e-05	0.00117177	1.40197
VPS26	0.263102	5.3647	4.17392	7.03519e-05	0.00117177	1.4019
C9orf139	0.287303	2.05656	4.17342	7.04816e-05	0.00117322	1.40019
CNTF	0.329934	3.53399	4.17073	7.11769e-05	0.00118051	1.39105
MDH1	-0.523643	6.92506	-4.16806	7.18775e-05	0.00118907	1.38194
SASH1	0.353333	6.37585	4.16789	7.19205e-05	0.00118907	1.38138
HEPH	0.414685	4.16761	4.16662	7.22553e-05	0.00119382	1.37706
C6orf148	-0.400713	3.32598	-4.16651	7.22838e-05	0.00119382	1.3767
PDZD3	-0.312089	4.19011	-4.16559	7.25292e-05	0.00119725	1.37354
YKT6	-0.534829	5.95164	-4.16365	7.30442e-05	0.00120511	1.36696
ITGB8	0.605627	4.58694	4.16261	7.33234e-05	0.00120909	1.36341
HMGCLL1	-0.280902	4.18347	-4.16209	7.34612e-05	0.00121072	1.36166
GABRR2	0.30973	2.68077	4.16123	7.36925e-05	0.0012139	1.35874
FOXJ1	0.375519	3.48082	4.16103	7.37481e-05	0.00121418	1.35803
SELENBP1	0.333681	4.80333	4.16066	7.38467e-05	0.00121516	1.35679
PACSIN1	-0.398254	5.48586	-4.16002	7.40204e-05	0.00121583	1.35461
SIRT6	-0.421037	3.18891	-4.15994	7.4042e-05	0.00121583	1.35433
LOC641784	0.330231	4.41969	4.15956	7.41434e-05	0.00121686	1.35306
EEF1A2	-0.423158	6.07396	-4.15822	7.45079e-05	0.00122156	1.3485
CXXC4	0.381624	2.64712	4.15803	7.45589e-05	0.00122176	1.34786
ATP10B	0.377986	4.67329	4.15655	7.49653e-05	0.00122714	1.3428
SLC9A3R2	0.350024	2.8384	4.15589	7.51438e-05	0.00122878	1.34059
C1orf130	-0.507577	5.25989	-4.15574	7.51873e-05	0.00122885	1.34005
CORO6	-0.551907	4.84649	-4.15421	7.56064e-05	0.00123378	1.33488
KIF5A	0.2889	8.19581	4.15349	7.58062e-05	0.00123606	1.33243
LOC647275	-0.370773	4.80727	-4.15342	7.58267e-05	0.00123606	1.33218
LOC642131	-0.296922	3.83073	-4.15328	7.58644e-05	0.00123606	1.33171
COL6A3	0.31203	3.16024	4.15251	7.60777e-05	0.00123662	1.3291
ZFAND5	-0.411475	7.3297	-4.15245	7.60953e-05	0.00123662	1.32889
FATE1	-0.376023	3.8015	-4.1507	7.65835e-05	0.00124326	1.32294
AMZ1	0.334193	3.58368	4.14986	7.68162e-05	0.0012464	1.32011
LOC648742	0.316604	3.3932	4.14949	7.69196e-05	0.00124743	1.31886
OLFML2A	0.400142	3.04446	4.14805	7.73271e-05	0.0012522	1.31395
LOC729385	-0.418951	3.82512	-4.14788	7.73732e-05	0.0012522	1.31339
PCMT1	-0.335448	8.70946	-4.14747	7.74897e-05	0.00125344	1.312
ZNF385C	0.323214	3.44845	4.14632	7.78155e-05	0.00125806	1.30809
LOC388969	0.303394	3.7653	4.14525	7.81187e-05	0.00126136	1.30448
DUX4	-0.330936	3.76617	-4.14502	7.8186e-05	0.00126136	1.30367
SP100	0.319962	3.33245	4.14495	7.8205e-05	0.00126136	1.30345
CNN2	0.269742	3.64036	4.14486	7.82297e-05	0.00126136	1.30315
KRT86	0.330936	2.43318	4.14476	7.82601e-05	0.00126136	1.30279
GRXCR1	-0.487173	4.21878	-4.1431	7.87355e-05	0.00126522	1.29716
HBQ1	-0.324847	3.00415	-4.14252	7.89009e-05	0.00126522	1.29521
BTC	0.389242	3.38343	4.1425	7.8906e-05	0.00126522	1.29515
FOXO6	-0.373248	4.83945	-4.14247	7.89158e-05	0.00126522	1.29503
DYNC1I1	-0.559395	5.789	-4.1424	7.8936e-05	0.00126522	1.29479
LOC649773	-0.467198	3.49851	-4.14223	7.89834e-05	0.00126522	1.29424
ARGFX	0.324403	2.61286	4.14176	7.91206e-05	0.00126678	1.29262
HTR2B	0.287819	4.09696	4.14143	7.92151e-05	0.00126764	1.29151
NDEL1	-0.272715	5.38955	-4.14129	7.92564e-05	0.00126766	1.29103
BFSP1	-0.447507	4.07039	-4.14075	7.94117e-05	0.0012695	1.28921
SNORD113-5	-0.375475	3.03358	-4.13982	7.96795e-05	0.00127313	1.28608
LOC730996	0.304054	4.76471	4.13965	7.97288e-05	0.00127313	1.2855
SMAD4	0.378797	4.18991	4.13955	7.97604e-05	0.00127313	1.28513
LOC731884	0.277117	4.97352	4.13894	7.99353e-05	0.00127527	1.28309
LOC649965	-0.347467	3.37837	-4.13854	8.00521e-05	0.00127649	1.28174
LPCAT1	-0.270228	6.19322	-4.13777	8.02776e-05	0.00127928	1.27912
PLCG2	0.381496	4.6707	4.13764	8.03165e-05	0.00127928	1.27867
MIR638	-0.425823	4.67176	-4.13753	8.03492e-05	0.00127928	1.27829
CA13	-0.324725	4.81972	-4.13714	8.04623e-05	0.00127947	1.27698
SNRPN	-0.275405	6.43358	-4.13619	8.0742e-05	0.00128114	1.27376
LOC648200	0.317141	3.25411	4.13615	8.07515e-05	0.00128114	1.27365
LOC643285	-0.376219	4.5565	-4.13527	8.10135e-05	0.00128399	1.27064
HTR1E	-0.343809	5.01962	-4.13143	8.21512e-05	0.00130034	1.25767
SNORA61	0.408007	4.16682	4.13137	8.21689e-05	0.00130034	1.25747
D2HGDH	-0.32545	5.39587	-4.12994	8.2598e-05	0.00130647	1.25262
ESX1	0.292817	3.49682	4.12944	8.27489e-05	0.00130755	1.25093
C10orf82	-0.507287	5.5076	-4.12907	8.28618e-05	0.00130867	1.24966
DHCR7	0.331029	4.2072	4.12849	8.30348e-05	0.00131008	1.24772
FLJ41603	0.327839	4.31552	4.12824	8.31104e-05	0.00131062	1.24687
LOC652354	0.325112	3.228	4.12733	8.33873e-05	0.00131366	1.24378
OR2A2	-0.361712	3.40471	-4.12627	8.371e-05	0.00131809	1.24019
LOC729088	0.322296	5.1711	4.12512	8.40593e-05	0.00132254	1.23632
LOC653907	0.280891	2.29604	4.12506	8.40768e-05	0.00132254	1.23612
ARHGAP18	0.331559	3.58538	4.12413	8.43616e-05	0.00132635	1.23298
FAM159B	-0.325077	3.76529	-4.12368	8.44999e-05	0.00132786	1.23146
SNORD62B	0.430953	3.69172	4.12312	8.46731e-05	0.00132925	1.22955
RCE1	0.278651	3.41201	4.12115	8.52804e-05	0.00133812	1.22291
SLC25A12	-0.402747	5.96516	-4.1203	8.55435e-05	0.00134118	1.22004
CNOT6	0.279079	4.65634	4.12025	8.55612e-05	0.00134118	1.21985
LOC644168	-0.433308	3.47028	-4.11956	8.57739e-05	0.00134385	1.21754
LOC100130325	0.32338	2.43418	4.11788	8.62986e-05	0.00135005	1.21187
PSMG3	-0.31342	6.71006	-4.11624	8.6815e-05	0.00135604	1.20633
DKFZp761E198	-0.525235	5.58469	-4.11621	8.68258e-05	0.00135604	1.20621
SMO	0.356215	3.61043	4.11612	8.68544e-05	0.00135604	1.20591
BEX5	-0.489703	6.43977	-4.11461	8.73306e-05	0.0013628	1.20082
CSAG2	0.276065	1.99701	4.11416	8.74742e-05	0.00136298	1.1993
CIB4	0.350666	2.58002	4.11404	8.7511e-05	0.00136298	1.19891
GAGE12E	-0.406168	4.94002	-4.11403	8.75155e-05	0.00136298	1.19886
NICN1	-0.268719	6.82214	-4.11324	8.77653e-05	0.00136528	1.19621
LOC100132794	-0.299958	4.70628	-4.11315	8.7794e-05	0.00136528	1.19591
RIPK3	0.322609	2.73312	4.11212	8.81245e-05	0.00136907	1.19241
TUBA4A	-0.330078	8.51611	-4.11149	8.83264e-05	0.00137153	1.19028
NAP1L2	-0.506357	5.08576	-4.11106	8.84629e-05	0.00137206	1.18885
CIRBP	-0.408436	7.27525	-4.11099	8.84846e-05	0.00137206	1.18862
TXN2	-0.311285	5.73712	-4.11094	8.85018e-05	0.00137206	1.18844
HOXB5	-0.279136	4.87478	-4.11084	8.85355e-05	0.00137206	1.18809
SNORA38	0.333048	3.47105	4.11016	8.87535e-05	0.00137476	1.1858
CYP2E1	-0.325126	3.45978	-4.10858	8.92628e-05	0.00138197	1.18048
ERF	0.298693	4.49589	4.10783	8.95065e-05	0.00138366	1.17795
LOC441070	-0.441953	5.39481	-4.1077	8.95485e-05	0.00138366	1.17751
DNAL4	-0.356062	4.15729	-4.10722	8.97032e-05	0.00138469	1.17591
LOC732428	-0.350552	3.2371	-4.10688	8.98146e-05	0.00138573	1.17475
LOC100129117	-0.396436	4.49387	-4.10557	9.02439e-05	0.00139167	1.17032
NEFM	-0.733656	7.68909	-4.10525	9.03457e-05	0.00139187	1.16928
FALZ	0.343229	4.79218	4.10334	9.09754e-05	0.00139948	1.16282
LOC100131721	-0.417316	4.95053	-4.10321	9.10174e-05	0.00139948	1.16239
FLJ43663	0.304517	4.32544	4.10258	9.12242e-05	0.00140128	1.16028
SNORD114-8	-0.38408	3.02631	-4.10211	9.13804e-05	0.001403	1.15869
KLF15	0.311193	5.14895	4.10174	9.15033e-05	0.00140351	1.15744
LOC100133908	-0.411765	4.74634	-4.10112	9.17091e-05	0.00140572	1.15536
SECTM1	-0.323786	4.22111	-4.10104	9.17365e-05	0.00140572	1.15508
AP3B2	-0.311525	6.32344	-4.10086	9.1797e-05	0.00140596	1.15447
TMEM8	0.343503	2.40643	4.10039	9.1954e-05	0.00140768	1.15288
CTCF	0.302997	4.39662	4.10008	9.20569e-05	0.00140856	1.15184
LOC642530	-0.429156	4.35325	-4.09935	9.23008e-05	0.0014104	1.14938
LOC441644	0.27565	2.71978	4.09931	9.23114e-05	0.0014104	1.14927
HLA-DPA1	0.461868	3.8833	4.09891	9.24482e-05	0.0014118	1.1479
C6orf155	0.373051	3.95676	4.09864	9.25379e-05	0.00141248	1.14699
LOC647993	-0.364987	4.3819	-4.09657	9.32334e-05	0.00142161	1.14004
SPATA22	0.307696	3.26418	4.0951	9.37302e-05	0.00142722	1.1351
C6orf185	-0.367939	2.9691	-4.09429	9.40057e-05	0.0014299	1.13237
NUAK1	-0.324056	8.2743	-4.09411	9.40661e-05	0.0014299	1.13177
LOC732372	-0.43803	5.0565	-4.09405	9.40883e-05	0.0014299	1.13156
MAGEB6B	-0.440222	3.83027	-4.09335	9.43264e-05	0.00143213	1.12921
LOC646431	-0.500299	4.73485	-4.09321	9.43736e-05	0.00143215	1.12874
LOC283970	-0.301865	4.7668	-4.09231	9.46806e-05	0.00143473	1.12572
LOC644466	-0.322311	3.01242	-4.09184	9.4844e-05	0.00143582	1.12412
LOC100130542	-0.397033	4.22867	-4.09077	9.52118e-05	0.00144	1.12053
CD55	-0.472831	5.64137	-4.08965	9.55993e-05	0.00144452	1.11675
SLC35B2	0.271287	5.33681	4.08964	9.56024e-05	0.00144452	1.11672
SNX33	0.308529	4.30988	4.08896	9.5837e-05	0.00144667	1.11445
LOC387646	0.283155	3.87565	4.08817	9.6109e-05	0.00144939	1.11181
KATNA1	0.30934	3.86277	4.08681	9.65855e-05	0.00145587	1.10722
LOC645563	0.293113	3.7887	4.08631	9.67593e-05	0.00145779	1.10555
LOC121792	-0.368592	3.94903	-4.08483	9.72767e-05	0.00146489	1.10059
MGC26733	-0.366348	4.80616	-4.08467	9.73358e-05	0.00146494	1.10003
LPAR2	-0.311739	5.42479	-4.08337	9.77938e-05	0.00147056	1.09567
LOC643731	-0.38641	4.81527	-4.08289	9.7963e-05	0.00147098	1.09406
LOC150577	-0.399059	4.49347	-4.0827	9.80308e-05	0.00147098	1.09342
LIFR	0.35694	6.26434	4.0826	9.80668e-05	0.00147098	1.09308
GFRA3	0.316952	2.76838	4.08249	9.81028e-05	0.00147098	1.09274
SULT6B1	0.284398	3.35069	4.08206	9.82555e-05	0.00147257	1.09129
MAN2B1	0.306957	3.84121	4.08109	9.86004e-05	0.00147606	1.08804
SOX14	0.315359	2.74663	4.08101	9.86293e-05	0.00147606	1.08776
LOC284395	-0.337033	2.96357	-4.07871	9.94516e-05	0.00148639	1.08005
LOC647250	-0.452213	5.19356	-4.07688	0.000100113	0.00149399	1.0739
LOC644524	0.31127	3.6827	4.07331	0.000101413	0.00151001	1.06192
C21orf54	0.349545	4.38023	4.07311	0.000101484	0.00151001	1.06126
BAK1	-0.500425	5.87616	-4.07302	0.000101518	0.00151001	1.06095
LOC649812	0.378755	4.08645	4.0729	0.000101562	0.00151001	1.06055
SPANXD	0.369472	2.58799	4.07287	0.000101571	0.00151001	1.06046
LNP1	-0.362145	4.54327	-4.0712	0.000102186	0.00151771	1.05486
LOC651483	0.318035	8.64868	4.07095	0.000102277	0.00151835	1.05403
GNA15	0.276066	3.84319	4.07039	0.000102485	0.00152071	1.05215
CDH1	0.446275	3.5305	4.06866	0.000103127	0.0015288	1.04634
CDS1	-0.433112	4.49002	-4.06716	0.000103687	0.00153492	1.04132
GATA2	0.310112	2.78662	4.06703	0.000103735	0.00153492	1.04088
PROP1	-0.367378	4.77784	-4.06591	0.000104154	0.00153899	1.03715
C8orf30B	0.326386	2.53757	4.0659	0.000104157	0.00153899	1.03712
DERA	0.369114	3.87433	4.06552	0.0001043	0.00154038	1.03584
AMDHD2	-0.440918	4.47757	-4.06529	0.000104388	0.00154095	1.03506
LOC441368	0.338844	2.70212	4.06459	0.000104651	0.00154411	1.03272
CPA6	-0.389063	3.56274	-4.06407	0.000104847	0.00154622	1.03099
LOC441032	0.267407	5.5253	4.06395	0.000104892	0.00154622	1.03058
DLEU1	0.306161	3.10969	4.06382	0.000104942	0.00154622	1.03015
C19orf73	0.326274	2.6429	4.0636	0.000105027	0.00154674	1.0294
MIR202	-0.34825	4.2956	-4.0625	0.000105442	0.00155213	1.02573
NRL	0.346857	2.6302	4.06129	0.000105904	0.00155784	1.02167
LOC643233	-0.425837	4.44451	-4.06058	0.000106174	0.00155998	1.01931
LOC100128202	-0.410552	5.47571	-4.05978	0.00010648	0.00156374	1.01664
LOC401720	-0.333917	4.16167	-4.05893	0.000106807	0.00156769	1.01378
LOC649385	-0.423664	4.03223	-4.05882	0.000106849	0.00156769	1.01343
FAM90A11P	0.349	4.31367	4.0577	0.000107279	0.00157181	1.00969
MAL2	-0.57262	5.20435	-4.05743	0.000107384	0.00157261	1.00879
R3HDM1	-0.50614	5.91518	-4.05523	0.000108239	0.00158365	1.00142
ZNF812	0.299637	3.31017	4.05484	0.000108392	0.00158462	1.00011
BOC	0.285643	5.03331	4.0548	0.000108406	0.00158462	0.99999
CEMP1	-0.403779	4.90857	-4.05462	0.000108475	0.0015849	0.999397
ITGB4	0.283811	3.59935	4.05418	0.000108648	0.00158587	0.997923
PHCA	0.286762	5.81127	4.05407	0.000108693	0.00158587	0.997534
LOC440421	-0.391869	4.5678	-4.0534	0.000108953	0.00158827	0.995313
FAM65A	-0.277868	4.47784	-4.05227	0.000109397	0.00159392	0.991539
ATP10D	0.319646	2.49364	4.05207	0.000109475	0.00159432	0.990876
LNX2	0.270964	4.45651	4.05193	0.00010953	0.00159438	0.990411
TRIL	0.457387	5.35819	4.05177	0.000109594	0.00159452	0.989868
LOC642450	0.327726	4.16864	4.05145	0.000109719	0.00159452	0.988809
GRIN2D	0.325572	2.60108	4.05145	0.000109722	0.00159452	0.988784
MARK4	-0.415711	5.39559	-4.05091	0.000109933	0.00159635	0.987001
LOC731852	0.299122	3.06847	4.05082	0.00010997	0.00159635	0.986688
MS4A6E	-0.350043	3.18593	-4.04839	0.000110936	0.00160733	0.978576
LOC100129191	-0.386019	4.34726	-4.04827	0.000110983	0.00160733	0.978179
LOC643461	-0.335956	4.30809	-4.04744	0.000111316	0.00161141	0.975402
LOC653262	0.263097	4.49408	4.04684	0.000111556	0.00161403	0.973395
LOC642751	-0.375376	3.54316	-4.04673	0.000111599	0.00161403	0.973037
LOC645325	-0.323348	3.59841	-4.04643	0.00011172	0.00161503	0.972037
ZNF740	0.314963	3.86574	4.04615	0.000111833	0.00161536	0.971094
YWHAG	-0.384838	7.49698	-4.04612	0.000111846	0.00161536	0.97099
ZCCHC24	0.300909	5.71055	4.04446	0.000112514	0.00162353	0.965457
LOC732381	-0.482163	5.22942	-4.04353	0.000112891	0.00162746	0.962357
PRR25	-0.413564	4.45475	-4.04334	0.000112967	0.00162781	0.961735
SERPINA10	-0.419029	4.97773	-4.04285	0.000113166	0.00162918	0.9601
OR51A2	0.292308	2.17812	4.04229	0.000113392	0.00163169	0.958245
EGOT	-0.378851	5.36467	-4.04166	0.000113651	0.00163467	0.956131
GRIN2A	-0.408961	6.93125	-4.03994	0.000114355	0.0016435	0.950397
LOC100134308	0.299806	2.32277	4.03991	0.000114369	0.0016435	0.950281
LOC728285	0.318022	2.95661	4.03955	0.000114517	0.00164406	0.949083
LOC654163	0.400499	6.91442	4.03943	0.000114566	0.00164406	0.948689
DHCR24	-0.364083	4.45001	-4.03916	0.000114677	0.00164491	0.947784
LTBP1	0.263464	3.928	4.03842	0.000114979	0.00164699	0.945342
SYT8	0.284048	2.99048	4.03829	0.000115035	0.00164703	0.944895
ZNF224	0.280093	5.88061	4.03593	0.000116015	0.00165879	0.937022
SPAG5	0.332377	3.36602	4.03556	0.000116167	0.00165989	0.935809
LOC100129147	-0.278292	5.03886	-4.03493	0.00011643	0.00166246	0.93371
OAZ3	-0.314636	5.51639	-4.03457	0.000116582	0.00166388	0.932492
KRT18P34	0.316799	3.11946	4.03416	0.000116754	0.00166558	0.931125
LOC732443	-0.425637	5.05069	-4.03303	0.000117227	0.00166937	0.927374
PLEKHO2	0.409888	3.45053	4.03302	0.000117232	0.00166937	0.927333
BLR1	0.283056	2.28802	4.03275	0.000117345	0.00167021	0.926444
MBL2	0.265496	2.10936	4.03196	0.000117678	0.00167268	0.923814
LOC644695	-0.300767	3.27096	-4.03137	0.000117926	0.0016739	0.921858
LOC652491	-0.386161	4.80185	-4.03128	0.000117965	0.0016739	0.921555
LOC643146	0.41341	3.30903	4.03051	0.000118291	0.00167608	0.918993
MIR539	0.281792	2.59412	4.02969	0.000118641	0.00168028	0.916249
FBXO8	0.286586	4.04414	4.02783	0.000119433	0.00169073	0.910078
MAPK9	-0.294484	5.57173	-4.02749	0.000119581	0.00169207	0.908929
LOC647935	0.316983	2.99552	4.02671	0.000119914	0.00169601	0.906348
DAB2	0.288219	3.92515	4.02564	0.000120375	0.00170178	0.902784
NDUFS2	-0.339562	5.90426	-4.02526	0.000120537	0.0017033	0.901534
LOC642666	0.30767	3.15978	4.02472	0.000120772	0.00170509	0.899729
AURKAIP1	-0.276462	6.43674	-4.02447	0.000120882	0.00170587	0.898884
LOC647683	0.389702	3.8924	4.02246	0.000121752	0.00171661	0.89223
CRSP6	0.294783	2.39388	4.02225	0.000121845	0.00171714	0.891524
LOC100133329	0.331333	5.03237	4.02194	0.000121981	0.00171829	0.89049
LOC644889	0.296709	3.92181	4.02163	0.000122116	0.00171942	0.889462
MYOM1	0.294836	6.70218	4.02096	0.000122409	0.00172278	0.887235
PDE1C	0.411778	5.00798	4.02075	0.0001225	0.00172328	0.886549
LOC100134002	-0.437981	5.10473	-4.02033	0.000122687	0.00172408	0.885133
LOC644925	0.302866	3.24687	4.02031	0.000122696	0.00172408	0.885063
LOC730668	-0.441534	3.99095	-4.02	0.000122831	0.00172486	0.884042
ZBTB44	0.279658	4.15044	4.01854	0.000123475	0.00173234	0.879198
LOC648645	-0.299567	2.84246	-4.01801	0.000123708	0.00173407	0.877445
STARD10	0.312	3.13643	4.01766	0.000123862	0.00173545	0.876288
PA2G4P4	-0.372118	4.7516	-4.01546	0.000124844	0.00174617	0.868964
LOC100133555	-0.451591	4.78203	-4.01545	0.00012485	0.00174617	0.868923
STK32C	-0.481882	4.90355	-4.01522	0.000124952	0.00174683	0.868159
CCDC28A	-0.287706	6.92247	-4.0149	0.000125092	0.00174801	0.867123
ASNA1	-0.469477	5.48663	-4.01476	0.000125156	0.00174812	0.866648
LOC100131780	-0.480744	4.7569	-4.01416	0.000125428	0.00174819	0.864639
LOC729135	-0.496401	5.38514	-4.01405	0.000125473	0.00174819	0.864301
HOXC5	0.333118	2.85556	4.01402	0.000125488	0.00174819	0.864189
SLC35A5	-0.315542	5.98156	-4.01401	0.000125495	0.00174819	0.864142
LOC732377	0.680436	5.5948	4.01387	0.000125554	0.00174824	0.863702
CDC73	0.278413	4.90711	4.01361	0.00012567	0.00174909	0.862844
SERPINA7	0.292531	3.35914	4.01329	0.000125815	0.00174954	0.861781
LOC651668	0.298421	3.16723	4.01284	0.00012602	0.00175085	0.860267
LOC645891	-0.456813	4.56614	-4.01103	0.000126836	0.0017583	0.854281
ZNF642	0.333156	3.41884	4.01071	0.000126985	0.00175958	0.853195
ZNF304	-0.368781	5.66804	-4.01024	0.000127195	0.00176172	0.851659
TRAF4	-0.344766	4.33612	-4.00956	0.000127505	0.00176446	0.849398
LOC652628	0.273979	3.6934	4.00929	0.000127631	0.00176542	0.848488
SNX9	0.287817	3.83918	4.00884	0.000127836	0.00176748	0.846996
SSFA2	0.326061	4.4978	4.00863	0.000127928	0.00176797	0.846328
CSRP1	0.349947	7.84293	4.00833	0.000128066	0.00176911	0.845326
DPPA4	0.316474	2.51857	4.00817	0.000128139	0.00176933	0.844803
LOC648639	-0.385402	5.46857	-4.00715	0.00012861	0.00177483	0.8414
SEC61A2	-0.276198	6.47874	-4.00695	0.000128699	0.00177483	0.840756
LOC648278	-0.410281	3.40186	-4.00694	0.000128707	0.00177483	0.8407
DUSP26	-0.285193	6.36965	-4.00489	0.000129653	0.0017871	0.833904
AHSP	-0.347981	4.3943	-4.00455	0.000129811	0.00178849	0.832775
LOC440491	0.318882	3.31994	4.00362	0.000130241	0.00179104	0.829709
SALL3	0.562041	4.73371	4.00353	0.000130281	0.00179104	0.829423
E2F1	-0.451337	4.99155	-4.00339	0.000130349	0.00179119	0.82894
GSTT2	0.342033	3.2582	4.00221	0.000130899	0.00179796	0.825035
DLGAP1	-0.281277	5.0098	-4.0005	0.000131702	0.00180741	0.819363
COL12A1	-0.275128	4.25986	-4.00023	0.000131829	0.00180837	0.818467
FAM136B	-0.312484	3.15206	-3.99978	0.00013204	0.00181047	0.816985
LOC100132506	-0.481212	5.5264	-3.99913	0.000132345	0.00181385	0.814848
SLC25A29	0.277098	3.47946	3.9985	0.000132644	0.00181623	0.812751
LOC92154	0.327328	3.2442	3.99635	0.000133667	0.00182733	0.805627
LOC647841	-0.32079	5.92033	-3.99633	0.000133677	0.00182733	0.805558
LOC647086	-0.396508	4.24836	-3.99558	0.000134035	0.00183142	0.803084
SIX3	0.327943	4.1872	3.99537	0.000134135	0.00183199	0.802391
GRIK4	0.332984	2.66449	3.99495	0.000134336	0.00183394	0.801003
DOCK8	0.422216	3.0542	3.99443	0.000134585	0.00183655	0.799281
LOC644667	0.300524	3.4998	3.99403	0.000134776	0.00183835	0.797967
APOBEC3B	0.301231	3.87177	3.99354	0.000135014	0.00184	0.796334
CALM3	-0.342343	8.74797	-3.99327	0.000135144	0.00184017	0.79544
LILRA1	0.300311	2.46732	3.99263	0.000135451	0.00184355	0.793336
MAGEA5	-0.338296	3.2662	-3.99105	0.000136216	0.00185076	0.788112
LOC392425	-0.316763	2.99886	-3.99044	0.000136512	0.00185317	0.786104
LOC642594	-0.322187	3.69399	-3.98974	0.000136852	0.00185556	0.783793
LOC100133655	-0.420348	5.26344	-3.9897	0.000136875	0.00185556	0.783641
RAB40C	-0.289679	5.33089	-3.98895	0.000137238	0.00185901	0.781187
LOC100134436	-0.40207	5.11454	-3.9875	0.000137952	0.00186788	0.776376
SPR	0.525692	4.21859	3.9872	0.000138099	0.00186907	0.775386
LOC646529	0.275888	3.43886	3.98654	0.000138422	0.00187192	0.773217
SNORD102	0.418229	6.04799	3.98644	0.000138471	0.00187192	0.772892
MIR1253	0.293278	2.31752	3.98609	0.000138648	0.00187327	0.771708
LOC100129098	-0.48098	4.89464	-3.98479	0.000139287	0.00188109	0.767446
LOC728807	-0.412992	3.27784	-3.98422	0.000139573	0.0018834	0.76554
LOC653163	-0.380652	3.7012	-3.98421	0.000139577	0.0018834	0.765514
UNC119B	0.279428	4.60987	3.98397	0.000139698	0.00188421	0.764715
LOC100132932	-0.385035	4.17617	-3.98366	0.000139851	0.00188466	0.763699
FAM83G	0.26595	2.99472	3.98351	0.000139926	0.00188485	0.763205
LOC100128682	-0.3964	4.13656	-3.98323	0.000140064	0.00188591	0.762288
LOC728163	0.285534	2.71469	3.98309	0.000140133	0.00188603	0.761831
ZHX2	0.308486	5.01845	3.98189	0.000140733	0.0018933	0.75787
LOC100131970	-0.465328	5.90899	-3.9802	0.000141587	0.00190315	0.752265
PGCP	0.306928	4.12011	3.97878	0.000142302	0.00191064	0.747592
GRK1	-0.336212	3.62138	-3.97849	0.000142448	0.00191064	0.746642
P2RY5	0.290476	4.8626	3.97795	0.000142724	0.00191246	0.744851
FSIP2	-0.265971	3.81787	-3.97786	0.000142767	0.00191246	0.744571
KIAA1843	-0.316782	5.08737	-3.97572	0.000143857	0.00192625	0.737518
ACSL3	-0.281998	6.08652	-3.9755	0.000143973	0.00192698	0.736775
TncRNA	0.43566	5.51344	3.97374	0.000144878	0.00193745	0.730962
OR6T1	0.306592	2.63435	3.97195	0.000145804	0.00194734	0.725061
ADAMTS3	-0.440841	4.00569	-3.97104	0.000146273	0.00195194	0.722082
NHLRC1	0.313133	2.51929	3.97043	0.000146592	0.00195454	0.720062
LOC441698	-0.334795	3.1876	-3.97007	0.000146779	0.0019562	0.718884
MGC46336	0.302071	3.44033	3.96977	0.000146933	0.00195743	0.717909
LOC100130297	0.322731	2.69202	3.96879	0.000147448	0.0019625	0.714668
LOC642097	-0.484577	4.45289	-3.96844	0.000147629	0.00196254	0.713532
CASP12	-0.488926	3.60533	-3.96838	0.000147664	0.00196254	0.71331
LOC642936	0.282516	4.09491	3.96819	0.000147764	0.00196267	0.712682
ACSBG1	0.364392	5.70765	3.96788	0.000147923	0.00196395	0.711687
LOC728264	0.309924	3.09962	3.96742	0.000148168	0.00196638	0.710151
LRRC46	0.290248	2.90546	3.96673	0.000148533	0.0019689	0.707873
POF1B	-0.363133	3.44059	-3.9667	0.000148547	0.0019689	0.707788
NOP58	-0.269064	5.36593	-3.96616	0.00014883	0.00197182	0.706024
LOC650776	-0.479967	4.73876	-3.96497	0.00014946	0.0019785	0.70211
LOC440742	-0.314932	3.79487	-3.96438	0.000149777	0.00197936	0.700145
FLJ44450	-0.368034	4.61621	-3.96426	0.000149841	0.00197938	0.699748
LOC100133398	-0.277675	5.5065	-3.96387	0.000150049	0.00198129	0.698464
PLEKHJ1	-0.440705	4.83925	-3.96356	0.00015021	0.00198249	0.697469
LOC644228	0.321248	3.16591	3.96337	0.000150315	0.00198249	0.696824
UROC1	-0.438598	4.7831	-3.96319	0.000150408	0.00198269	0.696252
TRIM63	-0.411253	4.36277	-3.96134	0.000151402	0.00199246	0.690145
LOC100132703	-0.409751	4.96751	-3.9597	0.000152285	0.0020024	0.684757
HCRTR2	0.315448	3.2056	3.95893	0.000152701	0.00200703	0.682229
BRAP	-0.366078	4.63479	-3.95819	0.000153101	0.00201145	0.679804
LOC650689	0.313329	2.64264	3.95788	0.000153272	0.00201201	0.678772
LOC648931	0.35819	3.55719	3.95653	0.000154007	0.00202059	0.67434
LOC647011	-0.352513	3.34676	-3.95644	0.000154055	0.00202059	0.674053
FLJ37512	0.345859	6.85142	3.95554	0.000154547	0.00202556	0.671097
KDELC1	0.27938	4.56821	3.95545	0.000154599	0.00202556	0.670788
PPP3CA	-0.354267	5.24028	-3.9554	0.000154627	0.00202556	0.670617
LOC646145	-0.473481	4.94711	-3.95475	0.000154983	0.00202938	0.668488
CDK7	-0.338939	4.93448	-3.95397	0.000155411	0.00203329	0.665933
WDR90	-0.296184	3.73193	-3.95356	0.000155638	0.00203541	0.664579
BRSK2	-0.347734	5.37592	-3.95267	0.00015613	0.00204015	0.661655
DHRS11	-0.27835	4.77462	-3.95242	0.000156269	0.00204111	0.660832
OR10R2	0.303551	2.47695	3.95199	0.000156505	0.00204192	0.659437
SNORD61	0.349937	3.83852	3.95184	0.000156591	0.00204192	0.658927
LOC653601	-0.333639	3.17055	-3.95113	0.000156986	0.00204538	0.656591
LOC652644	0.315854	3.04317	3.95033	0.000157429	0.0020503	0.65398
AMOT	0.384641	4.71198	3.94972	0.000157768	0.00205386	0.65199
MIR612	0.445028	4.97386	3.94911	0.000158114	0.00205666	0.649958
TMCO5A	-0.433826	4.84619	-3.94875	0.000158312	0.00205839	0.648797
RCAN2	-0.449199	7.59868	-3.9475	0.000159017	0.00206499	0.644683
MIR645	-0.318348	2.90201	-3.94696	0.000159319	0.00206747	0.642927
LOC643619	0.307361	3.00016	3.94693	0.00015934	0.00206747	0.642804
DIRAS2	-0.334937	6.394	-3.94665	0.000159498	0.00206864	0.641888
FLJ42291	-0.333556	4.01351	-3.9453	0.000160258	0.00207595	0.637483
LOC647673	0.308845	4.34947	3.94333	0.000161381	0.00208706	0.631015
WIPF2	-0.342019	4.85641	-3.94235	0.000161939	0.00209255	0.627816
PCDHA4	-0.390113	4.50393	-3.93997	0.000163309	0.00210852	0.620013
CD4	0.336041	2.74968	3.93924	0.000163732	0.00211248	0.617622
LOC653143	-0.451843	4.20218	-3.93921	0.000163754	0.00211248	0.617497
ARFGAP2	0.278896	3.22732	3.93893	0.000163916	0.00211288	0.61658
LOC100130966	0.297931	3.61428	3.93871	0.00016404	0.00211361	0.61588
LOC645602	-0.380119	3.13687	-3.93779	0.000164575	0.002119	0.612862
POR	0.307314	3.32526	3.93776	0.000164593	0.002119	0.612762
Septin 10	0.303828	3.6595	3.93762	0.000164674	0.00211918	0.612304
GABRA1	-0.590736	4.49923	-3.93684	0.00016513	0.00212417	0.609749
LOC649584	-0.462899	3.93355	-3.93592	0.00016567	0.00212938	0.606722
LOC728145	-0.310858	3.61914	-3.93509	0.000166157	0.00213389	0.604004
LOC652456	-0.476004	5.19719	-3.93489	0.00016627	0.00213439	0.603374
LOC643334	-0.377062	3.77827	-3.93439	0.000166564	0.00213567	0.601738
LOC100134474	-0.389079	5.26602	-3.93439	0.000166568	0.00213567	0.601719
LOC650628	-0.40647	4.91427	-3.93425	0.000166647	0.00213582	0.601275
SLMO2	-0.470963	5.38113	-3.9341	0.000166734	0.00213606	0.600793
RBM17	0.300486	5.32227	3.93316	0.000167291	0.00214119	0.597708
LOC642623	0.311213	2.71177	3.93238	0.000167754	0.00214516	0.595149
CPA1	0.309715	2.54736	3.93233	0.000167786	0.00214516	0.594971
OR8U1	0.265284	3.02364	3.93203	0.000167963	0.00214639	0.593996
PAGE4	0.290695	2.68236	3.93178	0.000168109	0.00214639	0.593192
LOC652900	-0.369605	5.35271	-3.9317	0.000168156	0.00214639	0.592932
LOC100129026	0.423762	3.26267	3.93123	0.000168439	0.00214827	0.591371
LOC649362	0.397669	3.17565	3.93067	0.000168768	0.00215158	0.589569
GABARAPL1	-0.345323	6.91507	-3.93037	0.000168947	0.00215273	0.588584
NUBP2	0.285749	2.35524	3.92962	0.000169396	0.0021561	0.586127
LOC648894	-0.37266	4.81633	-3.92894	0.000169805	0.00216043	0.583894
SLC17A1	-0.337033	4.46246	-3.92782	0.000170479	0.00216812	0.580229
LOC642635	-0.383151	4.02447	-3.92703	0.000170951	0.00217325	0.577666
LOC652322	-0.407919	5.34459	-3.9268	0.00017109	0.00217413	0.576913
APBB1	-0.273589	4.31288	-3.92643	0.000171314	0.0021761	0.575701
PGM2	0.359782	3.99256	3.92609	0.000171522	0.00217674	0.574577
CEBPD	0.416564	4.87899	3.92554	0.000171853	0.00217942	0.572793
FAM83E	0.32576	2.61035	3.92424	0.000172646	0.00218771	0.56853
KLHDC4	-0.301186	5.07215	-3.92393	0.000172833	0.00218919	0.567531
CDON	-0.327938	4.14656	-3.92348	0.000173112	0.00219185	0.566036
IPPK	0.308044	2.78738	3.923	0.000173405	0.00219446	0.564469
CKMT1A	-0.498047	5.96222	-3.92266	0.000173612	0.00219446	0.563365
SHISA3	0.29286	3.51174	3.92259	0.000173655	0.00219446	0.563139
OVCH1	-0.482428	4.93609	-3.92257	0.000173668	0.00219446	0.563071
LRIG1	0.346341	6.03633	3.92225	0.000173863	0.00219604	0.562031
CDGAP	0.305347	3.54136	3.92102	0.000174619	0.00220465	0.55801
ERCC6	0.2924	4.02621	3.92091	0.000174685	0.00220465	0.557665
LOC650509	0.288635	3.4037	3.91976	0.000175399	0.00221011	0.553889
KIAA0082	-0.378961	3.91504	-3.91855	0.000176147	0.00221776	0.549948
KLHL33	-0.299483	4.23886	-3.91805	0.000176455	0.00222074	0.548333
LOC653569	-0.415716	3.9162	-3.91783	0.000176596	0.00222157	0.547594
GPR15	0.303712	3.02773	3.91772	0.000176662	0.00222157	0.547245
GRPEL1	-0.285929	5.29841	-3.91651	0.000177417	0.0022275	0.543297
NINJ1	0.286778	4.20638	3.91615	0.000177645	0.00222947	0.542107
GOLPH4	0.303003	6.91109	3.91582	0.000177851	0.00223116	0.541036
LOC645363	-0.461958	3.88529	-3.91542	0.000178098	0.00223338	0.539749
FGF12	-0.330515	5.07927	-3.91526	0.000178202	0.00223378	0.539212
LOC651577	0.303168	4.0439	3.91267	0.000179834	0.00225244	0.530773
LOC343052	-0.393046	4.53972	-3.91252	0.000179933	0.00225278	0.530263
COL10A1	0.29689	2.82661	3.91198	0.000180272	0.00225613	0.528523
LOC643988	0.274431	3.97143	3.91154	0.000180555	0.00225702	0.527068
ATXN7L3	-0.396574	5.96504	-3.91153	0.000180558	0.00225702	0.527052
LOC645955	-0.451223	5.4393	-3.91124	0.000180742	0.00225781	0.526113
PFKFB4	0.315619	3.01074	3.91121	0.000180766	0.00225781	0.525989
OR6C65	0.315314	2.52168	3.91004	0.000181508	0.00226584	0.522197
ZNF721	-0.311521	5.32449	-3.90997	0.000181553	0.00226584	0.521968
LOC652291	-0.342586	3.85422	-3.90978	0.000181673	0.00226644	0.521356
GPR98	0.436297	4.72973	3.90953	0.000181835	0.00226756	0.520533
FLJ10781	-0.383888	6.78222	-3.9079	0.00018288	0.00227618	0.51523
C20orf151	-0.390231	4.60587	-3.90789	0.000182889	0.00227618	0.515185
LOC653620	-0.444444	5.21615	-3.90765	0.000183046	0.00227723	0.514389
NLRC4	0.277441	4.00072	3.90627	0.000183933	0.00228736	0.509916
LOC649030	0.317508	3.26329	3.90584	0.000184212	0.00228923	0.508515
LOC729142	-0.332715	5.5792	-3.90562	0.000184355	0.00228956	0.507793
LOC441019	0.376058	5.47894	3.90547	0.000184453	0.00228956	0.507301
TMEM16D	-0.31795	3.98341	-3.90521	0.000184619	0.00228956	0.506469
LOC647911	-0.462061	5.51634	-3.90486	0.000184848	0.00229148	0.505324
YBX2	0.280288	2.90343	3.90475	0.000184923	0.00229152	0.504945
RCOR2	-0.469372	5.59834	-3.90307	0.000186017	0.00230182	0.499487
SNORD32B	0.322767	3.91473	3.90274	0.000186231	0.00230227	0.498426
LOC100133005	-0.46361	5.55962	-3.90154	0.000187023	0.00231116	0.494498
LOC388079	-0.33944	3.23132	-3.89971	0.000188226	0.00232419	0.488564
RRAS	0.323848	3.47527	3.8989	0.000188763	0.00232815	0.48593
GAS2L2	-0.312503	4.12371	-3.89889	0.000188769	0.00232815	0.485901
RP2	0.34802	3.06711	3.89855	0.000188996	0.00233003	0.48479
LOC100132499	0.271176	5.89166	3.89786	0.000189455	0.00233478	0.482545
LOC647281	-0.408192	3.83521	-3.89664	0.00019027	0.00234316	0.478574
GABRB2	-0.365047	3.97179	-3.89651	0.000190359	0.00234316	0.478138
IFNA10	-0.344876	3.05183	-3.8959	0.000190765	0.00234632	0.476169
MGC24125	-0.30069	3.05034	-3.89579	0.000190842	0.00234635	0.475796
CD59	0.265547	5.27579	3.89543	0.000191083	0.00234721	0.474625
LOC648629	0.300649	2.93362	3.89539	0.000191108	0.00234721	0.474507
LOC400298	0.286537	3.39989	3.89535	0.000191137	0.00234721	0.474368
LOC57399	-0.316299	3.71812	-3.89426	0.000191866	0.00235341	0.470846
KCNA2	-0.439613	5.52838	-3.89375	0.000192211	0.00235614	0.46918
LOC389151	0.281342	2.35591	3.8936	0.000192314	0.00235614	0.468687
FILIP1	0.319624	4.33465	3.89282	0.000192844	0.00236171	0.466142
LOC100131912	0.295518	2.96387	3.89269	0.00019293	0.00236185	0.465726
LOC652094	-0.333421	3.21078	-3.89202	0.000193383	0.00236555	0.463558
EPM2AIP1	-0.283927	6.17111	-3.89083	0.000194197	0.00237259	0.459673
KRT28	0.339398	2.49527	3.89073	0.00019426	0.00237259	0.45937
NWD1	0.696936	3.71116	3.89042	0.000194474	0.00237427	0.458355
LOC100132913	-0.379395	6.04692	-3.89	0.000194762	0.00237604	0.456986
LOC100130881	0.289191	3.18473	3.88999	0.00019477	0.00237604	0.456947
MGC34774	0.320334	2.6517	3.88927	0.000195261	0.00238111	0.454615
ZFPM2	-0.399601	4.09603	-3.88844	0.000195829	0.00238681	0.451932
CST4	-0.286511	3.90162	-3.88837	0.000195881	0.00238681	0.451686
LOC643283	0.28463	3.08306	3.88742	0.00019653	0.00239287	0.448624
LOC646906	-0.411918	5.15973	-3.88675	0.000196994	0.00239759	0.446441
KCNK9	-0.338452	4.48661	-3.88551	0.000197851	0.00240522	0.44243
C6orf186	0.337923	4.06287	3.88482	0.000198335	0.00241018	0.440167
ZNF219	0.304264	4.36466	3.88436	0.000198654	0.00241312	0.438681
PPARGC1A	-0.407994	7.0867	-3.88345	0.000199288	0.00241988	0.435734
SLC39A8	0.293373	3.61391	3.88288	0.000199691	0.00242384	0.433867
LOC340549	-0.452634	5.09783	-3.88178	0.00020046	0.00243223	0.43031
LOC646268	-0.290013	2.67583	-3.88111	0.000200931	0.00243701	0.42814
FCGR2C	0.500573	3.88701	3.88019	0.000201578	0.00244391	0.425168
MGC16291	0.353715	3.05658	3.87968	0.000201941	0.00244531	0.423502
FLJ22639	-0.340631	4.9171	-3.87959	0.000202005	0.00244531	0.423209
SERPINA5	-0.433727	5.64025	-3.87923	0.000202259	0.00244618	0.422046
MGC40168	-0.348023	2.84345	-3.87916	0.00020231	0.00244618	0.421814
A2M	0.341133	6.60912	3.87893	0.000202474	0.00244722	0.421063
OR7G3	-0.476153	5.29427	-3.87825	0.000202953	0.00245207	0.418879
TGFB2	0.458685	4.60908	3.87801	0.000203125	0.00245238	0.418096
NPHP3	0.354618	4.19032	3.87689	0.000203925	0.00246096	0.414462
GPI	-0.284647	6.0927	-3.87666	0.000204088	0.00246199	0.413721
KIF1C	0.392909	6.55094	3.87608	0.000204507	0.0024661	0.411826
IL17A	0.303766	2.76958	3.87589	0.000204637	0.00246671	0.41124
C7orf4	0.27653	3.31454	3.87489	0.000205361	0.00247327	0.407973
RRP1	-0.370646	4.84932	-3.87427	0.000205808	0.00247638	0.405962
LOC100132519	-0.320394	5.41965	-3.87423	0.000205833	0.00247638	0.40585
MGC45491	-0.400568	4.9638	-3.8741	0.000205925	0.00247654	0.405437
OR8H3	0.287228	2.70846	3.87199	0.000207454	0.00249397	0.398596
LOC285501	-0.400872	4.40767	-3.87173	0.00020764	0.00249525	0.397768
LOC90342	-0.315811	5.28198	-3.8676	0.000210667	0.00252776	0.384385
LOC732146	-0.365456	4.78476	-3.86688	0.0002112	0.00253319	0.382048
LOC644064	-0.345202	4.27945	-3.86651	0.000211472	0.00253548	0.38086
[truncated: 1,649 more rows]

## Sheet: FC_DEGs_limma
	logFC	AveExpr	t	P.Value	adj.P.Val	B
LOC651100	-0.407154	3.86771	-6.4277	1.50619e-08	0.000272934	9.18245
KLKB1	0.677041	3.11407	6.39269	1.73772e-08	0.000272934	9.05292
VSIG2	-0.36813	4.47051	-6.20416	3.74225e-08	0.000349863	8.35777
FCGRT	0.492632	5.15261	6.11817	5.3007e-08	0.000349863	8.04216
LOC391746	-0.36035	4.05284	-6.10596	5.56875e-08	0.000349863	7.99743
FBLN7	-0.588973	4.5664	-6.02379	7.75692e-08	0.000406114	7.69693
IGFBP5	0.713192	5.05895	5.82375	1.72948e-07	0.000765149	6.96974
CCDC151	0.539016	3.68525	5.79383	1.94862e-07	0.000765149	6.86154
AEBP1	1.13077	5.60176	5.67309	3.1476e-07	0.00109862	6.42659
Septin 9	0.439621	6.43893	5.63417	3.67147e-07	0.00114225	6.28695
GVIN1	-0.501206	3.1212	-5.61247	3.99985e-07	0.00114225	6.20925
GFAP	0.648648	8.09003	5.55508	5.01463e-07	0.00126337	6.00417
LOC100134360	-0.515049	2.8785	-5.5368	5.38827e-07	0.00126337	5.93899
NR2F1	0.386675	7.22131	5.51893	5.78004e-07	0.00126337	5.87534
C5orf21	0.31387	5.65074	5.50046	6.21432e-07	0.00126337	5.80963
C15orf52	0.674914	4.32127	5.48512	6.59945e-07	0.00126337	5.7551
HIST1H3E	-0.403601	3.00962	-5.47117	6.97004e-07	0.00126337	5.70555
SHD	-0.535226	2.5902	-5.46148	7.23928e-07	0.00126337	5.67118
AIFM3	0.417504	4.66342	5.36001	1.07529e-06	0.00163946	5.3124
SARS	-0.316883	6.67419	-5.33399	1.18961e-06	0.00163946	5.2208
DUSP1	0.65992	6.45707	5.32843	1.21554e-06	0.00163946	5.20125
NWD1	0.931551	3.37326	5.32806	1.21732e-06	0.00163946	5.19992
TCERG1L	-0.475802	2.34863	-5.32563	1.22881e-06	0.00163946	5.19141
OR9Q1	-0.364364	1.96406	-5.32069	1.25257e-06	0.00163946	5.17404
RPPH1	0.530133	8.3261	5.26729	1.54012e-06	0.00175322	4.98669
PLXNB1	0.602112	4.17168	5.26386	1.56064e-06	0.00175322	4.97469
CARTPT	-0.936471	4.78214	-5.26352	1.56274e-06	0.00175322	4.97348
INS-IGF2	0.538317	3.27572	5.25357	1.62392e-06	0.00175904	4.93867
WDR67	0.461747	3.8487	5.22139	1.83838e-06	0.00192497	4.82624
KLF4	0.612469	4.20712	5.17497	2.1975e-06	0.00222677	4.66452
LOC652615	-0.318551	4.75493	-5.15119	2.40733e-06	0.00236317	4.58188
FBXL14	-0.44816	3.5095	-5.13025	2.60827e-06	0.00248284	4.50924
RPL26	0.440064	6.03046	5.10885	2.83062e-06	0.00260741	4.43512
WDR69	-0.502247	2.32075	-5.10204	2.90514e-06	0.00260741	4.41158
C16orf75	-0.457504	3.73061	-5.07096	3.27065e-06	0.00285391	4.30423
DNAJC11	-0.342754	5.28875	-5.03288	3.78038e-06	0.00290115	4.17305
NME4	0.313779	6.32278	5.03165	3.79806e-06	0.00290115	4.16882
HIST1H1D	-0.430897	4.39818	-5.03047	3.81511e-06	0.00290115	4.16476
LOC642451	-0.315092	4.45995	-5.02388	3.91174e-06	0.00290115	4.14211
LOC646197	-0.330715	7.28747	-5.02017	3.9671e-06	0.00290115	4.12939
RPL35A	0.369656	6.91102	5.0199	3.97127e-06	0.00290115	4.12843
ANTXR1	0.290497	4.87886	5.00527	4.19771e-06	0.00293111	4.07822
FBL	0.308697	6.11432	4.99943	4.29166e-06	0.00293111	4.05818
SMARCD3	0.281771	4.78301	4.99939	4.29221e-06	0.00293111	4.05806
LAMB2	0.527303	6.05654	4.97655	4.67976e-06	0.00312777	3.97979
LOC100132739	0.70163	4.25755	4.9689	4.81695e-06	0.00315239	3.95363
PCID2	0.298733	6.21633	4.95466	5.08313e-06	0.0032587	3.90493
TYROBP	0.633907	3.79678	4.94691	5.23391e-06	0.00326053	3.87847
PLEKHM2	0.39203	5.80556	4.94391	5.29357e-06	0.00326053	3.86821
RDH5	0.425103	3.76599	4.92128	5.76454e-06	0.00347284	3.79106
PIAS3	0.438784	4.8578	4.91694	5.85938e-06	0.00347284	3.77629
MAP3K1	0.31827	5.05176	4.89025	6.47763e-06	0.0036538	3.68551
HIGD1B	0.736038	5.60273	4.88957	6.49421e-06	0.0036538	3.68319
DOC2B	0.501869	3.60304	4.88877	6.51364e-06	0.0036538	3.68049
GOLGA1	0.330468	3.74165	4.86073	7.23581e-06	0.00398769	3.58535
FLJ14107	-0.266738	3.97286	-4.81361	8.62876e-06	0.00459416	3.42608
GAS1	0.511789	4.44324	4.79932	9.10083e-06	0.00476474	3.37791
HEBP2	0.443881	5.36518	4.79051	9.40444e-06	0.00484298	3.34823
NFIB	0.266438	7.31255	4.77365	1.00128e-05	0.00507312	3.29154
C22orf13	0.392245	4.5331	4.76407	1.03756e-05	0.00517348	3.25936
C4orf48	0.42812	3.82883	4.75522	1.07222e-05	0.00520033	3.22965
VAMP1	-0.431855	5.21662	-4.75399	1.0771e-05	0.00520033	3.22554
RPLP1	0.26362	7.90669	4.75014	1.09261e-05	0.00520033	3.21262
KLHL35	-0.302598	4.67809	-4.73066	1.17438e-05	0.00550608	3.14738
LOC100129876	-0.424309	2.84334	-4.68966	1.36643e-05	0.00622082	3.01048
PABPC1L	0.415174	3.44256	4.66172	1.51457e-05	0.00672829	2.91748
PBX2	0.323013	6.21862	4.65921	1.5286e-05	0.00672829	2.90915
ADAD2	-0.735094	5.4129	-4.65681	1.54215e-05	0.00672829	2.90117
PPIL4	-0.458532	4.48114	-4.64993	1.58162e-05	0.00680594	2.87835
RAMP1	0.524848	4.00796	4.64568	1.60652e-05	0.00681968	2.86423
KIAA0174	0.27131	5.44288	4.64132	1.63242e-05	0.00683723	2.84979
FBXL6	0.300754	3.33234	4.63118	1.69432e-05	0.00685745	2.81617
IFT74	0.489342	3.31931	4.62983	1.70274e-05	0.00685745	2.81169
PHKG1	0.333343	3.26074	4.62471	1.73502e-05	0.00689901	2.79473
GRAMD1A	0.268687	5.24063	4.61528	1.796e-05	0.00701522	2.76354
LOC648415	-0.342794	3.44816	-4.61332	1.80891e-05	0.00701522	2.75707
TRIM27	-0.361992	3.00158	-4.58104	2.03544e-05	0.00770354	2.65053
ID1	0.340769	2.97784	4.57052	2.11511e-05	0.00783226	2.61587
LRRC70	0.415405	2.95922	4.56997	2.11932e-05	0.00783226	2.61407
RPH3A	-0.442458	6.77718	-4.56421	2.16432e-05	0.00788045	2.59511
SLC15A3	0.446084	2.98681	4.56191	2.18253e-05	0.00788045	2.58754
TMEM69	0.271291	5.8405	4.55614	2.22888e-05	0.00795634	2.56858
NFIA	0.454051	6.21613	4.546	2.31266e-05	0.00807196	2.53527
HEBP1	0.35738	5.15683	4.52005	2.5412e-05	0.00874607	2.45024
GPAA1	-0.282483	5.77774	-4.51559	2.58261e-05	0.00874607	2.43565
ARX	-0.430059	4.06727	-4.50859	2.649e-05	0.00874607	2.41275
LOC728694	-0.340424	4.25326	-4.50833	2.6515e-05	0.00874607	2.4119
SNAP23	0.266702	5.24257	4.50042	2.72854e-05	0.00874607	2.38606
FAM80B	0.440228	4.60882	4.4797	2.9409e-05	0.00921456	2.31846
PPM1M	0.363668	5.18681	4.47763	2.96293e-05	0.00921456	2.31173
MFAP4	0.487535	3.11172	4.47709	2.96872e-05	0.00921456	2.30997
C22orf36	0.471057	3.18397	4.47492	2.99203e-05	0.00921456	2.30291
MIR1322	0.304121	4.06856	4.46678	3.08132e-05	0.00939742	2.27639
PRKX	0.353879	4.72786	4.46021	3.1551e-05	0.0094171	2.25506
MAGEB5	0.438681	3.49684	4.45547	3.20955e-05	0.0094171	2.23963
PCSK4	0.360867	4.62935	4.44957	3.27846e-05	0.0094171	2.22048
LOC646817	-0.345844	3.36178	-4.44795	3.29762e-05	0.0094171	2.21522
YJEFN3	-0.467917	2.9407	-4.44506	3.33214e-05	0.00942995	2.20583
P8	0.574888	4.89378	4.44015	3.39157e-05	0.00949847	2.18989
FOXD1	0.432079	3.16742	4.43808	3.41682e-05	0.00949847	2.18321
TARP	-0.425978	4.54556	-4.43322	3.4771e-05	0.00958125	2.16744
HSD17B14	0.408022	2.66589	4.42715	3.55381e-05	0.00970746	2.14777
THRAP3	0.277402	5.019	4.42244	3.6144e-05	0.00978786	2.13253
LOC644887	0.380384	4.41821	4.41832	3.66826e-05	0.00984882	2.1192
PHGDH	0.378893	6.65347	4.40482	3.85026e-05	0.0101168	2.07556
DDIT4	0.567866	7.08626	4.40378	3.86469e-05	0.0101168	2.07219
BCDIN3D	0.371174	4.51812	4.39992	3.9184e-05	0.0101726	2.05975
GSDMD	0.448035	3.71787	4.39196	4.03166e-05	0.0102965	2.03408
GPR3	-0.388079	3.8308	-4.37116	4.34298e-05	0.0107422	1.96706
LOC732432	0.3234	5.36815	4.36622	4.42017e-05	0.0108477	1.95119
SNAI2	0.342868	3.40631	4.36396	4.45599e-05	0.0108509	1.94392
LOC728453	0.307131	6.28403	4.34441	4.77759e-05	0.0114564	1.88116
SLC38A2	0.411301	7.34977	4.34046	4.84524e-05	0.0114728	1.8685
LOC100132444	0.368119	7.2997	4.33478	4.94413e-05	0.0114728	1.85031
CIDECP	-0.37023	3.58711	-4.33456	4.94798e-05	0.0114728	1.84961
RPP25	-0.419045	2.66398	-4.33348	4.96707e-05	0.0114728	1.84614
PLEKHH2	0.565449	4.48599	4.32529	5.11386e-05	0.0116299	1.81992
NDP	0.301131	5.4005	4.32351	5.14616e-05	0.0116299	1.81425
PTRF	0.419514	7.17956	4.31245	5.35221e-05	0.0118392	1.77891
DDX39	0.271207	3.89862	4.31146	5.37112e-05	0.0118392	1.77573
LOC649583	-0.346475	4.06661	-4.30715	5.45386e-05	0.0118392	1.76197
LOC643771	-0.346084	3.10612	-4.30223	5.54986e-05	0.0118392	1.74627
LOC100132274	-0.406488	2.50155	-4.30037	5.58652e-05	0.0118392	1.74034
B4GALT3	0.318141	4.6174	4.30025	5.58893e-05	0.0118392	1.73995
LOC100134384	-0.419516	3.81047	-4.29895	5.61464e-05	0.0118392	1.73582
C19orf33	0.430707	3.08016	4.2976	5.64154e-05	0.0118392	1.73152
EXOSC6	-0.330252	5.85525	-4.29701	5.65334e-05	0.0118392	1.72964
GGNBP1	-0.342739	2.79861	-4.2913	5.76878e-05	0.012001	1.71145
FOXD2	0.582674	3.44038	4.28627	5.87247e-05	0.012057	1.69542
LOC652828	0.357769	3.13227	4.27609	6.08764e-05	0.0123375	1.66304
LOC644262	0.413652	4.44736	4.26813	6.26113e-05	0.0126077	1.63776
AOX2P	-0.349387	3.72859	-4.26351	6.36407e-05	0.0127334	1.62309
PREB	0.347907	4.26553	4.25865	6.47405e-05	0.0127704	1.60767
DCN	0.518023	5.60887	4.25732	6.5045e-05	0.0127704	1.60345
KRT34	-0.35956	2.95664	-4.25555	6.54519e-05	0.0127704	1.59784
STXBP4	0.35694	3.883	4.247	6.74533e-05	0.0130027	1.57075
LOC648699	-0.317218	3.57182	-4.24693	6.747e-05	0.0130027	1.57053
LOC649362	0.420997	3.43995	4.24401	6.81666e-05	0.0130568	1.56129
DIRAS1	-0.407826	2.56328	-4.2352	7.03131e-05	0.0133863	1.53341
LOC100133949	-0.383934	3.05018	-4.22626	7.25577e-05	0.013567	1.50515
LOC100133893	0.334267	3.18905	4.22304	7.33823e-05	0.01364	1.49499
MGP	0.758991	4.55185	4.21999	7.41745e-05	0.0137061	1.48534
CHST6	0.580774	3.87262	4.21674	7.50247e-05	0.0137822	1.47509
LOC100134273	0.341986	4.75536	4.2135	7.58829e-05	0.0138588	1.46487
SCARNA3	0.288585	4.97004	4.20972	7.68932e-05	0.0139621	1.45298
TMEM38A	-0.299517	5.21928	-4.2047	7.82597e-05	0.014042	1.43714
C12orf53	-0.278469	5.31261	-4.20363	7.8553e-05	0.014042	1.43378
LOC730908	-0.291995	2.56598	-4.20068	7.93694e-05	0.0140861	1.42449
CITED1	-0.480083	3.73431	-4.19642	8.05622e-05	0.0142174	1.41108
LOC390956	-0.34826	3.30253	-4.19384	8.12913e-05	0.0142659	1.40298
RPL30	0.306883	7.78073	4.18903	8.26724e-05	0.0142859	1.38784
CD74	0.620627	4.4718	4.18893	8.27017e-05	0.0142859	1.38753
LOC652869	-0.345566	2.99948	-4.18869	8.27692e-05	0.0142859	1.38679
COL22A1	0.488671	3.59508	4.17741	8.60996e-05	0.0147088	1.35134
PACSIN3	0.329509	5.51703	4.17262	8.75497e-05	0.0147088	1.33634
SLC37A1	-0.326578	3.65882	-4.17114	8.80027e-05	0.0147088	1.3317
LCP1	0.529312	4.35418	4.17015	8.83073e-05	0.0147088	1.3286
TRIM8	0.306369	6.54823	4.16769	8.907e-05	0.0147088	1.32087
CXorf1	-0.495918	3.78628	-4.16712	8.92478e-05	0.0147088	1.31908
ITGB2	0.688887	7.3058	4.16685	8.93306e-05	0.0147088	1.31825
KCNJ16	0.324841	5.00752	4.16662	8.94034e-05	0.0147088	1.31751
FUK	0.290088	5.12392	4.16257	9.06748e-05	0.0148152	1.30483
APLNR	0.886958	5.41712	4.16147	9.1024e-05	0.0148152	1.30138
SNORD108	-0.289376	7.91912	-4.15681	9.25112e-05	0.0149797	1.28682
CCL21	-0.323824	2.80968	-4.15272	9.38399e-05	0.0151169	1.27401
DKFZP564O0523	0.336758	5.0406	4.14869	9.51672e-05	0.0152525	1.26139
LOC728129	-0.369639	4.08379	-4.14713	9.56839e-05	0.0152575	1.25653
BMP5	0.441486	3.81898	4.14436	9.66113e-05	0.0153275	1.24787
LOC651647	-0.340909	3.29759	-4.13997	9.80953e-05	0.0154205	1.23418
SIGLEC15	-0.343901	3.38165	-4.13973	9.81789e-05	0.0154205	1.23341
KLF2	0.548114	6.39102	4.13382	0.000100216	0.0156622	1.21497
HIVEP1	-0.407937	3.31868	-4.12947	0.000101743	0.0156698	1.2014
KRT86	-0.369859	1.90208	-4.12872	0.000102006	0.0156698	1.19908
CCND1	0.456529	6.69619	4.12805	0.000102244	0.0156698	1.19699
CPLX1	-0.393033	5.84003	-4.12699	0.000102622	0.0156698	1.19367
LOC100134497	-0.360734	2.71551	-4.1266	0.00010276	0.0156698	1.19247
LOC642365	-0.374678	2.66536	-4.12268	0.000104167	0.0158078	1.18025
HPCA	-0.448556	4.60327	-4.1164	0.00010646	0.0160118	1.16071
C11orf46	-0.421309	3.62235	-4.11621	0.000106531	0.0160118	1.16011
C12orf41	0.397551	4.54181	4.10866	0.000109354	0.0162803	1.13663
XPO5	-0.409565	3.51025	-4.10207	0.000111877	0.0165773	1.11616
CDY2B	-0.429793	3.51944	-4.10003	0.000112672	0.0166162	1.1098
NUPR1	0.430502	5.84954	4.09809	0.000113431	0.0166162	1.10378
LOC401588	-0.30645	4.17614	-4.09691	0.000113893	0.0166162	1.10014
DSCR3	0.443878	3.75028	4.09599	0.000114255	0.0166162	1.09728
FAM39E	0.288378	7.13833	4.08864	0.000117195	0.0168874	1.07448
LDLRAD2	-0.338047	3.04768	-4.0841	0.000119049	0.0170761	1.06041
LOC647361	0.265843	7.1046	4.08043	0.000120565	0.017141	1.04905
LOC341346	0.3604	3.30933	4.08037	0.000120592	0.017141	1.04885
ACOT11	0.282815	4.23251	4.07761	0.000121744	0.0171495	1.04032
CHES1	0.360771	6.65748	4.07216	0.000124052	0.0173131	1.02347
LOC648346	-0.350572	3.00917	-4.06867	0.000125556	0.0173131	1.01266
PKNOX2	-0.383195	4.09937	-4.06866	0.000125558	0.0173131	1.01265
CTDSP2	0.350778	5.5176	4.06835	0.000125696	0.0173131	1.01166
LOC651807	-0.38261	4.66846	-4.06716	0.000126212	0.0173131	1.00799
HBQ1	-0.403591	2.80924	-4.05643	0.000130961	0.017797	0.974861
SIDT1	-0.367095	3.45194	-4.05521	0.000131512	0.017797	0.971096
PHB	0.460201	4.7544	4.05505	0.000131585	0.017797	0.970597
LOC100131647	-0.395585	2.87353	-4.05412	0.000132006	0.017797	0.967733
TNS3	0.450762	5.71726	4.05232	0.000132823	0.0178178	0.962199
LOC100132707	0.285786	3.55498	4.05129	0.000133294	0.0178178	0.959022
LOC731040	-0.328316	3.06035	-4.04511	0.000136156	0.0181231	0.939977
C1orf156	0.350392	4.20123	4.04271	0.000137284	0.0181295	0.93258
LOC729776	0.351497	4.22116	4.04256	0.000137357	0.0181295	0.932097
ARFGEF2	-0.422765	3.72983	-4.04046	0.000138351	0.0181842	0.925633
LOC400509	0.334066	3.65988	4.03781	0.000139616	0.0182739	0.917477
AMIGO1	-0.284925	4.40571	-4.03486	0.000141037	0.0183448	0.908399
LOC100128892	0.573854	3.76134	4.03426	0.000141325	0.0183448	0.90657
PRELP	0.275968	3.83101	4.03247	0.000142194	0.0183817	0.901072
FGFR1	0.308791	3.18057	4.02989	0.00014346	0.0184692	0.893128
SLC16A7	-0.323485	3.25012	-4.02315	0.000146814	0.018824	0.872409
TLN2	-0.392995	5.07936	-4.02131	0.000147742	0.018858	0.866762
RPL39	0.281253	6.7772	4.01733	0.000149768	0.0189704	0.854554
DNALI1	0.345046	5.16022	4.01609	0.000150405	0.0189746	0.850752
LOC401358	0.38899	3.30302	4.01256	0.000152232	0.0190467	0.839931
GNA13	0.326437	5.32669	4.01183	0.000152613	0.0190467	0.837692
LIPT1	0.272291	4.03091	4.01148	0.000152796	0.0190467	0.83662
LOC653100	0.379182	4.0053	4.00428	0.000156603	0.0194442	0.814564
LOC390211	0.317502	3.00265	4.0016	0.000158042	0.01951	0.80637
PKD2L1	-0.346391	3.91029	-4.00099	0.000158375	0.01951	0.80448
SSTR3	-0.311481	3.82805	-3.99859	0.000159678	0.0195173	0.797144
C15orf41	0.319171	2.83808	3.98415	0.000167742	0.0201888	0.753007
HDAC1	0.392789	4.94809	3.97869	0.000170893	0.0204896	0.736335
TEAD2	0.481923	5.67449	3.97533	0.000172857	0.020568	0.726102
BNIP2	0.279187	5.70297	3.96287	0.00018034	0.0211381	0.688155
VWA5B1	-0.339448	2.7266	-3.9565	0.000184288	0.0212832	0.668764
RP5-1022P6.2	-0.464828	3.84261	-3.95332	0.000186285	0.0214351	0.659115
WFS1	0.307164	6.8685	3.94615	0.000190876	0.0218341	0.637319
FLJ35282	-0.385026	3.70455	-3.94574	0.000191143	0.0218341	0.636072
FAM105B	0.28519	5.02203	3.94273	0.0001931	0.0218983	0.626954
VAMP2	-0.393131	6.68652	-3.94129	0.000194044	0.0219262	0.622589
SFRP2	0.754792	3.90243	3.93582	0.000197676	0.0221331	0.605993
LOC339290	0.345517	4.90464	3.93535	0.000197988	0.0221331	0.604579
MYL12A	0.371279	5.70677	3.93425	0.000198732	0.0221375	0.601222
TMED9	0.290041	4.80017	3.9315	0.000200592	0.0221873	0.592887
DAP	0.352085	3.91602	3.92844	0.000202674	0.0223389	0.583648
APOE	0.507387	5.47818	3.92486	0.000205145	0.02248	0.572802
MRPL2	-0.416509	3.80324	-3.92452	0.000205385	0.02248	0.571759
ACTA1	-0.310141	2.22843	-3.92164	0.00020739	0.0226206	0.563067
SCARNA15	-0.317866	3.15744	-3.9193	0.000209041	0.0226357	0.55597
LOC643821	0.306477	2.39939	3.91838	0.00020969	0.0226357	0.553198
C9orf114	0.380956	3.89465	3.91635	0.000211134	0.0226393	0.54706
TGM6	0.358315	3.13744	3.91575	0.00021156	0.0226393	0.545256
FLJ10213	0.305432	5.02163	3.91358	0.000213116	0.0226393	0.538699
CCDC102A	0.317	2.50785	3.91329	0.000213327	0.0226393	0.537815
C12orf68	-0.282767	6.24943	-3.91207	0.000214207	0.0226562	0.534132
SLC6A12	0.42164	4.97971	3.90767	0.00021741	0.0229178	0.520856
ELK1	0.391782	7.23778	3.88888	0.000231622	0.0238959	0.464227
MOBKL2A	0.392087	3.61923	3.88837	0.000232014	0.0238959	0.462716
OSAP	0.350669	3.55518	3.88685	0.000233204	0.02394	0.458141
LOC100128572	-0.343241	3.00779	-3.87969	0.000238892	0.0242858	0.436597
INPPL1	0.302036	6.19846	3.87818	0.000240107	0.0243241	0.432061
PIK3R2	0.303738	5.61869	3.8773	0.000240818	0.0243241	0.429419
LOC100133729	0.34564	2.48261	3.87415	0.000243376	0.0244391	0.419972
TMEM115	0.303936	6.01371	3.87279	0.00024449	0.0244592	0.415889
SMAD4	0.44054	4.01326	3.86755	0.00024883	0.0247862	0.400164
LOC644112	0.323208	3.27824	3.86282	0.000252808	0.0250519	0.38599
ARAF	0.284326	5.55842	3.85973	0.000255438	0.025233	0.376739
TXLNA	0.264132	4.8205	3.85224	0.000261933	0.0255213	0.354306
LOC100129902	0.312437	6.36474	3.85168	0.00026242	0.0255213	0.352645
A2BP1	-0.277752	4.43139	-3.84125	0.000271739	0.0262019	0.321468
LOC152118	-0.316265	3.76524	-3.83984	0.000273024	0.0262019	0.317256
YES1	0.318883	5.5684	3.83907	0.000273724	0.0262019	0.314968
SNORD2	0.403174	3.36941	3.83831	0.000274422	0.0262019	0.312693
LOC649212	-0.363987	3.40278	-3.83712	0.00027552	0.026227	0.309127
HLA-DRA	0.433599	5.0794	3.83517	0.000277319	0.0262788	0.303313
LOC642248	0.317247	3.73006	3.83472	0.000277737	0.0262788	0.301967
CBS	0.351209	5.00512	3.83285	0.000279472	0.026348	0.296405
LOC645836	-0.395323	4.43086	-3.83213	0.000280147	0.026348	0.294253
ALMS1	0.310776	3.58966	3.82454	0.000287332	0.0268629	0.271637
B4GALT1	0.445351	4.81737	3.82252	0.000289273	0.0269642	0.265623
TEAD1	0.266034	3.55464	3.81784	0.000293821	0.0270589	0.251695
ADH1A	0.354525	3.40922	3.81648	0.000295154	0.0270589	0.247654
TOB1	0.386903	5.07183	3.81399	0.000297614	0.0270589	0.240243
C7orf52	-0.437496	3.12907	-3.81272	0.000298878	0.0270589	0.236459
KRTAP13-4	-0.287104	3.03207	-3.81269	0.000298903	0.0270589	0.236386
MGC19604	-0.298495	2.46948	-3.8057	0.000305942	0.0274246	0.215607
dJ222E13.2	0.382569	2.59597	3.8052	0.000306447	0.0274246	0.214133
RPS15A	0.312734	6.18798	3.80173	0.000310007	0.0274246	0.203824
RASL12	0.541524	4.09042	3.80162	0.000310114	0.0274246	0.203518
TIMM50	-0.300757	4.80776	-3.80074	0.000311027	0.0274246	0.200892
LOC645445	-0.307254	3.71442	-3.79809	0.000313772	0.0274246	0.193049
PNLIPRP2	-0.385815	2.5679	-3.79774	0.000314141	0.0274246	0.192001
LOC653149	-0.330763	3.2099	-3.79736	0.000314536	0.0274246	0.190879
LOC100131138	0.341895	3.33927	3.79687	0.000315049	0.0274246	0.189425
TMED1	0.401423	3.50987	3.79635	0.0003156	0.0274246	0.187865
LOC130678	0.34917	3.0939	3.79593	0.000316038	0.0274246	0.186629
NCRNA00085	0.348117	4.55118	3.79432	0.000317735	0.0274464	0.181849
BBOX1	0.53395	4.17541	3.79225	0.000319918	0.0274464	0.17574
C2CD2L	-0.34653	2.733	-3.78917	0.000323206	0.0274464	0.166615
STAC	0.361626	3.30587	3.78824	0.000324211	0.0274464	0.163844
ZPLD1	0.362781	2.71564	3.78727	0.000325258	0.0274464	0.160966
LOC653894	0.323724	2.88851	3.78671	0.000325857	0.0274464	0.159325
LOC648846	-0.307141	2.70592	-3.78567	0.000326988	0.0274464	0.156232
TTC38	0.381273	4.32824	3.7855	0.000327167	0.0274464	0.155744
DBI	0.290171	6.94911	3.78406	0.00032873	0.0274464	0.151494
PTPN3	-0.275645	4.42357	-3.78341	0.000329438	0.0274464	0.149573
CPXM1	0.332897	5.28958	3.78145	0.000331589	0.0274464	0.143767
LOC653175	-0.288292	4.07553	-3.781	0.00033208	0.0274464	0.142446
PCDHB11	0.279263	3.95073	3.78037	0.000332777	0.0274464	0.140575
LOC100128100	-0.429399	3.6413	-3.78027	0.00033289	0.0274464	0.140272
LOC727960	0.266283	3.31631	3.77312	0.000340867	0.0279573	0.119149
UBTFL5	-0.313706	2.57848	-3.77231	0.000341778	0.027959	0.116768
LOC645981	0.413097	3.11539	3.76809	0.00034659	0.0281871	0.104297
SPATA17	-0.348196	2.15136	-3.76516	0.000349963	0.0281871	0.0956598
LOC100133270	0.389446	4.25444	3.7644	0.000350847	0.0281871	0.0934107
ANXA6	-0.320347	4.70673	-3.76194	0.000353712	0.0283286	0.0861556
NBEAL1	0.389904	3.78814	3.76134	0.000354412	0.0283286	0.0843935
LOC643262	-0.435594	3.38204	-3.75733	0.000359143	0.0285101	0.0725679
PELI2	0.427567	5.69419	3.75634	0.000360312	0.0285101	0.0696699
LOC342931	0.336271	2.58375	3.75071	0.000367068	0.0285959	0.0531074
HES1	0.421859	3.22225	3.75065	0.000367149	0.0285959	0.0529101
LOC652525	0.347131	2.87499	3.75014	0.000367769	0.0285959	0.0514066
AP4E1	0.263631	5.31356	3.74599	0.00037283	0.0288466	0.0392218
ESX1	-0.319218	3.19347	-3.74485	0.000374235	0.0288842	0.0358675
LOC651558	0.374505	3.93504	3.74392	0.000375383	0.0288861	0.0331377
G3BP1	0.309241	5.62487	3.74185	0.00037795	0.0289574	0.0270636
LOC100129191	-0.401486	4.79571	-3.74018	0.00038004	0.0289665	0.0221484
LOC650118	-0.367839	3.11717	-3.73905	0.000381452	0.0289665	0.018841
NEURL4	0.314462	4.38555	3.73808	0.00038268	0.0289665	0.0159779
LOC730909	-0.293306	3.02705	-3.73463	0.000387051	0.0290147	0.00585435
GXYLT1	0.293006	4.52688	3.7343	0.000387466	0.0290147	0.00490018
LOC650975	-0.308423	4.36634	-3.73383	0.000388073	0.0290147	0.00350459
GPAT2	-0.339354	3.36815	-3.73291	0.000389249	0.0290147	0.000807574
C10orf137	-0.342547	3.37306	-3.73153	0.000391023	0.0290147	-0.00324546
LOC645726	0.307786	3.88138	3.73097	0.000391741	0.0290147	-0.00487872
CCDC59	0.341634	5.02158	3.72973	0.000393346	0.0290147	-0.008523
FAM107A	0.298396	8.77632	3.7275	0.000396241	0.0290147	-0.0150586
TMEM109	0.314728	2.50341	3.72656	0.000397461	0.0290147	-0.0177973
LOC100134058	-0.361547	2.71177	-3.72621	0.000397917	0.0290147	-0.0188191
LOC644587	-0.364034	3.68512	-3.72446	0.000400211	0.0290147	-0.0239411
HJURP	-0.337458	4.04342	-3.72439	0.000400304	0.0290147	-0.0241477
LOC648220	-0.312423	3.19719	-3.72411	0.000400678	0.0290147	-0.0249813
KIAA0889	-0.297026	5.34507	-3.72397	0.000400865	0.0290147	-0.0253968
NINL	0.383137	3.20049	3.7216	0.000403996	0.0291072	-0.0323295
HERC5	0.371336	4.31213	3.71797	0.000408849	0.0292753	-0.0429666
LOC652757	-0.360187	3.7853	-3.71776	0.000409125	0.0292753	-0.0435698
C1orf112	0.352802	3.84529	3.71703	0.000410103	0.0292786	-0.0456963
MLST8	0.326514	3.42922	3.71455	0.00041346	0.0292945	-0.0529595
LOC100128922	-0.304936	2.79969	-3.7142	0.000413933	0.0292945	-0.0539769
NTN1	0.271046	3.3164	3.71388	0.000414366	0.0292945	-0.0549077
SLC39A11	0.402472	3.3673	3.71374	0.000414562	0.0292945	-0.0553303
LOC650428	-0.304013	3.41138	-3.71303	0.000415528	0.0292945	-0.0574024
DNM3	-0.281592	8.06926	-3.71274	0.000415921	0.0292945	-0.0582458
LOC139363	-0.293132	3.77968	-3.7114	0.000417757	0.0293158	-0.0621685
TRIL	0.420267	4.80753	3.70684	0.000424048	0.0295404	-0.0754824
RAB33B	0.357188	4.35923	3.70667	0.000424287	0.0295404	-0.0759834
INTS8	0.34337	3.31333	3.69932	0.000434629	0.0300255	-0.0974322
PSD2	0.405283	5.67893	3.69913	0.000434902	0.0300255	-0.097992
GPR26	-0.722639	4.89466	-3.69836	0.000435986	0.0300343	-0.100209
SCHIP1	-0.270827	5.49743	-3.69121	0.000446316	0.0304277	-0.12106
ALDH18A1	0.33749	3.9132	3.68865	0.000450071	0.0305358	-0.128518
CPNE3	0.324074	4.5201	3.68649	0.000453256	0.0306196	-0.134797
LILRA3	-0.269265	3.40077	-3.67992	0.000463086	0.0309777	-0.153897
ICAM2	0.509198	3.31303	3.67888	0.000464663	0.0309777	-0.156922
C1orf162	0.301571	5.40585	3.67886	0.000464692	0.0309777	-0.156979
LOC728405	-0.385559	4.2669	-3.67836	0.000465459	0.0309777	-0.158446
PBX1	-0.306314	5.8729	-3.67616	0.000468809	0.031069	-0.16483
MIR599	0.390064	3.47089	3.67314	0.000473447	0.0313103	-0.173592
GSTT1	-0.745541	4.20215	-3.67037	0.000477736	0.0315276	-0.181618
FJX1	-0.324999	4.7467	-3.66706	0.00048292	0.0316041	-0.191221
LOC100128667	0.267727	3.15616	3.66425	0.000487361	0.0317106	-0.199366
IRF4	-0.311872	3.4412	-3.66412	0.000487576	0.0317106	-0.19976
SLC47A1	0.454437	2.41698	3.66252	0.00049012	0.0317446	-0.204389
FAM43A	0.435794	4.28672	3.65988	0.000494351	0.0318871	-0.212037
TTC6	-0.291546	2.3743	-3.65895	0.00049585	0.0319107	-0.214731
ZNRF2	0.319977	4.95369	3.65839	0.000496748	0.0319107	-0.216341
OR10R2	0.327824	2.12517	3.65217	0.000506899	0.0324964	-0.234337
LOC100129668	0.341247	3.02542	3.65135	0.000508252	0.0325168	-0.236708
LOC441344	-0.320198	2.94977	-3.64567	0.000517727	0.032789	-0.253136
LHX4	-0.270054	3.34517	-3.64351	0.000521375	0.0328592	-0.259381
GAD2	-0.700858	3.96144	-3.64211	0.000523755	0.0328678	-0.263431
LOC646162	0.407283	2.81862	3.64183	0.000524228	0.0328678	-0.264233
SPRYD5	-0.344926	3.8789	-3.64017	0.000527063	0.0329158	-0.269031
LZTS2	0.281852	3.11714	3.63932	0.000528516	0.032941	-0.271479
SLC4A8	-0.293614	5.29081	-3.6317	0.000541732	0.0335497	-0.293439
MRGPRX3	-0.28695	2.48625	-3.63123	0.000542553	0.0335497	-0.294787
C2orf32	-0.328258	3.94899	-3.63054	0.000543772	0.033559	-0.296781
LOC648568	-0.32302	2.81359	-3.62465	0.000554247	0.0339237	-0.313744
TINAG	-0.29004	3.81453	-3.62461	0.000554314	0.0339237	-0.313852
EMP3	0.4011	3.76272	3.62418	0.000555082	0.0339237	-0.315081
SLC13A4	0.62038	4.09858	3.62339	0.000556512	0.0339451	-0.317369
LOC646781	-0.306824	2.18595	-3.61995	0.00056275	0.0341927	-0.327276
C14orf182	-0.282798	2.99378	-3.61842	0.000565528	0.0342953	-0.331654
GLS2	-0.296599	3.74117	-3.61743	0.000567342	0.0343389	-0.334499
FLJ43879	-0.282368	2.79768	-3.61674	0.000568608	0.0343494	-0.336481
FLJ45513	-0.321597	3.97018	-3.61312	0.000575299	0.0346551	-0.346878
OR8B2	-0.300928	2.34165	-3.61279	0.000575912	0.0346551	-0.347824
DOLPP1	-0.316844	3.01761	-3.61151	0.000578307	0.0346551	-0.351513
HTR1B	-0.365908	2.84312	-3.61062	0.00057997	0.0346551	-0.354064
SNORD85	-0.29898	2.57221	-3.61045	0.000580288	0.0346551	-0.35455
LOC100129828	0.45198	4.52864	3.60845	0.000584059	0.0348142	-0.360307
LOC649060	-0.274584	2.62479	-3.59697	0.000606088	0.0359227	-0.393199
LOC389024	0.28259	3.51352	3.59288	0.000614131	0.0362249	-0.404909
H2AFX	-0.367931	3.80913	-3.59247	0.000614934	0.0362249	-0.406069
LOC647079	0.277954	4.0382	3.58801	0.000623827	0.0364279	-0.418821
PAN2	0.443421	3.98879	3.588	0.00062385	0.0364279	-0.418855
CHST7	0.353977	4.98347	3.58399	0.000631954	0.0367622	-0.430316
ABHD15	0.291915	2.87495	3.58023	0.000639645	0.0371408	-0.441058
CTSH	0.311625	4.84666	3.57763	0.000645022	0.0373839	-0.448491
LOC648729	0.291757	5.7386	3.57536	0.000649743	0.0375882	-0.454965
HIST1H2AJ	-0.309305	2.53677	-3.57449	0.000651557	0.0376238	-0.457439
PRR16	-0.294057	3.5515	-3.57346	0.000653707	0.0376787	-0.460365
PRPF39	0.308291	4.40911	3.57057	0.000659809	0.0377076	-0.468612
CFLAR	0.331831	6.69225	3.56957	0.000661931	0.0377076	-0.471464
PLCG1	0.305592	5.95002	3.56781	0.000665677	0.0377076	-0.476473
LOC648454	0.33677	2.2064	3.56695	0.000667525	0.0377076	-0.478932
LOC648133	0.309145	3.18309	3.56614	0.000669258	0.0377076	-0.481235
LOC644319	-0.28227	3.96554	-3.56582	0.000669932	0.0377076	-0.482128
IQCK	0.292526	6.2509	3.56577	0.000670044	0.0377076	-0.482276
LOC650040	0.323175	3.17105	3.56573	0.000670131	0.0377076	-0.482391
LOC650985	-0.311191	2.81874	-3.56532	0.000671014	0.0377076	-0.483561
LYVE1	0.380991	3.06452	3.563	0.000676013	0.0377897	-0.490148
SLC5A9	-0.268426	3.45572	-3.55823	0.000686433	0.0380298	-0.503723
LOC650061	-0.273393	2.86918	-3.55581	0.00069178	0.0381244	-0.510609
LOC100130950	-0.28827	3.03227	-3.55354	0.00069682	0.0382614	-0.51705
RAD9B	-0.26726	3.09356	-3.55211	0.000700031	0.0382614	-0.521129
COMTD1	0.32348	3.7274	3.55196	0.000700356	0.0382614	-0.521541
C1QTNF5	0.534551	4.41233	3.55048	0.000703675	0.0383094	-0.525735
SLC16A3	0.612697	3.99268	3.54904	0.000706927	0.0383916	-0.529826
ZZEF1	0.301257	2.55443	3.54873	0.000707628	0.0383916	-0.530706
PERP	0.414348	5.07588	3.54815	0.000708939	0.0383964	-0.532348
LOC642615	0.277622	3.3777	3.54678	0.000712052	0.0383977	-0.536235
C5orf35	0.354466	3.43638	3.54599	0.000713855	0.0383977	-0.538478
LOC647181	-0.323199	3.1088	-3.54582	0.000714243	0.0383977	-0.53896
C16orf45	-0.273625	6.17654	-3.54546	0.000715076	0.0383977	-0.539994
LOC648502	-0.319876	3.24033	-3.54454	0.000717189	0.038403	-0.542611
DSP	0.402093	3.28404	3.54203	0.000722943	0.038403	-0.549699
PDE1B	-0.374596	3.49193	-3.5414	0.000724401	0.038403	-0.551486
HLA-DMB	0.453712	4.22911	3.5409	0.000725572	0.038403	-0.552919
LOC650887	-0.401228	3.31375	-3.54064	0.000726177	0.038403	-0.553659
MT1P2	0.392854	2.13813	3.53985	0.000727996	0.038423	-0.555878
LOC643093	0.337733	3.71093	3.53942	0.000729001	0.038423	-0.557101
C11orf31	-0.332753	3.42915	-3.53705	0.000734549	0.0385215	-0.563826
CASP14	-0.269947	3.77552	-3.53149	0.000747689	0.0391453	-0.57955
TBPL2	-0.302453	2.67155	-3.53035	0.000750424	0.0392231	-0.582787
SYTL4	0.481104	6.38474	3.52957	0.000752289	0.0392312	-0.584988
SLC9A3R1	0.310362	5.45734	3.52924	0.000753076	0.0392312	-0.585916
LOC644845	0.274277	3.4937	3.52759	0.000757059	0.0393619	-0.590593
NDST4	-0.308003	2.64185	-3.52634	0.000760082	0.0393654	-0.594127
DUS3L	0.283892	2.61729	3.5261	0.000760666	0.0393654	-0.594808
DGCR10	-0.382805	3.79121	-3.52507	0.000763157	0.0394293	-0.597706
TRAM1	0.383532	5.12276	3.52288	0.000768498	0.0395751	-0.603889
C12orf31	-0.356001	3.77223	-3.51977	0.000776139	0.0397187	-0.61266
LOC100132037	0.314699	5.18939	3.5194	0.00077705	0.0397187	-0.613701
ERCC-00039	-0.266578	2.29073	-3.51881	0.00077853	0.0397187	-0.615387
RBMS2	0.350242	3.32804	3.51838	0.000779601	0.0397187	-0.616606
LOC652797	0.312983	4.42741	3.51753	0.000781696	0.0397187	-0.618985
LOXL2	0.307363	2.57496	3.51554	0.000786661	0.0397187	-0.624597
LOC100133472	-0.288586	2.5912	-3.51512	0.000787724	0.0397187	-0.625794
ADCY7	0.354077	4.04361	3.51402	0.00079047	0.0397273	-0.628878
GCNT3	-0.269921	2.00064	-3.51304	0.000792952	0.0397273	-0.631657
CPNE5	-0.527502	4.24002	-3.51113	0.000797786	0.0398623	-0.637044
LOC642856	-0.326172	5.02121	-3.50915	0.000802826	0.0398623	-0.642625
INSL3	0.343533	3.39594	3.50907	0.000803012	0.0398623	-0.642831
SLC22A6	0.269438	3.93764	3.50873	0.000803876	0.0398623	-0.643784
LOC390688	-0.315871	3.24365	-3.50558	0.000811963	0.0401672	-0.652653
CYP4F12	0.352279	2.79356	3.50429	0.000815297	0.0402613	-0.656284
LOC401447	-0.355751	4.54737	-3.50386	0.000816428	0.0402613	-0.657513
TMEM119	0.47511	2.9778	3.5021	0.000821006	0.0404236	-0.662467
FTO	-0.267829	5.18442	-3.50092	0.000824075	0.0405112	-0.665773
CGREF1	-0.275677	2.00045	-3.49902	0.000829062	0.040609	-0.671119
LOC100133408	-0.544893	4.95135	-3.49832	0.000830906	0.040609	-0.673088
KIAA0892	0.265846	4.02623	3.49703	0.000834311	0.040609	-0.676711
LOC644298	0.283496	3.33743	3.4969	0.000834654	0.040609	-0.677074
LOC642808	-0.363293	5.05161	-3.49527	0.000838992	0.040609	-0.681667
CPVL	0.480526	3.12613	3.49091	0.000850669	0.0410357	-0.693911
LOC730272	-0.379861	4.06914	-3.48633	0.000863085	0.0413625	-0.706745
KAT2B	0.271128	6.19566	3.48596	0.000864096	0.0413625	-0.707782
EFEMP2	0.293258	5.07092	3.48572	0.000864768	0.0413625	-0.70847
ARHGAP11B	0.358406	4.07494	3.4856	0.000865093	0.0413625	-0.708804
LOC652801	0.305677	3.16014	3.48206	0.000874835	0.0417013	-0.71872
SYS1	0.346294	3.68139	3.47918	0.000882827	0.041807	-0.726773
LOC100129969	0.308271	2.8377	3.47887	0.000883705	0.041807	-0.727653
LOC651208	-0.280547	2.23592	-3.47658	0.000890127	0.0419843	-0.734064
MIR610	0.4198	3.03138	3.47529	0.000893762	0.0420926	-0.737673
SASS6	0.266135	4.26386	3.47344	0.000899006	0.0422487	-0.742852
LOC649436	0.314699	2.92861	3.47317	0.000899766	0.0422487	-0.743601
ARSI	0.295353	2.53109	3.47151	0.000904486	0.0423344	-0.748232
LOC100130600	-0.369709	3.22617	-3.46704	0.000917341	0.0425649	-0.760725
LOC647788	-0.308021	3.00659	-3.46569	0.000921271	0.0426197	-0.764509
LOC649857	-0.343837	2.54595	-3.46362	0.000927315	0.0426476	-0.770297
PDILT	0.340929	2.68787	3.4636	0.000927357	0.0426476	-0.770337
WASF1	-0.361631	4.17995	-3.46317	0.000928627	0.0426476	-0.771549
ANXA2P1	0.3391	5.26599	3.46245	0.000930739	0.0426822	-0.773559
FAM181B	0.315286	5.82338	3.46027	0.000937141	0.0429131	-0.779625
MC4R	-0.339236	3.58017	-3.45862	0.000942051	0.0430606	-0.78425
FAM71D	-0.307738	2.23024	-3.45548	0.000951412	0.0433066	-0.793
LOC649770	-0.346401	4.49876	-3.45507	0.000952626	0.0433066	-0.794128
BRI3	0.325585	4.6229	3.45345	0.000957505	0.0433251	-0.798648
METTL7A	0.384756	7.36446	3.44904	0.000970879	0.0435067	-0.810921
LOC646310	-0.29354	2.65415	-3.44776	0.000974806	0.0436205	-0.814492
CD44	0.524104	3.28602	3.44511	0.000982979	0.0437471	-0.821878
GATM	0.272513	6.04921	3.44421	0.000985764	0.0437989	-0.824381
NLRC4	-0.26826	3.79388	-3.44305	0.000989349	0.0438038	-0.827592
LOC646190	0.416442	6.02698	3.44287	0.000989923	0.0438038	-0.828105
MAML3	0.397263	3.57679	3.44149	0.000994216	0.0439259	-0.831933
PIK3AP1	0.495734	4.16357	3.44086	0.000996187	0.0439512	-0.833684
TRIM47	0.435671	3.90494	3.44001	0.000998853	0.044007	-0.836048
TMEM177	-0.326394	3.17854	-3.4355	0.00101311	0.0444662	-0.848583
LAMB4	-0.300473	3.07276	-3.43537	0.00101352	0.0444662	-0.848943
PTPRN	-0.430231	4.67737	-3.4314	0.00102621	0.0448474	-0.859946
MIR651	-0.31275	2.03628	-3.43132	0.00102649	0.0448474	-0.860188
LOC644964	0.26713	5.39198	3.42999	0.00103077	0.0449717	-0.863866
LOC284749	-0.297212	2.48431	-3.42681	0.00104111	0.0453598	-0.87269
BAG3	0.659808	5.10377	3.42469	0.00104805	0.0454731	-0.878566
GABRG1	0.399576	5.93254	3.42421	0.00104961	0.0454779	-0.879879
LOC100128190	0.322695	2.77113	3.42159	0.00105828	0.045585	-0.887148
CCDC75	-0.354991	4.09617	-3.42149	0.00105862	0.045585	-0.887431
ADAMTS1	0.38186	5.09727	3.42122	0.00105951	0.045585	-0.888176
PFN2	-0.379144	4.72012	-3.41989	0.00106393	0.045585	-0.89186
TRIM45	-0.271377	3.77028	-3.41952	0.00106514	0.045585	-0.892865
CSF1R	0.471473	4.52994	3.41903	0.00106679	0.0455932	-0.894228
LOC643194	-0.328421	2.30297	-3.4176	0.00107158	0.0456883	-0.898187
ARHGAP19	0.309839	3.13836	3.4175	0.00107192	0.0456883	-0.898471
LOC100132939	-0.325225	3.03784	-3.41593	0.00107718	0.0457882	-0.902797
C11orf92	0.287603	2.1191	3.41353	0.00108531	0.0459865	-0.909441
MIR195	-0.284435	2.89572	-3.41313	0.00108666	0.0459865	-0.910544
LOC650553	0.299693	2.41443	3.41282	0.0010877	0.0459865	-0.911387
MPHOSPH8	-0.282394	4.68602	-3.41031	0.00109627	0.0461179	-0.918323
LCMT2	-0.292518	3.03999	-3.41001	0.00109733	0.0461179	-0.919178
RNF207	0.31291	3.55935	3.4097	0.00109837	0.0461179	-0.920014
LOC644431	0.316671	3.0357	3.40796	0.00110436	0.0462551	-0.924819
CALHM1	-0.385954	3.97347	-3.40688	0.00110811	0.0463082	-0.92781
GSX2	-0.308566	1.98408	-3.4061	0.00111081	0.0463082	-0.929961
LOC100129222	0.358744	3.33684	3.40551	0.00111284	0.0463082	-0.931577
PAFAH1B3	0.354543	4.20885	3.40492	0.00111491	0.0463082	-0.933215
LOC100129552	-0.316563	4.45784	-3.40462	0.00111595	0.0463082	-0.934042
MIR340	0.313626	3.11602	3.40294	0.00112183	0.0464297	-0.938687
RBM7	0.343673	3.66262	3.40236	0.00112385	0.046452	-0.940276
TMEM132E	-0.265074	2.20178	-3.39962	0.00113351	0.046667	-0.947835
KLHDC8B	0.272219	5.10011	3.39655	0.00114443	0.0470549	-0.956304
PGA4	-0.285757	2.59058	-3.39366	0.00115477	0.0473939	-0.964253
CST9	0.332397	2.59847	3.3934	0.00115569	0.0473939	-0.964953
ATP2B2	-0.293442	5.98201	-3.39275	0.00115804	0.0474283	-0.966748
KCNJ10	0.334159	6.99637	3.38842	0.00117379	0.0478248	-0.978678
LOC222699	0.35039	3.18068	3.38795	0.00117548	0.0478248	-0.979948
LOC728764	0.40635	4.0977	3.3876	0.00117677	0.0478248	-0.980918
BTG1	0.327898	6.02262	3.38716	0.00117838	0.0478248	-0.982123
LOC100133972	-0.265303	3.75991	-3.38432	0.00118884	0.0480433	-0.989929
C3orf71	-0.333961	2.6944	-3.38405	0.00118987	0.0480433	-0.99069
PHLDA3	0.320497	2.7895	3.38404	0.00118988	0.0480433	-0.990698
SMARCAL1	0.323233	3.79529	3.38072	0.00120226	0.0482045	-0.999838
SHROOM2	-0.379066	3.65009	-3.3805	0.00120308	0.0482045	-1.00044
NTF4	-0.312912	3.09172	-3.37962	0.00120635	0.0482125	-1.00284
FLJ20297	-0.305209	3.12597	-3.37424	0.00122672	0.0488402	-1.01762
XKR9	-0.327881	3.40183	-3.37239	0.00123376	0.0489716	-1.02267
ASCL1	0.429443	4.02475	3.37203	0.00123516	0.0489716	-1.02367
TMEM54	0.337902	4.35318	3.37174	0.00123625	0.0489716	-1.02445
C1QTNF7	0.283023	3.16933	3.36665	0.00125594	0.0494264	-1.0384
MIR587	0.336593	2.53139	3.36663	0.00125604	0.0494264	-1.03846
HAVCR2	0.385808	5.11302	3.36634	0.00125718	0.0494264	-1.03926
ENTPD4	0.292516	4.46709	3.36257	0.00127194	0.049882	-1.04957
CALD1	0.293674	6.08677	3.36132	0.00127688	0.0499423	-1.05298
LOC652802	-0.303619	3.20519	-3.36057	0.00127984	0.0499423	-1.05503

## Sheet: EC_DEGs_limma
	logFC	AveExpr	t	P.Value	adj.P.Val	B
SEPHS1	0.566219	5.96244	12.9148	1.08649e-19	3.41301e-15	34.2213
ECHDC3	1.1919	3.42338	11.9801	3.54159e-18	5.5626e-14	30.8709
DSG2	0.982116	3.39907	11.6835	1.09467e-17	1.14623e-13	29.783
C4orf31	1.71466	5.08007	11.4597	2.58197e-17	2.02768e-13	28.9549
FLJ20273	1.10361	2.8826	11.2197	6.52143e-17	4.09716e-13	28.0601
ANTXR1	0.936339	5.80077	11.1088	1.00312e-16	5.25182e-13	27.6439
TP53INP2	-1.2483	6.28857	-11.0194	1.42106e-16	6.37712e-13	27.3072
NHLRC2	0.739358	4.81625	10.9446	1.90253e-16	6.49772e-13	27.025
SLC9A3R1	0.745948	6.05181	10.9442	1.9055e-16	6.49772e-13	27.0235
CPNE3	0.848011	5.3699	10.9232	2.06848e-16	6.49772e-13	26.9442
SLC16A10	1.50678	3.60977	10.8948	2.3116e-16	6.60129e-13	26.8367
FAM84B	1.28623	3.60611	10.8386	2.88013e-16	7.53945e-13	26.624
ATL2	0.72344	5.32536	10.7942	3.42746e-16	8.28206e-13	26.4556
DENND4C	0.639718	4.98316	10.7589	3.93652e-16	8.3617e-13	26.3216
DNALI1	1.1137	6.11001	10.7553	3.99279e-16	8.3617e-13	26.3079
C1QTNF5	1.78612	5.7147	10.6719	5.54287e-16	1.08319e-12	25.9904
FTSJD1	0.861327	5.36568	10.6576	5.86198e-16	1.08319e-12	25.9362
C6orf165	0.711345	4.5686	10.5403	9.30995e-16	1.62474e-12	25.4883
PRCP	0.849797	7.85266	10.5075	1.06e-15	1.75252e-12	25.3627
CPLX1	-1.05837	4.54174	-10.4785	1.18866e-15	1.81936e-12	25.2517
FBLN1	0.81816	4.65834	10.4641	1.25837e-15	1.81936e-12	25.1965
SNTB1	1.10793	4.22254	10.4609	1.27418e-15	1.81936e-12	25.1844
C10orf79	1.11263	4.95413	10.3754	1.78829e-15	2.44242e-12	24.8561
LOC643424	1.24637	4.47108	10.2186	3.33375e-15	4.36347e-12	24.2526
SSR1	0.537295	7.28971	10.2007	3.58029e-15	4.49871e-12	24.1834
C9orf58	-1.12165	4.74554	-10.1682	4.07508e-15	4.92348e-12	24.0579
IQGAP2	1.02961	2.81676	10.1242	4.85714e-15	5.59771e-12	23.8877
LOC727758	0.658191	5.12214	10.1175	4.98952e-15	5.59771e-12	23.8617
C9orf135	1.21699	3.84587	10.0823	5.74038e-15	6.21802e-12	23.7258
FSBP	0.745583	4.67111	10.0399	6.80229e-15	7.12268e-12	23.5612
ARHGEF2	-0.52085	6.28664	-9.95563	9.52915e-15	9.65611e-12	23.2343
RIMKLB	0.619393	6.18472	9.91568	1.11836e-14	1.09785e-11	23.079
PAQR6	-0.869263	6.65695	-9.86417	1.37506e-14	1.30893e-11	22.8786
Septin 4	-0.769653	6.2911	-9.75395	2.14127e-14	1.97835e-11	22.4489
LOC650369	0.665974	4.90778	9.67414	2.9527e-14	2.65009e-11	22.137
LOC649362	1.27671	4.27021	9.65707	3.16293e-14	2.75992e-11	22.0703
CCDC11	1.09021	4.54934	9.62152	3.65046e-14	3.06088e-11	21.9312
FZD6	0.898607	3.9893	9.618	3.70272e-14	3.06088e-11	21.9174
AFF1	0.542953	5.63764	9.59862	4.0038e-14	3.2249e-11	21.8415
NBEAL1	0.876211	4.32971	9.58987	4.14766e-14	3.25726e-11	21.8072
PEX11A	0.920797	5.51667	9.55042	4.86401e-14	3.6949e-11	21.6526
C3orf15	0.946443	6.03236	9.54657	4.94017e-14	3.6949e-11	21.6375
ANKS1B	-0.547346	6.44111	-9.52653	5.35676e-14	3.9133e-11	21.5589
WDR69	1.41359	3.93929	9.50794	5.77491e-14	4.12289e-11	21.4859
TNFRSF11B	1.52226	3.95786	9.50075	5.94525e-14	4.15018e-11	21.4577
RPS6KL1	-0.52942	4.92406	-9.48276	6.39373e-14	4.32873e-11	21.3871
PTPRG	0.668256	5.90651	9.47958	6.47663e-14	4.32873e-11	21.3746
TYRP1	1.25148	3.10839	9.4704	6.72142e-14	4.39875e-11	21.3386
FAT1	0.824916	5.53683	9.45763	7.07794e-14	4.53753e-11	21.2884
TCP11L2	0.663962	5.6727	9.42772	7.9887e-14	4.94164e-11	21.1709
KIF1A	-0.617351	7.72033	-9.42667	8.02291e-14	4.94164e-11	21.1667
FSTL1	1.11854	3.47709	9.39689	9.05103e-14	5.3094e-11	21.0496
KCNT1	-1.35989	4.65038	-9.39686	9.05246e-14	5.3094e-11	21.0495
ROR2	1.06322	3.21767	9.39318	9.18814e-14	5.3094e-11	21.035
MAP3K1	0.64093	5.25416	9.38662	9.43577e-14	5.3094e-11	21.0092
MOBKL1B	0.831299	4.65257	9.38384	9.5427e-14	5.3094e-11	20.9983
SNORD83B	0.943709	5.37435	9.38148	9.63409e-14	5.3094e-11	20.989
WDR40A	0.874277	4.45261	9.37179	1.002e-13	5.42684e-11	20.9509
ROGDI	-0.736323	5.77338	-9.35432	1.07555e-13	5.7265e-11	20.8821
KDELC2	0.945247	4.72361	9.34439	1.11971e-13	5.86222e-11	20.843
RBM47	0.863597	3.32949	9.32834	1.19501e-13	6.15392e-11	20.7798
ABCB7	0.524361	4.93629	9.31711	1.25072e-13	6.33693e-11	20.7356
C14orf125	0.612053	4.90321	9.30008	1.34016e-13	6.6823e-11	20.6685
LOC100128892	1.33893	4.49359	9.28006	1.4536e-13	7.13467e-11	20.5896
NMD3	0.467436	5.891	9.27372	1.49152e-13	7.20817e-11	20.5646
RASSF9	1.05886	3.69568	9.26978	1.51558e-13	7.21347e-11	20.549
GNS	0.638987	6.68428	9.25961	1.57945e-13	7.40527e-11	20.5089
SOCS4	0.524112	3.97789	9.24858	1.65177e-13	7.63045e-11	20.4654
SPARC	1.19311	6.79373	9.22574	1.81233e-13	8.17024e-11	20.3753
CD302	0.659551	4.19488	9.22462	1.82064e-13	8.17024e-11	20.3709
RAB28	0.378886	5.50766	9.20407	1.9792e-13	8.75671e-11	20.2898
BIN1	-0.54685	6.27187	-9.18454	2.14274e-13	9.25663e-11	20.2127
SNORD71	0.941945	4.49276	9.18093	2.17442e-13	9.25663e-11	20.1984
ECHDC2	0.805992	6.05374	9.18023	2.18059e-13	9.25663e-11	20.1957
HADH	1.04668	5.14466	9.17304	2.24523e-13	9.40392e-11	20.1673
PKP4	-0.815567	7.27766	-9.10074	3.01315e-13	1.2317e-10	19.8815
TPPP	-0.503983	5.78256	-9.10025	3.01915e-13	1.2317e-10	19.8796
ITGAV	0.633213	7.41704	9.08871	3.16433e-13	1.25963e-10	19.8339
RFX2	0.824625	3.51043	9.08844	3.16782e-13	1.25963e-10	19.8329
PIRT	1.20603	3.76831	9.06186	3.52991e-13	1.38606e-10	19.7277
SNORA79	0.997091	5.75294	9.05248	3.66744e-13	1.42229e-10	19.6906
LOC100130312	-0.977895	4.71896	-9.03575	3.92617e-13	1.50406e-10	19.6244
LAPTM4A	0.506067	6.53547	9.02636	4.07922e-13	1.54386e-10	19.5872
C6orf186	0.927971	4.6138	9.00838	4.3894e-13	1.64148e-10	19.516
CTBS	0.759148	4.32731	8.99835	4.57262e-13	1.68988e-10	19.4763
TMBIM6	0.588966	7.79476	8.95489	5.45932e-13	1.99411e-10	19.304
PCAF	0.690566	5.0921	8.95117	5.54273e-13	2.00131e-10	19.2893
SLC39A12	1.36438	5.71671	8.93097	6.01887e-13	2.14853e-10	19.2092
COLEC12	1.0101	4.02249	8.91593	6.39983e-13	2.25885e-10	19.1496
ZDHHC2	0.537695	6.87621	8.91194	6.50491e-13	2.27043e-10	19.1338
FRZB	0.705242	5.34938	8.90168	6.78334e-13	2.30289e-10	19.093
ARL5A	0.490206	5.24235	8.90091	6.80456e-13	2.30289e-10	19.09
RPN2	0.589253	5.27383	8.90043	6.81784e-13	2.30289e-10	19.0881
NUP62CL	1.23631	4.19546	8.88367	7.30066e-13	2.43974e-10	19.0216
SNORA35	0.922023	4.33438	8.88097	7.38157e-13	2.44081e-10	19.0109
LOC645944	0.786857	4.73404	8.87499	7.56417e-13	2.47514e-10	18.9872
LPAR4	0.785071	4.51893	8.8646	7.89199e-13	2.5349e-10	18.9459
TWSG1	0.604181	5.36122	8.8641	7.9082e-13	2.5349e-10	18.9439
TSPAN6	1.15239	4.5578	8.82579	9.24797e-13	2.93441e-10	18.7918
ANXA4	1.13724	4.07008	8.81014	9.8586e-13	3.06672e-10	18.7297
LOC100131895	-0.612382	4.15724	-8.80923	9.89557e-13	3.06672e-10	18.7261
ZNF280D	0.458806	4.86532	8.80769	9.95784e-13	3.06672e-10	18.72
DCBLD2	0.688507	5.54022	8.80129	1.02216e-12	3.1174e-10	18.6945
HLTF	0.544864	5.71465	8.77036	1.15997e-12	3.50367e-10	18.5716
SFRP1	1.11453	4.59539	8.75775	1.22134e-12	3.6539e-10	18.5215
PANX2	-1.03758	4.4147	-8.74607	1.28107e-12	3.79644e-10	18.4751
YPEL3	-0.498863	5.63107	-8.73733	1.32772e-12	3.89791e-10	18.4404
CALML4	0.549923	4.59275	8.72705	1.38473e-12	4.02764e-10	18.3995
DYNLRB2	1.33495	4.91732	8.7199	1.42583e-12	4.10913e-10	18.3711
CNTN2	-0.842006	6.75286	-8.71594	1.44913e-12	4.11407e-10	18.3553
MSI1	0.680719	7.25162	8.71469	1.45657e-12	4.11407e-10	18.3503
ARHGEF5L	0.859653	3.89817	8.71297	1.46683e-12	4.11407e-10	18.3435
SLC15A4	0.762231	4.45898	8.68803	1.62446e-12	4.51585e-10	18.2443
SYTL4	1.19339	6.97555	8.68487	1.64561e-12	4.53451e-10	18.2317
SUZ12	0.519735	6.51952	8.67859	1.68841e-12	4.612e-10	18.2068
TGFBR3	0.835403	4.53479	8.66764	1.7658e-12	4.73416e-10	18.1632
C9orf64	0.533411	5.29669	8.66645	1.77443e-12	4.73416e-10	18.1585
RBBP8	0.470405	3.77788	8.66533	1.78265e-12	4.73416e-10	18.154
ELMO1	-0.609688	4.86481	-8.66385	1.79341e-12	4.73416e-10	18.1481
ZNF409	-0.627078	5.39906	-8.6593	1.82717e-12	4.78306e-10	18.13
TUBB4	-0.87149	6.55372	-8.64447	1.94157e-12	5.04054e-10	18.071
GOLPH4	0.862736	7.61588	8.63219	2.04169e-12	5.25701e-10	18.0221
BCAS1	-1.23948	6.66331	-8.62279	2.12178e-12	5.41883e-10	17.9847
TAGLN3	-0.900402	4.8941	-8.61078	2.22879e-12	5.6462e-10	17.9369
RBPMS2	0.808271	5.11739	8.59704	2.35781e-12	5.92527e-10	17.8822
LOC643778	0.587187	5.34154	8.58732	2.4536e-12	6.08018e-10	17.8434
LAMB2	0.942451	6.41797	8.58687	2.45816e-12	6.08018e-10	17.8416
MAP1A	-0.773126	7.22154	-8.57295	2.60243e-12	6.38674e-10	17.7862
SRD5A1	-0.563006	5.05451	-8.56657	2.67133e-12	6.505e-10	17.7608
C21orf62	1.21111	3.96577	8.56449	2.69419e-12	6.5102e-10	17.7525
ACOT11	0.73815	4.37614	8.56165	2.72573e-12	6.51861e-10	17.7412
CXCR3	-0.83462	4.80489	-8.56045	2.73917e-12	6.51861e-10	17.7364
ZMYND10	1.15016	3.66348	8.55818	2.76479e-12	6.5301e-10	17.7274
MOBP	-1.06772	7.65399	-8.54012	2.97719e-12	6.97928e-10	17.6554
MFRP	1.13277	2.77463	8.53688	3.01696e-12	7.00516e-10	17.6425
SPG20	0.565853	4.61973	8.5356	3.03282e-12	7.00516e-10	17.6374
HSPB2	0.609785	4.9502	8.527	3.14162e-12	7.20349e-10	17.6031
CLIC6	1.25149	5.17657	8.50842	3.3903e-12	7.71736e-10	17.5291
TMEM67	0.6629	4.28719	8.50612	3.42237e-12	7.73431e-10	17.5199
ZNF232	0.481525	4.38357	8.49954	3.51604e-12	7.88923e-10	17.4937
ANTXR2	0.959766	5.25255	8.4955	3.57465e-12	7.95312e-10	17.4776
Selenoprotein 15	0.584428	6.74905	8.49411	3.59515e-12	7.95312e-10	17.4721
ABCC4	1.07465	4.50282	8.4907	3.64573e-12	8.00861e-10	17.4585
LOC440295	0.718437	3.51779	8.48086	3.79584e-12	8.28047e-10	17.4193
ANKRD57	0.946241	3.91374	8.47186	3.93852e-12	8.53246e-10	17.3834
SMARCA1	0.630306	5.43439	8.46404	4.06697e-12	8.75039e-10	17.3522
TEX9	0.714955	3.63856	8.44626	4.3746e-12	9.34826e-10	17.2813
DDX3X	0.506887	7.08873	8.43885	4.50959e-12	9.5716e-10	17.2517
NPC2	0.965621	7.61122	8.42664	4.74121e-12	9.99568e-10	17.2031
RPH3A	-0.975013	5.55182	-8.41951	4.8821e-12	1.01975e-09	17.1746
MED7	0.461002	4.33606	8.41852	4.90184e-12	1.01975e-09	17.1707
LOC255130	1.13338	4.69866	8.4136	5.00192e-12	1.03372e-09	17.151
PLEKHA7	0.85597	4.22956	8.39967	5.29603e-12	1.08735e-09	17.0955
SLC16A9	1.25308	5.42596	8.39743	5.34503e-12	1.09028e-09	17.0865
SPATA17	0.903299	2.90761	8.3941	5.4184e-12	1.09812e-09	17.0733
B3GALNT2	0.529006	5.03947	8.38465	5.6328e-12	1.13425e-09	17.0355
TRPM3	0.693501	4.85309	8.37488	5.86314e-12	1.17069e-09	16.9966
LOC340529	-0.824579	6.9474	-8.37384	5.88832e-12	1.17069e-09	16.9924
PPP1R3F	-0.544748	7.09268	-8.3657	6.08832e-12	1.20285e-09	16.9599
LPIN1	0.542132	6.12679	8.35795	6.28499e-12	1.23394e-09	16.929
LPP	0.4974	6.16564	8.34738	6.56367e-12	1.28065e-09	16.8868
DSP	0.644996	3.61758	8.33198	6.99215e-12	1.35583e-09	16.8253
JPH3	-0.767425	5.22233	-8.32563	7.17691e-12	1.38312e-09	16.8
PPP1R16B	-0.678701	6.73086	-8.32391	7.22775e-12	1.38442e-09	16.7931
SNORA22	0.642951	5.94107	8.32064	7.32522e-12	1.39459e-09	16.7801
YIPF6	0.433223	7.32101	8.31914	7.37057e-12	1.39477e-09	16.7741
PRDX6	0.857423	7.30416	8.31463	7.50821e-12	1.41231e-09	16.7561
CLYBL	0.735255	4.98449	8.30823	7.7084e-12	1.44133e-09	16.7305
PPAP2A	0.418052	5.22112	8.30647	7.76409e-12	1.44316e-09	16.7235
SNRNP70	-0.443234	7.45177	-8.30359	7.85659e-12	1.45176e-09	16.712
MLF1	0.944989	4.33313	8.29299	8.20594e-12	1.50745e-09	16.6697
TSR2	-0.468573	7.37898	-8.29128	8.26383e-12	1.50925e-09	16.6629
AHNAK	0.672558	5.45522	8.28764	8.38819e-12	1.52311e-09	16.6484
EFHC2	1.20719	4.05055	8.28462	8.49309e-12	1.52811e-09	16.6363
TNS3	0.864172	6.36656	8.28405	8.51299e-12	1.52811e-09	16.634
UBD	0.765127	2.94789	8.28058	8.63512e-12	1.54122e-09	16.6202
RGS9BP	0.8639	3.19227	8.27912	8.68693e-12	1.54171e-09	16.6143
SNORA28	0.643529	2.90768	8.27599	8.79946e-12	1.55291e-09	16.6018
USP6NL	0.605633	4.91523	8.26894	9.05797e-12	1.5838e-09	16.5737
LOC727942	0.553321	5.36651	8.26847	9.07533e-12	1.5838e-09	16.5718
RARRES2	0.859056	4.843	8.26398	9.24441e-12	1.60439e-09	16.5539
SLC41A1	0.863444	4.10885	8.25263	9.68552e-12	1.67171e-09	16.5085
ITPRIPL2	0.791155	5.53554	8.24827	9.86019e-12	1.69256e-09	16.4912
LOC144438	0.477887	5.96359	8.2409	1.01633e-11	1.73511e-09	16.4617
DHRS3	0.931624	5.51836	8.23535	1.03977e-11	1.75948e-09	16.4396
LOC100133265	0.992393	4.01055	8.2346	1.04299e-11	1.75948e-09	16.4365
OFD1	0.527442	6.43328	8.23357	1.04741e-11	1.75948e-09	16.4324
NEDD1	0.622018	3.72461	8.22503	1.08481e-11	1.81261e-09	16.3983
SERPINI2	0.888762	3.08768	8.21158	1.14644e-11	1.90545e-09	16.3446
MBP	-0.85153	7.62174	-8.20231	1.19092e-11	1.96897e-09	16.3076
GPC4	0.87102	4.04045	8.20014	1.20158e-11	1.97619e-09	16.2989
RNU4ATAC	0.706333	5.84461	8.19279	1.23846e-11	2.02233e-09	16.2695
ROCK1	0.523669	5.23658	8.19199	1.24251e-11	2.02233e-09	16.2664
MSRB3	0.584718	4.44667	8.18796	1.26327e-11	2.04553e-09	16.2502
RNU6ATAC	0.700619	4.71756	8.18075	1.30126e-11	2.09623e-09	16.2214
ZAK	0.533214	4.77039	8.16828	1.36965e-11	2.19515e-09	16.1716
ID4	1.19121	6.83777	8.16556	1.38506e-11	2.20857e-09	16.1608
ACOX2	0.855938	3.26939	8.16276	1.4011e-11	2.22286e-09	16.1496
SLK	0.454914	5.53822	8.16142	1.40879e-11	2.22383e-09	16.1442
MSX1	1.11015	6.15463	8.15847	1.42596e-11	2.23969e-09	16.1325
DAB2	0.58302	4.20407	8.1544	1.45001e-11	2.26612e-09	16.1162
STMN2	-0.896895	6.84519	-8.1436	1.51585e-11	2.34129e-09	16.073
ANKRD27	0.410102	5.60487	8.14303	1.51938e-11	2.34129e-09	16.0708
ASXL2	0.517786	5.61572	8.14286	1.52046e-11	2.34129e-09	16.0701
FLJ44112	1.09248	5.56112	8.12768	1.61835e-11	2.47987e-09	16.0094
CD5L	-0.8369	3.95846	-8.12475	1.63792e-11	2.49767e-09	15.9977
EHF	1.18581	4.76939	8.11856	1.68011e-11	2.54963e-09	15.973
LOC643619	0.933668	3.94856	8.1035	1.7874e-11	2.6994e-09	15.9128
MEG3	-0.761578	6.91961	-8.09294	1.86669e-11	2.80566e-09	15.8706
LOC641785	0.888392	4.60526	8.08102	1.96044e-11	2.93254e-09	15.823
ABHD12	-0.429056	4.38096	-8.07892	1.97745e-11	2.94075e-09	15.8146
WDR49	0.968664	4.55129	8.07803	1.98465e-11	2.94075e-09	15.811
CGRRF1	0.550447	4.68911	8.07134	2.04003e-11	3.00861e-09	15.7843
CAB39L	0.781665	4.5299	8.06878	2.06156e-11	3.02616e-09	15.774
DOCK7	0.582256	4.00168	8.06077	2.13054e-11	3.11286e-09	15.742
KCNQ2	-0.437796	4.32858	-8.05674	2.16617e-11	3.15027e-09	15.7259
GOLPH3	0.370473	7.06383	8.05154	2.21294e-11	3.20346e-09	15.7052
RCOR2	-0.897719	5.18927	-8.04674	2.25709e-11	3.25239e-09	15.6859
C16orf45	-0.577635	5.93707	-8.04399	2.28269e-11	3.27425e-09	15.675
RNF20	0.400826	6.8546	8.02916	2.42619e-11	3.46427e-09	15.6157
APLP1	-0.658228	5.94536	-8.02742	2.44362e-11	3.47337e-09	15.6087
PEPD	0.477438	5.45215	8.02571	2.46092e-11	3.4822e-09	15.6019
LOC100131940	0.386002	5.55802	8.0211	2.50791e-11	3.53278e-09	15.5835
ZBTB20	0.697828	4.82211	8.01795	2.54064e-11	3.56291e-09	15.5709
VCAM1	0.860375	3.98168	8.00998	2.62528e-11	3.66524e-09	15.539
NFIA	0.588512	6.59036	8.00819	2.64461e-11	3.67589e-09	15.5319
CGNL1	1.00263	6.43157	8.00335	2.69774e-11	3.73323e-09	15.5125
PPCDC	-0.481025	6.49204	-7.9924	2.82199e-11	3.88804e-09	15.4688
FAM114A1	0.932919	3.41361	7.98968	2.85371e-11	3.91457e-09	15.4579
C4B	1.416	5.47544	7.98515	2.90739e-11	3.97086e-09	15.4398
NRN1	-0.614145	5.91392	-7.96581	3.14806e-11	4.28096e-09	15.3624
LOC730476	0.678135	5.21921	7.96387	3.17324e-11	4.29659e-09	15.3547
CALU	0.489916	5.72428	7.96126	3.20747e-11	4.3243e-09	15.3443
KLC1	-0.563567	6.72368	-7.95936	3.23258e-11	4.33954e-09	15.3367
LOC100129436	0.557323	4.37617	7.95598	3.27785e-11	4.38158e-09	15.3232
SNORA14A	0.784494	4.12442	7.95441	3.29908e-11	4.39127e-09	15.3169
KIFC2	-0.596899	7.28343	-7.93815	3.52712e-11	4.67499e-09	15.2519
C12orf76	-0.439764	6.2975	-7.93547	3.56617e-11	4.69568e-09	15.2412
EVL	-0.491353	7.04501	-7.93504	3.57262e-11	4.69568e-09	15.2394
EFEMP1	1.13175	6.16225	7.93205	3.61671e-11	4.72666e-09	15.2275
GPR75	0.817602	3.79722	7.93141	3.62629e-11	4.72666e-09	15.2249
LOC283267	-0.426472	5.67153	-7.92633	3.70285e-11	4.79234e-09	15.2046
SLC15A3	0.93399	3.67764	7.92604	3.70719e-11	4.79234e-09	15.2035
LOC730323	-0.450296	5.39954	-7.91562	3.86945e-11	4.9816e-09	15.1618
PRODH	1.28776	5.88231	7.90775	3.99677e-11	5.12451e-09	15.1304
SSPN	1.03581	5.08849	7.89864	4.14934e-11	5.2985e-09	15.0939
YAP1	1.1982	4.88856	7.89517	4.20897e-11	5.35289e-09	15.0801
C11orf88	1.20418	3.95895	7.89348	4.23822e-11	5.36836e-09	15.0733
OTUD1	0.605538	5.09704	7.89034	4.29343e-11	5.41644e-09	15.0607
SRF	-0.380742	7.32069	-7.87602	4.55364e-11	5.72174e-09	15.0035
MERTK	0.973409	4.86475	7.87342	4.60273e-11	5.76038e-09	14.9931
RNU105A	0.832237	4.58611	7.86559	4.75316e-11	5.92504e-09	14.9618
LOC642109	0.623128	4.89527	7.86331	4.79801e-11	5.95731e-09	14.9527
GNG12	0.987383	5.56341	7.85325	5.00062e-11	6.17079e-09	14.9125
LOC653830	0.942735	4.76648	7.85283	5.00923e-11	6.17079e-09	14.9108
RAB3A	-0.734916	4.59454	-7.85177	5.03119e-11	6.17363e-09	14.9066
PARVA	0.78744	5.54046	7.84117	5.2552e-11	6.42341e-09	14.8642
F5	1.3256	4.52195	7.82574	5.59958e-11	6.80398e-09	14.8025
FAM100A	-0.626208	4.5254	-7.82529	5.60987e-11	6.80398e-09	14.8007
LOC100131277	0.978507	4.965	7.82342	5.65313e-11	6.83007e-09	14.7932
SPNS2	-0.530317	4.25565	-7.81584	5.83214e-11	7.01935e-09	14.7629
KATNA1	0.749022	4.23203	7.81137	5.94022e-11	7.12214e-09	14.7451
PPIC	0.880829	4.53196	7.80865	6.00713e-11	7.17499e-09	14.7342
EPN1	-0.4631	8.3589	-7.80242	6.16283e-11	7.33307e-09	14.7093
LOC643854	0.658235	4.51323	7.79895	6.25141e-11	7.4104e-09	14.6954
HSD17B14	0.813952	3.35452	7.78323	6.66879e-11	7.87544e-09	14.6326
ATF5	-0.414731	6.39948	-7.77302	6.95469e-11	8.18231e-09	14.5918
ACAP2	0.574781	4.83274	7.7713	7.00405e-11	8.1906e-09	14.5849
LOC100132386	-0.699154	2.43215	-7.77096	7.01388e-11	8.1906e-09	14.5835
NFIB	0.365404	7.50522	7.76742	7.11666e-11	8.27983e-09	14.5694
TUBG2	-0.50986	6.04515	-7.76558	7.17083e-11	8.31208e-09	14.562
NEXN	0.579364	4.30284	7.76459	7.19993e-11	8.31513e-09	14.5581
NRXN1	-0.527947	4.64959	-7.7606	7.31912e-11	8.42182e-09	14.5421
LOC654147	-0.690248	4.56057	-7.75201	7.58235e-11	8.69285e-09	14.5078
LOC647251	-0.881528	6.0454	-7.74782	7.71394e-11	8.81156e-09	14.491
EEF1A1	0.423203	7.94661	7.74693	7.7424e-11	8.81203e-09	14.4875
CA11	-0.582276	6.11213	-7.74303	7.86734e-11	8.90813e-09	14.4719
AKR1C4	0.427658	3.91717	7.74253	7.88356e-11	8.90813e-09	14.4699
MEIS3P1	0.494896	6.43591	7.73794	8.0338e-11	9.04536e-09	14.4515
ZBTB33	0.603586	5.40606	7.73468	8.14227e-11	9.13475e-09	14.4385
AIF1L	-0.517901	7.63446	-7.73069	8.27686e-11	9.23653e-09	14.4226
ASPHD1	-0.55805	4.74109	-7.73023	8.2926e-11	9.23653e-09	14.4207
SNORD32A	0.636376	4.495	7.72939	8.3212e-11	9.23653e-09	14.4174
SNORD46	0.711329	8.26075	7.72651	8.42041e-11	9.31374e-09	14.4058
KIAA1919	0.757733	4.3715	7.71821	8.7125e-11	9.60301e-09	14.3727
PPP4R1	0.314644	5.46907	7.697	9.50636e-11	1.04396e-08	14.2879
C6orf118	0.873316	3.71505	7.69619	9.53799e-11	1.04396e-08	14.2847
SLMAP	0.493936	6.23258	7.67484	1.0413e-10	1.13577e-08	14.1994
TPI1	-0.354138	6.29955	-7.66779	1.07188e-10	1.16509e-08	14.1712
CNNM2	-0.38558	5.16252	-7.66336	1.09159e-10	1.17682e-08	14.1535
MNS1	0.769696	5.36013	7.66305	1.09299e-10	1.17682e-08	14.1522
LOC643900	-0.480366	4.97795	-7.66284	1.09391e-10	1.17682e-08	14.1514
CXCL12	0.544611	3.84125	7.66128	1.10095e-10	1.18034e-08	14.1452
MSI2	0.681447	4.89445	7.65755	1.11796e-10	1.1945e-08	14.1303
MYO5C	0.707993	3.78356	7.64973	1.15451e-10	1.22829e-08	14.099
C12orf63	0.936796	3.87399	7.64912	1.1574e-10	1.22829e-08	14.0966
CYP4V2	0.663053	6.55394	7.63333	1.23497e-10	1.3062e-08	14.0335
DSCAM	-0.474476	4.53656	-7.62879	1.25823e-10	1.32602e-08	14.0154
DUSP1	0.910005	6.59537	7.62804	1.26215e-10	1.32602e-08	14.0124
SNORD89	0.578052	8.10067	7.62508	1.27759e-10	1.33777e-08	14.0005
C19orf18	0.969761	4.85656	7.61622	1.32497e-10	1.38277e-08	13.9651
KIAA0261	0.492527	5.23847	7.60803	1.3703e-10	1.42534e-08	13.9324
FAM164C	0.774601	4.29239	7.59712	1.43314e-10	1.48578e-08	13.8888
KIAA0513	-0.661931	6.4439	-7.59125	1.46812e-10	1.51704e-08	13.8654
NPM2	-1.05314	4.77331	-7.58701	1.4939e-10	1.53862e-08	13.8485
LOC649917	-0.527338	7.56632	-7.585	1.50631e-10	1.54633e-08	13.8404
HIPK3	0.526137	5.78012	7.57821	1.54895e-10	1.58492e-08	13.8133
DCN	0.822847	5.64575	7.56987	1.60292e-10	1.63377e-08	13.78
LOC100134300	-0.51023	5.91083	-7.56898	1.60883e-10	1.63377e-08	13.7764
ITPKB	0.786585	6.67454	7.56845	1.61229e-10	1.63377e-08	13.7743
TCEA1	0.334332	6.53884	7.56634	1.62635e-10	1.64271e-08	13.7659
GDI1	-0.373966	8.37565	-7.56121	1.66103e-10	1.67237e-08	13.7454
AKR7A2	0.543954	6.09984	7.55808	1.68249e-10	1.68856e-08	13.7329
TH	-0.565292	5.47583	-7.55723	1.68837e-10	1.68907e-08	13.7295
CETN3	0.463745	5.70722	7.54939	1.74363e-10	1.73882e-08	13.6982
SPPL2A	0.758304	4.5382	7.54727	1.7589e-10	1.74849e-08	13.6897
B3GNT5	0.792239	4.13432	7.54166	1.79988e-10	1.78358e-08	13.6673
SLC2A12	0.818421	4.16862	7.54066	1.80731e-10	1.78532e-08	13.6633
FAM111A	0.554915	4.49486	7.53681	1.83613e-10	1.8081e-08	13.648
C5orf15	0.352309	6.92369	7.52797	1.90406e-10	1.86913e-08	13.6126
SLC20A2	0.461438	6.82088	7.52346	1.93962e-10	1.89811e-08	13.5947
GGH	0.542185	3.76235	7.51947	1.97168e-10	1.92349e-08	13.5787
FRMD3	0.615273	4.72092	7.51529	2.00584e-10	1.95076e-08	13.562
NEBL	0.46564	6.08127	7.50264	2.11283e-10	2.04847e-08	13.5115
ZNF117	0.496825	4.33541	7.50152	2.12255e-10	2.05155e-08	13.507
FAM60A	0.654915	3.58033	7.5007	2.1297e-10	2.05216e-08	13.5038
ACTL6A	0.458247	5.15964	7.49883	2.14616e-10	2.06169e-08	13.4963
DNM1	-0.937117	5.04024	-7.49202	2.207e-10	2.11367e-08	13.4691
SAP30L	0.445829	5.16118	7.49078	2.21829e-10	2.11803e-08	13.4642
NOTCH2NL	0.698907	5.3699	7.48579	2.2642e-10	2.15532e-08	13.4442
C3orf16	0.84238	3.24209	7.4809	2.31011e-10	2.18439e-08	13.4247
SFRS12	0.380534	6.19645	7.48082	2.31092e-10	2.18439e-08	13.4244
ZFP106	0.464147	6.67905	7.48032	2.31561e-10	2.18439e-08	13.4224
NWD1	1.58934	5.22126	7.47958	2.32272e-10	2.18454e-08	13.4194
LRRC9	0.870892	3.07726	7.46853	2.43054e-10	2.27237e-08	13.3753
ASCL1	0.784303	4.64737	7.46852	2.43057e-10	2.27237e-08	13.3753
LOC728650	-0.382078	5.93255	-7.46547	2.46121e-10	2.29418e-08	13.3631
FAM167A	0.847214	5.20123	7.46354	2.48077e-10	2.30557e-08	13.3555
WDR78	0.600372	3.84588	7.46186	2.49799e-10	2.30819e-08	13.3487
FAM183A	0.935538	3.35042	7.46183	2.49828e-10	2.30819e-08	13.3486
FLJ21986	0.717516	3.34888	7.45884	2.52916e-10	2.32987e-08	13.3367
GJA1	1.10759	8.63585	7.45623	2.55641e-10	2.34809e-08	13.3263
SEZ6L2	-0.490572	5.08507	-7.45218	2.5993e-10	2.38052e-08	13.3101
SLC35F2	0.500416	3.63749	7.45063	2.61589e-10	2.38759e-08	13.3039
BBOX1	1.0706	5.55779	7.45004	2.62222e-10	2.38759e-08	13.3016
MTDH	0.363366	5.93976	7.44662	2.65932e-10	2.40769e-08	13.2879
EFCAB1	0.917279	4.25132	7.44659	2.65962e-10	2.40769e-08	13.2878
NBPF14	0.509688	6.30527	7.44522	2.67468e-10	2.40849e-08	13.2823
SPATA18	1.05041	3.5145	7.44511	2.67584e-10	2.40849e-08	13.2819
LOC728115	0.560943	3.55466	7.44195	2.71073e-10	2.42494e-08	13.2693
CNIH	0.374498	4.61726	7.44138	2.71713e-10	2.42494e-08	13.267
RFX3	0.435715	4.02769	7.44137	2.71728e-10	2.42494e-08	13.2669
CCNG1	0.415739	5.62837	7.43931	2.74032e-10	2.43858e-08	13.2587
NAB1	0.469224	5.61514	7.42693	2.88316e-10	2.55631e-08	13.2093
LOC100129652	0.948158	5.55291	7.42645	2.8889e-10	2.55631e-08	13.2074
CXCR7	0.770352	4.30018	7.42454	2.9116e-10	2.56916e-08	13.1998
SLC40A1	0.851544	4.96474	7.42332	2.92624e-10	2.57412e-08	13.1949
CD164	0.539716	6.33172	7.42271	2.93361e-10	2.57412e-08	13.1925
DIRAS2	-0.815094	5.6577	-7.42059	2.95919e-10	2.58933e-08	13.184
ARRDC4	0.967104	4.9794	7.41787	2.99249e-10	2.6112e-08	13.1732
COBLL1	0.566663	5.64944	7.39884	3.23548e-10	2.81214e-08	13.0973
RSHL3	1.12625	4.44666	7.39845	3.24068e-10	2.81214e-08	13.0957
SNORA48	0.822319	6.25677	7.39073	3.345e-10	2.89467e-08	13.0649
ARAF	0.426194	5.7798	7.38745	3.39039e-10	2.92589e-08	13.0518
DNAJC3	0.457391	6.55106	7.3806	3.48699e-10	3.00101e-08	13.0245
TOR1AIP1	0.53268	5.39505	7.37414	3.58074e-10	3.07327e-08	12.9987
TNFRSF21	-0.660701	5.00984	-7.37346	3.59075e-10	3.07347e-08	12.996
ELFN2	-0.852423	4.47022	-7.37132	3.62242e-10	3.09215e-08	12.9875
MVD	-0.44959	5.19004	-7.36466	3.72273e-10	3.16916e-08	12.9609
HMGCS2	0.807764	3.6596	7.36263	3.75386e-10	3.18698e-08	12.9528
DAAM1	0.483391	6.59876	7.36198	3.76394e-10	3.18698e-08	12.9502
LOC653163	-0.765596	3.27494	-7.35772	3.83028e-10	3.23443e-08	12.9333
FGF14	-0.808621	4.03423	-7.35472	3.87778e-10	3.26576e-08	12.9213
SNORA63	0.737277	7.77762	7.35004	3.95295e-10	3.32016e-08	12.9026
SNX27	-0.327197	6.90875	-7.34775	3.99023e-10	3.34254e-08	12.8935
ITGB4	0.589575	4.13648	7.33826	4.14858e-10	3.45873e-08	12.8557
OLFML3	0.67717	4.04438	7.33812	4.15096e-10	3.45873e-08	12.8551
STK33	0.949546	3.64922	7.33621	4.18362e-10	3.47672e-08	12.8475
BAMBI	0.865909	5.17839	7.32486	4.38306e-10	3.63285e-08	12.8022
LOC646197	-0.508475	6.90381	-7.32349	4.40762e-10	3.64011e-08	12.7968
SSR4	0.4678	5.84533	7.32309	4.415e-10	3.64011e-08	12.7952
GZMA	0.661175	3.80616	7.32124	4.44865e-10	3.65826e-08	12.7878
CES8	-0.708347	5.09481	-7.31989	4.47327e-10	3.6689e-08	12.7824
C2orf63	0.580501	4.78277	7.31837	4.50121e-10	3.6822e-08	12.7764
DPY19L4	0.644991	5.37352	7.3152	4.56017e-10	3.72074e-08	12.7637
FLJ38377	-0.798536	3.72816	-7.30808	4.69521e-10	3.821e-08	12.7354
MICAL2	-0.792423	4.55655	-7.3004	4.84556e-10	3.93316e-08	12.7048
C12orf23	0.575807	5.68131	7.29839	4.88566e-10	3.95549e-08	12.6967
RRM2B	0.630397	5.57906	7.29334	4.98782e-10	4.02429e-08	12.6766
CHST6	0.833539	5.17804	7.29293	4.99626e-10	4.02429e-08	12.675
NEFM	-1.16102	6.89532	-7.29132	5.02924e-10	4.0405e-08	12.6686
AEBP1	1.57588	7.02529	7.29029	5.05068e-10	4.04737e-08	12.6645
FGF2	0.9352	5.95785	7.28466	5.16848e-10	4.13124e-08	12.6421
NQO1	0.70438	3.91359	7.2824	5.21669e-10	4.15918e-08	12.633
MAK	0.490201	3.54125	7.27775	5.31715e-10	4.22855e-08	12.6145
VAPB	-0.38243	6.3809	-7.27517	5.37353e-10	4.25848e-08	12.6042
LOC100130736	-0.518379	5.55095	-7.27479	5.3819e-10	4.25848e-08	12.6027
KRTAP19-6	-0.39082	5.23238	-7.27355	5.40947e-10	4.26954e-08	12.5978
ZMAT4	-0.782541	3.81281	-7.27239	5.43526e-10	4.27914e-08	12.5931
TMED10	0.645232	5.38905	7.27081	5.47056e-10	4.29617e-08	12.5869
SNORD62B	0.709199	3.83698	7.26946	5.50079e-10	4.30913e-08	12.5815
PTPN13	0.903171	5.54921	7.26376	5.63083e-10	4.40003e-08	12.5588
QPRT	0.7622	4.58857	7.26302	5.6481e-10	4.40258e-08	12.5558
C14orf181	0.936025	3.76085	7.25874	5.74796e-10	4.46932e-08	12.5388
PPARA	0.533012	3.3029	7.25794	5.7669e-10	4.47297e-08	12.5356
SETD7	0.46862	5.26182	7.25165	5.91738e-10	4.57839e-08	12.5106
WFIKKN2	1.06864	3.19544	7.25039	5.94806e-10	4.5818e-08	12.5055
DNAL1	0.556882	4.48655	7.24984	5.96151e-10	4.5818e-08	12.5033
LOC387876	0.632039	3.15912	7.24926	5.97585e-10	4.5818e-08	12.501
MIOS	0.531152	4.34219	7.24876	5.98806e-10	4.5818e-08	12.499
DDIT4L	0.837856	4.48514	7.24765	6.0152e-10	4.5818e-08	12.4946
AKR1C3	0.798738	5.61119	7.2474	6.02151e-10	4.5818e-08	12.4936
ANKRD49	0.542609	3.70969	7.2473	6.02389e-10	4.5818e-08	12.4932
AES	-0.410425	4.95338	-7.24374	6.11259e-10	4.63804e-08	12.479
MORG1	-0.401111	5.63438	-7.2394	6.2221e-10	4.70975e-08	12.4618
MAGI1	-0.379278	4.71863	-7.23056	6.45161e-10	4.87174e-08	12.4266
CNIH4	0.446922	5.69799	7.22702	6.54606e-10	4.93121e-08	12.4124
ZNF621	0.370267	6.05024	7.22329	6.6467e-10	4.99504e-08	12.3976
RUNDC3A	-0.691352	7.28471	-7.22184	6.68629e-10	5.00193e-08	12.3918
LOC100134025	0.663971	3.43408	7.22177	6.68837e-10	5.00193e-08	12.3915
TNR	-0.596192	6.1377	-7.22121	6.70363e-10	5.00193e-08	12.3893
LOC653082	-0.522012	7.94073	-7.21635	6.83849e-10	5.08932e-08	12.37
CD36	0.456254	2.87537	7.21557	6.86049e-10	5.08932e-08	12.3669
PTTG1IP	0.568785	6.6879	7.21525	6.86936e-10	5.08932e-08	12.3656
NCAM1	-0.338779	6.16966	-7.2125	6.94719e-10	5.1288e-08	12.3546
LYPLAL1	0.419014	4.72745	7.21222	6.9553e-10	5.1288e-08	12.3535
ACAT1	0.54293	5.81534	7.20816	7.07185e-10	5.19531e-08	12.3374
GAP43	-0.722102	5.67676	-7.20793	7.07857e-10	5.19531e-08	12.3364
LARP7	0.401667	5.47454	7.19629	7.42417e-10	5.41995e-08	12.2901
CERCAM	-0.906662	4.72956	-7.19611	7.42984e-10	5.41995e-08	12.2894
BIRC2	0.397674	5.14205	7.19539	7.45149e-10	5.41995e-08	12.2866
GNAO1	-0.461055	7.19274	-7.19532	7.45366e-10	5.41995e-08	12.2863
LOC100130134	-0.406701	4.41826	-7.19079	7.59334e-10	5.50877e-08	12.2682
SNORA20	0.738416	3.62804	7.18906	7.64735e-10	5.53516e-08	12.2613
TRIL	0.858209	6.35771	7.18672	7.72088e-10	5.57554e-08	12.252
GABRG1	1.03177	7.1372	7.18074	7.9126e-10	5.70089e-08	12.2282
C2orf40	0.925895	3.50079	7.17619	8.06134e-10	5.79476e-08	12.2101
SFRS2IP	0.376619	4.38457	7.1726	8.18079e-10	5.86638e-08	12.1958
IPO8	0.791544	4.95503	7.17207	8.19833e-10	5.86638e-08	12.1937
SMAD5	0.357909	5.5464	7.17055	8.24952e-10	5.88959e-08	12.1877
PRLR	0.838457	3.16435	7.16974	8.27718e-10	5.89594e-08	12.1844
C8orf13	0.761047	5.49094	7.16863	8.31489e-10	5.90941e-08	12.18
RCN1	0.576741	5.90687	7.16789	8.33994e-10	5.91383e-08	12.1771
SLC22A5	0.640862	4.9291	7.16733	8.35921e-10	5.91414e-08	12.1749
PGGT1B	0.540768	4.6451	7.16489	8.44298e-10	5.95998e-08	12.1652
CLDN2	0.813035	3.45553	7.1639	8.47725e-10	5.97076e-08	12.1612
ANGPT1	0.65113	3.8909	7.15158	8.91588e-10	6.26565e-08	12.1122
RBBP4	0.332161	5.825	7.14688	9.08929e-10	6.37326e-08	12.0935
SNORD48	0.609669	8.45849	7.14238	9.25814e-10	6.47719e-08	12.0756
ARMC3	1.04623	3.66665	7.13534	9.52872e-10	6.65168e-08	12.0476
HAR1A	-0.690583	3.11361	-7.12803	9.8182e-10	6.83856e-08	12.0186
TMEM47	1.00965	6.42853	7.12632	9.88735e-10	6.87149e-08	12.0117
C12orf68	-0.481442	5.73748	-7.11272	1.0453e-09	7.24855e-08	11.9577
LOC440585	1.17202	3.93719	7.10512	1.07833e-09	7.46113e-08	11.9275
MIER1	0.302557	5.1765	7.10361	1.08502e-09	7.4909e-08	11.9215
DYNC1H1	-0.349719	6.04246	-7.0978	1.11109e-09	7.6526e-08	11.8984
C4orf18	0.628363	5.07403	7.09731	1.11331e-09	7.6526e-08	11.8965
FASTKD3	0.509316	3.74714	7.09668	1.11619e-09	7.65564e-08	11.8939
PDLIM5	0.592415	5.34677	7.09206	1.13749e-09	7.78477e-08	11.8756
ADAM11	-0.713337	4.49651	-7.09112	1.14189e-09	7.79784e-08	11.8718
RSPH3	0.742073	5.10894	7.08577	1.16717e-09	7.94592e-08	11.8506
CYP20A1	0.447659	4.32032	7.08546	1.16863e-09	7.94592e-08	11.8493
EPS8	0.688493	4.82114	7.08388	1.17622e-09	7.98026e-08	11.8431
KCNJ13	0.622396	4.43953	7.07726	1.20849e-09	8.18151e-08	11.8168
LOC128192	-0.334874	6.95553	-7.07426	1.2234e-09	8.26465e-08	11.8048
SNORD61	0.734718	4.10535	7.07003	1.24478e-09	8.37814e-08	11.788
SOD3	0.889962	3.25236	7.06988	1.24554e-09	8.37814e-08	11.7874
SLC35F5	0.593699	5.05776	7.06935	1.2482e-09	8.37814e-08	11.7854
CDK2AP1	0.454566	8.20125	7.0642	1.27481e-09	8.53849e-08	11.7649
BOC	0.55426	5.54745	7.06345	1.2787e-09	8.54633e-08	11.7619
NDUFS7	-0.428133	6.18234	-7.05827	1.30609e-09	8.71076e-08	11.7413
IFT88	0.438935	4.93441	7.05775	1.30885e-09	8.71076e-08	11.7393
C10orf107	0.851764	3.0995	7.057	1.31289e-09	8.71918e-08	11.7363
BRSK1	-0.500698	6.98545	-7.05589	1.31885e-09	8.74028e-08	11.7319
TOX2	-0.552968	3.73784	-7.05478	1.32483e-09	8.76145e-08	11.7275
WWTR1	0.928859	3.57525	7.0513	1.34383e-09	8.86841e-08	11.7136
ENO2	-0.538739	7.69907	-7.04932	1.35476e-09	8.91429e-08	11.7058
SPAG6	0.856711	3.63365	7.04901	1.35645e-09	8.91429e-08	11.7046
DNAH12L	0.77972	2.89962	7.04556	1.37574e-09	9.02217e-08	11.6908
HABP4	-0.390805	6.13089	-7.04395	1.38485e-09	9.063e-08	11.6844
SMO	0.681816	3.80822	7.03689	1.42535e-09	9.30277e-08	11.6564
GMCL1	0.400297	5.79993	7.03654	1.42741e-09	9.30277e-08	11.655
NBPF4	0.521522	4.84959	7.03356	1.44492e-09	9.39736e-08	11.6432
EEF1A2	-0.825263	5.50335	-7.0295	1.4691e-09	9.53491e-08	11.6271
PBXIP1	0.884627	4.26531	7.02526	1.49479e-09	9.68163e-08	11.6102
PALLD	0.70112	7.04397	7.02181	1.51598e-09	9.79864e-08	11.5966
CLTB	-0.630201	4.75998	-7.0158	1.55365e-09	1.00215e-07	11.5727
DYNLL2	-0.385745	6.16755	-7.01518	1.55765e-09	1.00268e-07	11.5702
TGIF2	0.760567	4.09409	7.01041	1.58831e-09	1.02032e-07	11.5513
CASC4	0.405116	6.40693	7.00556	1.62007e-09	1.0386e-07	11.532
Septin 6	-0.364836	4.9217	-7.00438	1.62793e-09	1.04151e-07	11.5273
EFHD2	-0.795979	6.24945	-7.00385	1.63143e-09	1.04163e-07	11.5253
ARHGAP23	-0.366643	4.11215	-7.0007	1.65257e-09	1.05298e-07	11.5128
C2orf28	0.440249	5.04317	6.99972	1.65916e-09	1.05505e-07	11.5089
LOC729780	-0.416862	4.8305	-6.99916	1.66298e-09	1.05534e-07	11.5067
CTAGE4	0.455056	4.60759	6.99164	1.71489e-09	1.08609e-07	11.4768
TIGD4	0.723168	2.75783	6.99023	1.72477e-09	1.09014e-07	11.4712
IGDCC4	0.773827	5.6036	6.98679	1.74919e-09	1.10336e-07	11.4576
METTL7A	0.712572	7.75218	6.98472	1.76406e-09	1.11051e-07	11.4493
C5orf33	0.505391	6.54868	6.98232	1.78137e-09	1.11917e-07	11.4399
SYDE1	0.721577	4.655	6.9807	1.7932e-09	1.12435e-07	11.4334
GPR158	-0.70344	5.18164	-6.97809	1.81247e-09	1.13416e-07	11.423
ANO6	0.738175	5.53049	6.97562	1.83084e-09	1.14339e-07	11.4133
FLJ10986	0.562359	5.45184	6.97484	1.83665e-09	1.14473e-07	11.4102
SOAT1	0.819334	4.2595	6.9723	1.85579e-09	1.15437e-07	11.4001
TM9SF2	0.471295	5.8899	6.96982	1.8747e-09	1.16383e-07	11.3903
C5orf34	0.512181	3.77235	6.96697	1.89666e-09	1.17514e-07	11.3789
RSPRY1	0.381423	5.74172	6.96405	1.91937e-09	1.18687e-07	11.3674
ARMC2	0.713172	4.1549	6.96325	1.9257e-09	1.18845e-07	11.3642
CDC73	0.512852	5.01402	6.95909	1.95866e-09	1.20642e-07	11.3477
LOC286239	0.400739	6.29945	6.95812	1.96642e-09	1.20883e-07	11.3439
ABCA4	0.706704	2.65012	6.95573	1.98569e-09	1.21829e-07	11.3344
PLCE1	0.753145	3.58642	6.95465	1.99446e-09	1.21919e-07	11.3301
GEN1	0.404816	3.90216	6.9546	1.99492e-09	1.21919e-07	11.3299
STMN4	-0.833801	7.53482	-6.94669	2.06036e-09	1.25674e-07	11.2985
GSDMD	0.705942	4.31866	6.94339	2.08828e-09	1.26895e-07	11.2855
BCAR3	0.751884	3.56749	6.94337	2.08846e-09	1.26895e-07	11.2854
GNA13	0.490122	5.73836	6.94201	2.10009e-09	1.27355e-07	11.28
MGC24103	0.760791	3.53483	6.93818	2.13314e-09	1.2911e-07	11.2648
MPZL1	0.5908	4.86534	6.93765	2.13777e-09	1.29142e-07	11.2627
LOC100134134	0.598601	5.31046	6.93689	2.1444e-09	1.29293e-07	11.2597
ZFP36L1	0.855975	6.77938	6.93413	2.1687e-09	1.30508e-07	11.2488
LOC284988	0.621089	6.7496	6.93118	2.19501e-09	1.31839e-07	11.2371
LIMK2	0.476283	3.33449	6.92967	2.20858e-09	1.32401e-07	11.2311
LOC645660	-0.630186	3.61762	-6.92288	2.2706e-09	1.3586e-07	11.2042
EID3	0.829026	3.20027	6.921	2.28813e-09	1.36648e-07	11.1967
KCNN4	-0.48152	5.34392	-6.9128	2.36588e-09	1.40774e-07	11.1643
PIP3-E	-0.510857	6.09931	-6.91277	2.36617e-09	1.40774e-07	11.1641
FLJ13614	0.630358	4.06517	6.91033	2.38991e-09	1.41918e-07	11.1544
RREB1	0.319497	3.18134	6.90734	2.41917e-09	1.43384e-07	11.1426
HERC5	0.625269	5.0979	6.9047	2.44537e-09	1.44338e-07	11.1322
KIAA1467	-0.610045	5.68184	-6.90454	2.44696e-09	1.44338e-07	11.1315
APEG1	-0.408463	5.98325	-6.90433	2.44905e-09	1.44338e-07	11.1307
PPP1R9B	-0.484943	6.8721	-6.90375	2.45488e-09	1.4441e-07	11.1284
FAIM2	-0.743873	6.57157	-6.90218	2.47063e-09	1.45065e-07	11.1222
RNY4	0.514937	7.26911	6.90111	2.48143e-09	1.45427e-07	11.118
ERBB4	0.788974	3.67313	6.90041	2.48853e-09	1.45572e-07	11.1152
LOC100129146	-0.404241	5.02114	-6.88885	2.60867e-09	1.52316e-07	11.0694
ITGB5	0.416099	3.96899	6.88519	2.64791e-09	1.54287e-07	11.0549
CYB5R1	0.644402	6.18289	6.88479	2.65225e-09	1.54287e-07	11.0533
KIAA1409	-0.52812	4.76408	-6.8827	2.6749e-09	1.55289e-07	11.045
CDCA7	0.477623	3.45649	6.88229	2.67936e-09	1.55289e-07	11.0434
C21orf123	-0.614779	2.73606	-6.87969	2.708e-09	1.56454e-07	11.0331
PYGO1	0.704167	4.18989	6.87956	2.70941e-09	1.56454e-07	11.0326
FAM181B	0.657838	6.33136	6.87818	2.72465e-09	1.56846e-07	11.0272
FOXJ1	0.980293	4.45166	6.87804	2.72619e-09	1.56846e-07	11.0266
CDIPT	-0.337397	4.93979	-6.87659	2.74243e-09	1.57491e-07	11.0208
PIK3C3	0.334794	5.94932	6.87564	2.75305e-09	1.57813e-07	11.0171
SLC30A1	0.676354	5.48382	6.87199	2.79432e-09	1.59887e-07	11.0026
DNAJC7	-0.302156	5.74345	-6.8654	2.87034e-09	1.63938e-07	10.9766
RBP1	0.797959	6.62441	6.85946	2.94069e-09	1.67652e-07	10.9531
ATXN7L3	-0.605358	5.64863	-6.85874	2.94935e-09	1.6784e-07	10.9502
ST7OT4	0.533647	4.69874	6.85751	2.96421e-09	1.68381e-07	10.9453
LOC100132771	-0.459994	3.89509	-6.85658	2.9755e-09	1.68717e-07	10.9416
KLHL8	0.378932	5.2822	6.8554	2.98983e-09	1.69224e-07	10.937
LOC100130356	0.732171	4.83335	6.85412	3.00539e-09	1.69799e-07	10.9319
KANK1	0.417475	4.1264	6.85359	3.01199e-09	1.69867e-07	10.9298
LEPR	0.481592	4.35071	6.85065	3.04828e-09	1.71605e-07	10.9182
ZNF217	0.853208	3.98802	6.85004	3.05583e-09	1.71722e-07	10.9158
TCTN1	0.607031	4.80026	6.84804	3.08082e-09	1.72818e-07	10.9079
ERVK6	0.591539	5.16996	6.84374	3.13533e-09	1.75561e-07	10.8908
PM20D2	0.683492	4.57907	6.84185	3.15952e-09	1.76601e-07	10.8834
CDH11	0.710356	3.52373	6.84107	3.16954e-09	1.76847e-07	10.8803
ARFGAP3	0.401677	5.83899	6.84	3.18341e-09	1.77306e-07	10.8761
MCFD2	0.442892	6.39095	6.83604	3.23519e-09	1.79604e-07	10.8604
LOC653764	0.56398	6.09445	6.83597	3.23611e-09	1.79604e-07	10.8601
C9orf61	0.901724	5.25655	6.8353	3.24499e-09	1.7978e-07	10.8575
SNORA5A	0.675169	6.02368	6.83154	3.29505e-09	1.82231e-07	10.8426
AKT1	-0.282645	5.53963	-6.83054	3.30844e-09	1.8265e-07	10.8387
LOXL4	0.718408	4.27279	6.8296	3.32121e-09	1.83033e-07	10.8349
NPAL3	-0.440123	7.25258	-6.82376	3.40114e-09	1.8711e-07	10.8118
TMEM178	-0.789967	5.34142	-6.82209	3.42433e-09	1.88057e-07	10.8052
PKD2	0.420435	5.05543	6.81632	3.50568e-09	1.92189e-07	10.7824
LOC642076	0.379634	6.13658	6.81276	3.5569e-09	1.94657e-07	10.7683
STX2	0.415805	5.2826	6.80801	3.62636e-09	1.97833e-07	10.7496
SSFA2	0.570249	4.81397	6.80793	3.62754e-09	1.97833e-07	10.7493
CTSH	0.651021	5.59402	6.80725	3.6377e-09	1.98044e-07	10.7465
TBC1D14	0.481322	5.5482	6.80483	3.6736e-09	1.99587e-07	10.737
ARPP-21	-0.510266	5.4875	-6.80449	3.67876e-09	1.99587e-07	10.7356
ZNF266	0.425595	6.64791	6.8035	3.69367e-09	2.0005e-07	10.7317
SCARNA11	0.709635	4.15995	6.80289	3.70285e-09	2.00203e-07	10.7293
FBXL16	-0.625438	6.99776	-6.79969	3.75132e-09	2.02475e-07	10.7167
RASGRF1	-0.745177	4.37432	-6.79794	3.77809e-09	2.0357e-07	10.7098
SGMS2	0.724263	2.74767	6.79505	3.8228e-09	2.05626e-07	10.6984
GRIN1	-0.492449	4.60709	-6.79384	3.84182e-09	2.05683e-07	10.6935
AKT3	-0.326183	5.38705	-6.7938	3.84239e-09	2.05683e-07	10.6934
IL17D	0.566961	8.07628	6.79373	3.8435e-09	2.05683e-07	10.6931
S1PR3	0.643034	4.64198	6.7895	3.91015e-09	2.08894e-07	10.6764
FZR1	-0.461998	5.01699	-6.78834	3.92879e-09	2.09533e-07	10.6718
STON2	0.718679	6.15573	6.78723	3.94649e-09	2.10121e-07	10.6674
MIR548K	0.533791	3.36438	6.77984	4.06705e-09	2.16173e-07	10.6382
ECM2	0.740186	3.92336	6.77926	4.07662e-09	2.16316e-07	10.6359
GPR177	0.733602	5.92011	6.77601	4.1309e-09	2.18826e-07	10.6231
KIF27	0.392411	4.81709	6.77186	4.20122e-09	2.22177e-07	10.6067
LOC647707	0.674435	4.41364	6.77094	4.21697e-09	2.22635e-07	10.6031
LOC100129076	-0.61825	4.44424	-6.76488	4.32224e-09	2.27809e-07	10.5791
LOC652547	0.91484	6.07814	6.76088	4.3932e-09	2.31162e-07	10.5633
MIRH1	0.510836	3.65861	6.7586	4.43405e-09	2.32921e-07	10.5544
CAPS	0.553548	5.29293	6.75773	4.44978e-09	2.33357e-07	10.5509
LOC647054	0.610509	3.59434	6.75533	4.49347e-09	2.35256e-07	10.5414
ATP11C	0.447623	3.94425	6.75418	4.51452e-09	2.35965e-07	10.5369
SAR1A	0.357653	6.90122	6.75252	4.54504e-09	2.37165e-07	10.5304
RRP1	-0.534396	4.78987	-6.74617	4.66395e-09	2.42966e-07	10.5053
C13orf30	0.954891	3.18852	6.74094	4.76429e-09	2.47783e-07	10.4846
DOCK8	1.01197	3.68315	6.73752	4.831e-09	2.50837e-07	10.4711
LOC440341	-0.392591	7.16854	-6.72418	5.10006e-09	2.6437e-07	10.4185
LOC654127	0.57358	4.2405	6.72371	5.10991e-09	2.64444e-07	10.4166
XRN1	0.447865	4.84381	6.72199	5.14578e-09	2.65863e-07	10.4099
CPT1A	0.454455	4.14044	6.72114	5.16354e-09	2.66342e-07	10.4065
GALNT9	-0.450415	4.24529	-6.71993	5.189e-09	2.67216e-07	10.4017
PPP2R1A	-0.501043	6.60391	-6.7167	5.25744e-09	2.70298e-07	10.389
N4BP2	0.307978	6.89808	6.71458	5.303e-09	2.72195e-07	10.3806
SLC7A2	0.653019	3.98402	6.713	5.33728e-09	2.73249e-07	10.3744
PPIL6	0.883961	5.28088	6.71283	5.34094e-09	2.73249e-07	10.3737
GOLIM4	0.624977	8.17715	6.71088	5.3834e-09	2.74974e-07	10.366
CACNG7	-0.667114	4.98951	-6.70106	5.60256e-09	2.85703e-07	10.3273
LOC728003	0.456884	5.22781	6.69636	5.71054e-09	2.90738e-07	10.3088
CLTA	-0.368764	5.23328	-6.68825	5.90168e-09	2.99983e-07	10.2768
LOC727935	0.630537	4.12315	6.68715	5.92815e-09	3.00842e-07	10.2725
LOC285141	0.740773	3.51143	6.68636	5.94714e-09	3.01319e-07	10.2694
RMRP	0.596769	6.77707	6.68508	5.97817e-09	3.02403e-07	10.2643
NEK1	0.61917	5.74346	6.68128	6.07118e-09	3.06614e-07	10.2493
TMF1	0.381898	4.73096	6.67981	6.10744e-09	3.0795e-07	10.2436
KIAA1407	0.616742	3.40816	6.67634	6.1941e-09	3.11819e-07	10.2299
SNHG12	-0.601163	5.5526	-6.66988	6.35871e-09	3.19594e-07	10.2044
C1orf124	0.359333	3.89962	6.66789	6.41023e-09	3.21669e-07	10.1966
HIVEP2	-0.406713	6.79587	-6.65607	6.72532e-09	3.36942e-07	10.15
B4GALT1	0.799955	5.28649	6.65432	6.7732e-09	3.38526e-07	10.1432
EZR	1.03314	8.19017	6.65413	6.77849e-09	3.38526e-07	10.1424
FER1L3	0.655357	4.04192	6.65271	6.81776e-09	3.39946e-07	10.1368
RNASE4	0.448004	3.65514	6.64902	6.92063e-09	3.44529e-07	10.1223
KLF4	0.749849	4.54411	6.64858	6.93282e-09	3.44589e-07	10.1206
LPHN1	-0.657289	4.56379	-6.64811	6.94603e-09	3.44701e-07	10.1187
MRPS18C	0.360137	4.23823	6.64719	6.97207e-09	3.45448e-07	10.1151
IFT74	0.717477	4.00312	6.64623	6.99922e-09	3.46247e-07	10.1113
ELAVL4	-1.0376	4.27268	-6.64467	7.04373e-09	3.479e-07	10.1051
CHMP7	-0.560902	3.51026	-6.6412	7.14359e-09	3.52279e-07	10.0915
OSTC	0.391759	5.24618	6.63732	7.25688e-09	3.57305e-07	10.0762
ENKUR	0.725828	5.24628	6.63146	7.43151e-09	3.6533e-07	10.0531
C7orf42	0.698838	4.02329	6.63034	7.46535e-09	3.66421e-07	10.0487
PABPC1L2B	-0.699244	6.68034	-6.62643	7.58475e-09	3.717e-07	10.0333
UBE1C	0.288074	5.54237	6.62477	7.63575e-09	3.73314e-07	10.0268
ZNF443	0.362222	3.39505	6.62459	7.64145e-09	3.73314e-07	10.0261
LOC440595	0.301002	8.34001	6.62246	7.70774e-09	3.75968e-07	10.0177
TMCC2	-0.594831	4.72534	-6.61938	7.80453e-09	3.80099e-07	10.0056
LOC729102	-0.290178	7.84403	-6.61691	7.88328e-09	3.8334e-07	9.99588
ACACB	0.680385	7.28824	6.61572	7.92131e-09	3.84594e-07	9.99121
ERLIN2	0.388002	5.38913	6.61206	8.03969e-09	3.89739e-07	9.97682
LOC643253	-0.656233	2.92585	-6.60952	8.12281e-09	3.93162e-07	9.96684
MAG	-0.703702	4.98717	-6.60689	8.21005e-09	3.96277e-07	9.95647
MAP7D1	-0.307064	7.1347	-6.60682	8.21241e-09	3.96277e-07	9.95619
ADRA1A	0.572164	3.87392	6.60577	8.24729e-09	3.96907e-07	9.95208
OR2A1	0.58871	3.50329	6.60567	8.25074e-09	3.96907e-07	9.95167
C1orf58	0.399278	5.93474	6.60518	8.2672e-09	3.97091e-07	9.94974
GCNT2	0.487451	3.4609	6.60434	8.29521e-09	3.97828e-07	9.94646
SNORA73A	0.655368	4.97809	6.60309	8.33725e-09	3.99235e-07	9.94155
C14orf119	-0.425621	4.51911	-6.60258	8.35464e-09	3.99458e-07	9.93953
PRKCZ	-0.359479	4.18611	-6.59844	8.49613e-09	4.05606e-07	9.92324
UNC84A	0.454035	5.13009	6.59365	8.66267e-09	4.12929e-07	9.9044
NEURL1B	-0.359995	5.66283	-6.58968	8.80299e-09	4.18918e-07	9.88881
AOC3	-0.507014	4.98634	-6.58935	8.81498e-09	4.18918e-07	9.88749
TEAD2	0.840884	5.92956	6.58783	8.86932e-09	4.20864e-07	9.88153
NAPG	-0.317783	6.26025	-6.58087	9.12291e-09	4.32245e-07	9.85418
AEBP2	0.349316	5.54919	6.57758	9.24512e-09	4.37375e-07	9.84127
TOB1	0.669177	5.79991	6.56941	9.55615e-09	4.5125e-07	9.80916
SNORA24	0.717732	4.98581	6.56913	9.56713e-09	4.5125e-07	9.80805
LOC650280	-0.511829	6.09386	-6.56771	9.62248e-09	4.5318e-07	9.80245
P704P	-0.456314	5.90943	-6.56659	9.66623e-09	4.54559e-07	9.79805
TAS2R39	-0.592471	3.96347	-6.56436	9.75397e-09	4.57316e-07	9.78928
DGKQ	-0.410119	5.36104	-6.56435	9.75398e-09	4.57316e-07	9.78928
NEK11	0.55733	5.07004	6.56056	9.90496e-09	4.63703e-07	9.77438
RAB11FIP1	0.469115	3.82794	6.56004	9.92589e-09	4.63991e-07	9.77233
SLC39A1	0.493377	5.54159	6.55916	9.96124e-09	4.64952e-07	9.76888
TSPAN33	0.412888	5.68037	6.55622	1.00804e-08	4.69816e-07	9.75735
SRFBP1	0.58026	3.84281	6.55124	1.02859e-08	4.78682e-07	9.73777
SLC24A2	-0.641089	5.50375	-6.54896	1.03814e-08	4.82411e-07	9.72881
TAF15	-0.351128	7.48728	-6.54501	1.05486e-08	4.89456e-07	9.71331
OGFRL1	0.558134	6.90846	6.5393	1.07951e-08	4.99682e-07	9.69089
OAZ2	-0.485769	5.27641	-6.53882	1.08162e-08	4.99682e-07	9.689
GBP5	0.71907	3.02813	6.53881	1.08167e-08	4.99682e-07	9.68896
LOC642859	-0.336634	4.2461	-6.53292	1.10776e-08	5.10986e-07	9.66584
DCTN1	-0.427111	5.09419	-6.52927	1.12421e-08	5.17812e-07	9.65154
SYT7	-0.357039	4.5348	-6.52836	1.12837e-08	5.18966e-07	9.64796
MGAT1	0.484824	6.24901	6.5268	1.13551e-08	5.21041e-07	9.64184
CRSP9	0.503648	4.41667	6.52665	1.1362e-08	5.21041e-07	9.64125
LOC100129623	0.558636	5.70251	6.52307	1.15276e-08	5.27864e-07	9.62722
LRP10	0.323616	5.50132	6.52243	1.15576e-08	5.2847e-07	9.62469
NEK9	0.556641	4.86565	6.52207	1.15746e-08	5.28478e-07	9.62326
LOC644887	0.570258	4.90864	6.51804	1.17648e-08	5.36385e-07	9.60745
LOC100128364	-0.482543	4.70589	-6.51762	1.17849e-08	5.36521e-07	9.6058
OTX2	0.771252	2.86526	6.5148	1.19199e-08	5.41879e-07	9.59475
SORBS1	0.41641	5.96337	6.51418	1.19498e-08	5.42454e-07	9.59232
AMT	0.430913	4.74418	6.51111	1.20989e-08	5.48431e-07	9.58029
MAP3K7IP2	0.392934	4.93394	6.50968	1.21692e-08	5.50824e-07	9.57467
PACSIN1	-0.731794	5.08624	-6.50531	1.23862e-08	5.59521e-07	9.55753
SKIL	0.447096	5.76074	6.50509	1.2397e-08	5.59521e-07	9.55668
STT3B	0.358119	5.69114	6.5024	1.25329e-08	5.64844e-07	9.54611
C1orf194	0.462253	3.82488	6.49766	1.27752e-08	5.74463e-07	9.52753
ZFP36L2	0.626616	6.70653	6.49751	1.27829e-08	5.74463e-07	9.52695
EYA4	0.627061	4.03989	6.49692	1.28134e-08	5.75011e-07	9.52464
SNIP	-0.519326	4.89174	-6.49651	1.28347e-08	5.75146e-07	9.52302
C19orf23	-0.507588	3.30869	-6.495	1.29133e-08	5.77841e-07	9.51711
PAPLN	1.10062	6.0965	6.49033	1.31591e-08	5.88004e-07	9.49882
MYST3	0.371732	6.41991	6.48908	1.32258e-08	5.90144e-07	9.49392
CCDC151	0.776517	3.98816	6.48471	1.34614e-08	5.99807e-07	9.47679
C10orf21	-0.367943	5.32787	-6.48351	1.3527e-08	6.01875e-07	9.47207
RNF217	0.590409	4.52161	6.48304	1.35529e-08	6.02174e-07	9.47022
KIAA0773	-0.437116	4.89369	-6.48104	1.36627e-08	6.06194e-07	9.46239
PRRT2	-0.399683	7.70026	-6.47974	1.37348e-08	6.08533e-07	9.45729
JAM2	0.474363	6.43994	6.47787	1.3839e-08	6.12288e-07	9.44996
UXS1	-0.561078	5.13724	-6.47587	1.39508e-08	6.15628e-07	9.44215
MTFR1	0.590119	3.11293	6.47582	1.39537e-08	6.15628e-07	9.44195
TRAM1	0.608469	5.39065	6.47064	1.42491e-08	6.27779e-07	9.42164
RAPGEF4	-0.659565	6.88048	-6.47002	1.42846e-08	6.28463e-07	9.41922
RPP21	-0.277043	5.85734	-6.46967	1.43049e-08	6.28477e-07	9.41784
C9orf131	-0.482944	3.26693	-6.4663	1.45008e-08	6.36192e-07	9.40465
COQ4	-0.572446	5.16345	-6.46547	1.45496e-08	6.36553e-07	9.4014
LMX1A	0.36272	2.80185	6.46487	1.45851e-08	6.37221e-07	9.39903
LOC402360	-0.362046	4.98575	-6.45608	1.51119e-08	6.5932e-07	9.36462
STK38L	0.401745	5.00261	6.45459	1.52029e-08	6.62372e-07	9.35879
SLC8A2	-0.819647	5.58463	-6.4538	1.52515e-08	6.62934e-07	9.3557
ABLIM2	-0.636572	5.76179	-6.45367	1.52599e-08	6.62934e-07	9.35517
FAM46A	0.775901	3.61303	6.45335	1.52792e-08	6.62934e-07	9.35395
KIAA1370	0.537186	4.2146	6.45162	1.53865e-08	6.66669e-07	9.34716
HECW1	-0.81859	4.55024	-6.44906	1.55462e-08	6.72662e-07	9.33714
GOLGA4	0.560705	4.42769	6.44814	1.5604e-08	6.74237e-07	9.33354
MAOB	0.839212	6.48473	6.4439	1.58737e-08	6.84945e-07	9.31693
FCGRT	0.574022	5.71955	6.43766	1.62781e-08	7.01432e-07	9.29253
C16orf90	-0.358059	3.07503	-6.43463	1.64787e-08	7.09103e-07	9.28065
FEZ1	-0.345323	5.66071	-6.43372	1.6539e-08	7.10725e-07	9.27711
OGDH	0.355191	3.74882	6.43072	1.67405e-08	7.18399e-07	9.26537
LOC730456	-0.569404	4.29361	-6.42905	1.68538e-08	7.21866e-07	9.25883
CACHD1	0.677817	4.43453	6.42885	1.68672e-08	7.21866e-07	9.25806
LOC730427	0.692427	4.81586	6.42738	1.69674e-08	7.24518e-07	9.25231
AP3B2	-0.601526	5.92122	-6.42727	1.69753e-08	7.24518e-07	9.25186
ATM	0.329141	4.15218	6.42578	1.70776e-08	7.27893e-07	9.24604
CREBZF	0.568248	5.05558	6.42493	1.71365e-08	7.29414e-07	9.2427
ZNF521	0.84421	4.46835	6.42392	1.72058e-08	7.31375e-07	9.23878
CRYM	-0.45846	5.26151	-6.42262	1.72965e-08	7.34236e-07	9.23368
NACC2	0.423292	4.33733	6.42197	1.7342e-08	7.35174e-07	9.23114
TSC2	-0.347405	4.11272	-6.41597	1.77669e-08	7.52173e-07	9.20767
GORASP1	0.494978	5.45165	6.41402	1.79067e-08	7.57029e-07	9.20007
PROS1	0.784309	5.12867	6.4137	1.79298e-08	7.57029e-07	9.19882
SPAG1	0.347926	3.77836	6.41276	1.79982e-08	7.58898e-07	9.19512
EYA1	0.396998	3.18275	6.41198	1.80547e-08	7.60258e-07	9.19208
TOR1AIP2	0.484497	3.95384	6.40758	1.83783e-08	7.72849e-07	9.17486
FAM89A	0.489161	4.68785	6.40398	1.86466e-08	7.83083e-07	9.16081
CDC42EP4	0.650924	6.80306	6.40207	1.87908e-08	7.88084e-07	9.15334
LOC644604	0.267203	8.64027	6.39928	1.90031e-08	7.94865e-07	9.14245
CD81	0.434267	8.51037	6.39784	1.91142e-08	7.98449e-07	9.13679
PPP1CB	0.439473	6.3438	6.3954	1.93026e-08	8.05042e-07	9.12728
MAPKAPK3	0.722893	5.32876	6.39514	1.93233e-08	8.05042e-07	9.12625
BEX1	-0.370743	6.122	-6.39477	1.93519e-08	8.05168e-07	9.12481
DAP	0.681719	4.55969	6.38978	1.97454e-08	8.20454e-07	9.10529
SLC6A17	-0.539005	5.72475	-6.38829	1.98643e-08	8.24303e-07	9.09947
PBX2	-0.383361	6.14806	-6.38783	1.9901e-08	8.24737e-07	9.09768
LOC650261	-0.509356	4.49799	-6.38746	1.99307e-08	8.24878e-07	9.09624
DDR2	0.43285	4.3576	6.38689	1.99762e-08	8.24955e-07	9.09403
CLDN23	0.610982	3.16749	6.38678	1.99851e-08	8.24955e-07	9.0936
PRDM2	-0.377397	3.76236	-6.38488	2.01391e-08	8.30224e-07	9.08615
C7orf63	0.822231	4.68227	6.3833	2.02678e-08	8.34431e-07	9.07998
ZC3H3	-0.537886	3.39518	-6.38274	2.03134e-08	8.35217e-07	9.07779
LOC100128403	-0.35555	5.60569	-6.37832	2.06785e-08	8.49117e-07	9.06052
NOP56	-0.291963	5.36655	-6.37786	2.07162e-08	8.49554e-07	9.05876
TGFB2	0.912087	5.145	6.37212	2.12011e-08	8.68305e-07	9.03633
UBE2J2	-0.29612	3.72563	-6.3716	2.1246e-08	8.69011e-07	9.03428
LIFR	0.673978	6.74224	6.37069	2.13235e-08	8.71045e-07	9.03075
MIR410	0.502079	3.03095	6.368	2.15556e-08	8.77534e-07	9.02025
SNORA23	0.613312	3.60022	6.3679	2.15641e-08	8.77534e-07	9.01987
COTL1	-0.484406	5.68714	-6.36788	2.15661e-08	8.77534e-07	9.01978
LOC642918	-0.446584	2.69429	-6.36685	2.16562e-08	8.80061e-07	9.01574
PQLC3	0.616247	4.32762	6.36588	2.1741e-08	8.82364e-07	9.01195
CA13	-0.506482	4.60549	-6.36534	2.17877e-08	8.83117e-07	9.00987
SLC36A4	0.5444	3.95285	6.36352	2.19486e-08	8.88496e-07	9.00273
MPPED1	-0.422374	4.15836	-6.36047	2.22192e-08	8.98289e-07	8.99086
COPG2IT1	-0.877678	5.51369	-6.35913	2.23398e-08	9.02004e-07	8.98561
NEFL	-1.21985	6.9064	-6.35697	2.25352e-08	9.08725e-07	8.97717
ARHGAP12	0.480544	4.63168	6.35426	2.27818e-08	9.16397e-07	8.96662
SLC25A43	0.389715	4.77138	6.35424	2.27838e-08	9.16397e-07	8.96653
LOC644188	-0.680354	4.1543	-6.35351	2.28508e-08	9.17916e-07	8.96369
FIBIN	0.490405	3.59076	6.35294	2.29037e-08	9.18868e-07	8.96144
FLJ22662	0.504452	4.10815	6.34809	2.33544e-08	9.34676e-07	8.94255
HIST2H2AC	0.494764	6.64465	6.34806	2.33572e-08	9.34676e-07	8.94244
GJC2	-0.631359	6.11484	-6.34709	2.34486e-08	9.37139e-07	8.93865
CAPS2	0.344975	4.3899	6.34635	2.35185e-08	9.38737e-07	8.93577
LOC649584	-0.710696	3.88074	-6.34389	2.37529e-08	9.46356e-07	8.92615
NFASC	-0.344146	4.15989	-6.34372	2.37696e-08	9.46356e-07	8.92547
LOC100128781	0.376937	3.34888	6.34275	2.38619e-08	9.4883e-07	8.92171
C11orf74	0.533741	5.84611	6.34178	2.39555e-08	9.51344e-07	8.91792
APLNR	1.34637	7.28816	6.34074	2.40557e-08	9.54116e-07	8.91387
OSTM1	0.643121	3.02916	6.33774	2.43479e-08	9.64491e-07	8.90217
LOC650241	-0.616558	3.66017	-6.33703	2.44178e-08	9.6604e-07	8.89939
TMEM64	0.414365	4.45768	6.33561	2.45571e-08	9.7033e-07	8.89388
SNORD102	0.643009	5.71735	6.33403	2.47143e-08	9.75314e-07	8.88769
TCTN3	0.536493	3.84624	6.33072	2.50453e-08	9.86395e-07	8.8748
ITPRIP	0.530033	3.40966	6.3306	2.50579e-08	9.86395e-07	8.87431
LOC652401	0.615348	3.42551	6.32982	2.51359e-08	9.87024e-07	8.8713
PALM2	-0.697913	5.75003	-6.32982	2.51367e-08	9.87024e-07	8.87126
GULP1	0.831584	3.07679	6.32747	2.53754e-08	9.95153e-07	8.8621
KCNJ9	-0.620097	4.82879	-6.32526	2.56017e-08	1.00277e-06	8.8535
PDZRN3	0.502108	3.9045	6.32213	2.59254e-08	1.01419e-06	8.84132
Septin 8	-0.493475	5.09887	-6.32137	2.6005e-08	1.01604e-06	8.83835
SENP6	0.392906	4.57665	6.32067	2.6078e-08	1.01762e-06	8.83563
TCTEX1D1	0.886632	4.17121	6.32028	2.61197e-08	1.01799e-06	8.83408
SNORD67	0.565504	6.75467	6.31934	2.62186e-08	1.02057e-06	8.83042
NOVA2	-0.551516	4.44484	-6.31732	2.64323e-08	1.02691e-06	8.82255
LOC441193	-0.524092	4.07894	-6.31715	2.64499e-08	1.02691e-06	8.8219
DCDC2	1.13519	5.95038	6.31688	2.64795e-08	1.02691e-06	8.82082
PDZD4	-0.500182	6.29083	-6.31327	2.68664e-08	1.04064e-06	8.80676
DYNLRB1	-0.336167	6.08811	-6.31041	2.7177e-08	1.05137e-06	8.79562
REST	0.581974	4.42503	6.30411	2.78733e-08	1.07698e-06	8.7711
C15orf52	0.70972	4.80423	6.30302	2.79963e-08	1.0804e-06	8.76683
LOC652675	-0.457436	3.36649	-6.30201	2.81095e-08	1.08298e-06	8.76292
ERBB2	0.38829	3.64582	6.30181	2.81322e-08	1.08298e-06	8.76214
TIMP3	0.796644	4.43451	6.30024	2.83102e-08	1.08736e-06	8.75603
SH3PXD2A	-0.512922	6.2491	-6.3002	2.8315e-08	1.08736e-06	8.75586
LOC651738	0.531842	3.79436	6.29727	2.86507e-08	1.09891e-06	8.74444
ASAP3	0.570154	5.06156	6.29245	2.92111e-08	1.11904e-06	8.72566
TMED10P	0.425337	6.26698	6.29153	2.93193e-08	1.12181e-06	8.72208
LOC441054	0.713324	4.71141	6.29016	2.94803e-08	1.1266e-06	8.71678
CASC1	0.929679	3.93535	6.2888	2.9642e-08	1.1314e-06	8.71147
SNORA7B	0.598399	4.42894	6.28565	3.00198e-08	1.14328e-06	8.6992
CPVL	0.921282	4.09812	6.2856	3.00261e-08	1.14328e-06	8.699
TBCB	-0.374529	6.86238	-6.28514	3.00811e-08	1.14399e-06	8.69722
CD24	0.949981	4.71981	6.28449	3.01601e-08	1.14561e-06	8.69468
GPR125	0.305263	3.85505	6.27976	3.07383e-08	1.16616e-06	8.67628
TIPIN	0.568234	3.47368	6.27422	3.14297e-08	1.19095e-06	8.65472
IL13RA1	0.675111	5.58886	6.26967	3.20088e-08	1.21144e-06	8.63703
ATL3	0.547944	4.864	6.26059	3.31973e-08	1.25428e-06	8.6017
ITGA6	0.532879	5.11769	6.26042	3.32207e-08	1.25428e-06	8.60101
ANXA1	1.10435	4.96126	6.25664	3.37281e-08	1.27191e-06	8.58633
LOC647246	-0.573659	3.08842	-6.25631	3.37726e-08	1.27206e-06	8.58505
ZFYVE26	0.378936	5.20928	6.25295	3.4231e-08	1.28778e-06	8.57199
PFDN2	-0.337766	5.8568	-6.25263	3.42745e-08	1.28788e-06	8.57075
POM121	-0.341874	5.87673	-6.25038	3.45861e-08	1.29803e-06	8.56199
OSBPL7	-0.367042	4.84697	-6.24991	3.46513e-08	1.29893e-06	8.56016
NDE1	-0.442202	5.44275	-6.24936	3.47271e-08	1.30022e-06	8.55804
OR2A20P	0.763369	4.56344	6.24381	3.55099e-08	1.32689e-06	8.53644
IQCF2	-0.573722	2.67161	-6.24371	3.55239e-08	1.32689e-06	8.53606
EFEMP2	0.490378	5.57033	6.24199	3.57698e-08	1.3329e-06	8.52938
LOC647876	-0.571673	4.33781	-6.24199	3.57698e-08	1.3329e-06	8.52938
VIL2	1.05536	7.88584	6.24057	3.59743e-08	1.33893e-06	8.52385
DOHH	-0.396113	5.50514	-6.23991	3.60692e-08	1.34088e-06	8.5213
ACSS1	0.607687	6.81275	6.23933	3.61537e-08	1.34243e-06	8.51903
TST	0.922733	5.88101	6.23656	3.65566e-08	1.35484e-06	8.50829
RUSC2	-0.488664	6.66615	-6.23644	3.65743e-08	1.35484e-06	8.50783
LOC100129707	-0.619436	4.32616	-6.23354	3.70022e-08	1.36908e-06	8.49656
DUSP23	0.51759	5.40573	6.23127	3.7341e-08	1.37999e-06	8.48773
CHTF18	-0.55078	3.49823	-6.22948	3.7609e-08	1.38826e-06	8.4808
TMEM216	0.467574	4.48376	6.22796	3.78393e-08	1.39512e-06	8.47488
TXNDC15	0.370078	6.45501	6.22453	3.83629e-08	1.41277e-06	8.46157
LOC653876	0.530611	5.11591	6.22367	3.84961e-08	1.41602e-06	8.45821
RUVBL2	-0.346539	5.29368	-6.22214	3.87334e-08	1.42308e-06	8.45225
PHACTR2	0.578991	4.41134	6.22035	3.90111e-08	1.43161e-06	8.44533
SBF1	-0.372194	5.76298	-6.21959	3.91315e-08	1.43435e-06	8.44235
AQP1	0.796015	5.95872	6.21728	3.94949e-08	1.4457e-06	8.43339
LOC100133075	-0.470875	5.2443	-6.21704	3.95332e-08	1.4457e-06	8.43245
ATAD2	0.655494	4.03268	6.21671	3.9585e-08	1.44591e-06	8.43118
SLC7A11	0.870317	4.22569	6.21587	3.97187e-08	1.44798e-06	8.42792
LOC652589	-0.444064	4.06011	-6.21577	3.97338e-08	1.44798e-06	8.42755
NEURL	-0.570826	4.77021	-6.2133	4.01298e-08	1.46072e-06	8.41794
CORO2B	-0.423747	5.11705	-6.2127	4.02259e-08	1.46252e-06	8.41562
ATP6V1G2	-0.541348	5.23348	-6.21112	4.04817e-08	1.47012e-06	8.40948
CLN5	0.742361	4.25494	6.21042	4.05959e-08	1.47256e-06	8.40675
C1orf85	0.67607	5.45116	6.20938	4.07649e-08	1.47553e-06	8.40273
ARL13B	0.561232	3.59384	6.20934	4.07716e-08	1.47553e-06	8.40257
TGFBR2	0.669337	4.32334	6.20725	4.11148e-08	1.48624e-06	8.39445
LOC644641	0.424174	4.74256	6.20314	4.17969e-08	1.50915e-06	8.37851
FTO	-0.463928	5.16132	-6.20202	4.19855e-08	1.51422e-06	8.37415
CNGB3	0.549747	2.72525	6.20092	4.21701e-08	1.51914e-06	8.3699
MARCKSL1	-0.45767	6.55641	-6.19788	4.26863e-08	1.53597e-06	8.35811
SNORD94	0.592998	6.06616	6.19741	4.27667e-08	1.5371e-06	8.35629
MUPCDH	0.394497	3.02677	6.19594	4.30202e-08	1.54445e-06	8.35056
PTAR1	0.363158	5.98809	6.1927	4.35812e-08	1.5628e-06	8.33801
LGR4	0.551562	4.74649	6.19179	4.37405e-08	1.56673e-06	8.33448
GEM	0.843313	4.66605	6.18876	4.42747e-08	1.58406e-06	8.32272
MAN1A1	0.713807	3.54673	6.18386	4.5151e-08	1.61204e-06	8.30373
PHYHIP	-0.683341	7.16548	-6.18369	4.51829e-08	1.61204e-06	8.30305
LOC652119	-0.608986	2.87828	-6.18353	4.52108e-08	1.61204e-06	8.30245
MEGF9	0.397602	5.40631	6.18281	4.53414e-08	1.61486e-06	8.29965
NUCB2	0.43611	6.02514	6.18048	4.57663e-08	1.62663e-06	8.29062
DENND4B	-0.337276	6.58165	-6.18043	4.57754e-08	1.62663e-06	8.29043
ITGB8	0.951197	5.52877	6.17879	4.60778e-08	1.63553e-06	8.28405
GRM4	-0.617569	4.84988	-6.17632	4.65342e-08	1.64986e-06	8.2745
RHPN2	0.619557	4.95933	6.17536	4.67144e-08	1.65438e-06	8.27076
FBXL3	0.371604	4.77269	6.17285	4.71846e-08	1.66915e-06	8.26106
SNORA73B	0.640422	4.50811	6.17044	4.7643e-08	1.68275e-06	8.25169
MFAP1	0.580549	4.22341	6.17026	4.7676e-08	1.68275e-06	8.25102
ZNF385D	-0.592381	3.69481	-6.16976	4.77718e-08	1.68424e-06	8.24908
PACS2	-0.370952	5.21822	-6.16756	4.81943e-08	1.69548e-06	8.24055
C12orf31	-0.623068	3.70352	-6.16754	4.81986e-08	1.69548e-06	8.24046
MBOAT1	-0.368335	4.25713	-6.1671	4.8283e-08	1.69655e-06	8.23877
TEF	-0.468447	7.41593	-6.1665	4.83996e-08	1.69874e-06	8.23643
APAF1	-0.339055	5.11207	-6.16622	4.84545e-08	1.69877e-06	8.23533
ARHGAP18	0.616777	3.94525	6.16397	4.88926e-08	1.71222e-06	8.22661
PROK2	-0.675092	5.5477	-6.16356	4.89715e-08	1.71307e-06	8.22505
MMP16	-0.332596	4.135	-6.16168	4.93408e-08	1.7238e-06	8.21777
SALL2	0.440956	5.27796	6.16145	4.9388e-08	1.7238e-06	8.21685
C12orf39	0.850479	5.09009	6.15661	5.03532e-08	1.7536e-06	8.1981
H2AFJ	0.408268	5.61067	6.15196	5.12978e-08	1.78244e-06	8.1801
CYTH1	-0.324874	6.2776	-6.15178	5.13346e-08	1.78244e-06	8.17941
PSMD11	-0.315255	5.18555	-6.15169	5.13517e-08	1.78244e-06	8.17908
LOC162632	-0.496855	6.4028	-6.15132	5.14288e-08	1.78315e-06	8.17763
ELAVL3	-0.376638	3.87592	-6.15067	5.15619e-08	1.78579e-06	8.17513
INTU	0.598993	5.38373	6.14913	5.18809e-08	1.79486e-06	8.16915
LOC100134047	0.316831	6.42813	6.14854	5.20028e-08	1.7971e-06	8.16688
CNN3	0.621023	7.91352	6.14536	5.26696e-08	1.81814e-06	8.15454
LOC100128585	-0.383278	3.28424	-6.14473	5.28022e-08	1.82072e-06	8.1521
NOTCH3	0.677661	4.57779	6.14364	5.30322e-08	1.82665e-06	8.1479
SEMA4D	-0.50724	6.67541	-6.14301	5.31663e-08	1.82926e-06	8.14545
PLCXD1	-0.780057	3.78224	-6.14081	5.36359e-08	1.8434e-06	8.13693
ZBBX	0.452754	5.33892	6.13881	5.40657e-08	1.85614e-06	8.1292
FPR3	0.726465	3.62449	6.13328	5.52733e-08	1.89552e-06	8.10781
HHEX	0.669085	3.80008	6.13085	5.58122e-08	1.91192e-06	8.09841
CCDC80	0.471121	3.26942	6.12957	5.60996e-08	1.91967e-06	8.09344
LOC642749	-0.616679	5.66613	-6.12862	5.63125e-08	1.92486e-06	8.08977
RWDD4A	0.34739	5.67122	6.12789	5.6476e-08	1.92835e-06	8.08696
BRSK2	-0.528072	5.14773	-6.1261	5.68827e-08	1.93854e-06	8.08001
HTR3E	0.531264	2.3946	6.12603	5.68978e-08	1.93854e-06	8.07976
LOC389873	0.308089	4.51414	6.12552	5.7015e-08	1.94043e-06	8.07776
KLHL22	-0.355099	7.27647	-6.12506	5.71188e-08	1.94186e-06	8.076
APBA1	-0.434058	5.16555	-6.1246	5.7224e-08	1.94333e-06	8.07422
CD58	0.490505	3.66714	6.12357	5.74603e-08	1.94925e-06	8.07023
CD44	1.13732	5.0232	6.12284	5.76283e-08	1.9522e-06	8.0674
RCAN2	-0.663068	6.8328	-6.12265	5.76719e-08	1.9522e-06	8.06667
OMA1	0.385503	4.46954	6.12101	5.80507e-08	1.96291e-06	8.06033
OLFM1	-0.468103	6.35863	-6.11993	5.8301e-08	1.96926e-06	8.05616
STON1	0.615585	2.4209	6.1185	5.86355e-08	1.9764e-06	8.05062
CD109	0.683458	3.33053	6.11849	5.86382e-08	1.9764e-06	8.05058
CNTNAP5	-0.420911	4.23608	-6.11655	5.90927e-08	1.98958e-06	8.0431
UTP14C	0.392039	5.41266	6.11626	5.91615e-08	1.98976e-06	8.04198
HCN2	-0.421406	4.10027	-6.11485	5.9497e-08	1.99891e-06	8.0365
NSBP1	0.398171	3.77825	6.1142	5.96511e-08	2.00075e-06	8.03399
DDX50	0.308065	5.36535	6.11397	5.97055e-08	2.00075e-06	8.03311
LOC100130019	0.553666	3.87968	6.11381	5.97429e-08	2.00075e-06	8.03251
DGCR9	-0.516982	4.41143	-6.11042	6.05585e-08	2.02403e-06	8.01937
LOC100130715	-0.377419	5.70397	-6.11038	6.05668e-08	2.02403e-06	8.01924
C6orf174	-0.49164	5.46077	-6.10824	6.1087e-08	2.03893e-06	8.01096
CCNF	-0.667043	3.86864	-6.10801	6.11425e-08	2.03893e-06	8.01008
LOC100127944	0.543794	3.14642	6.1065	6.15127e-08	2.0491e-06	8.00424
FAM166B	0.480693	3.88763	6.10616	6.15971e-08	2.04953e-06	8.00291
LOC100130712	-0.665401	4.57371	-6.10592	6.1656e-08	2.04953e-06	8.00198
MOSPD3	-0.276605	4.67997	-6.10391	6.21531e-08	2.06386e-06	7.99421
MATN2	0.688853	5.09949	6.10313	6.23466e-08	2.0681e-06	7.9912
LOC729088	0.359202	5.3039	6.10272	6.24486e-08	2.0693e-06	7.98961
SLC5A5	0.575618	2.39855	6.10215	6.25915e-08	2.07185e-06	7.9874
APOB48R	-0.584073	3.45085	-6.09817	6.35933e-08	2.1028e-06	7.97202
SIRT2	-0.418241	4.62349	-6.09665	6.39789e-08	2.11332e-06	7.96617
LOC100128100	-0.661608	3.11476	-6.09587	6.41781e-08	2.11768e-06	7.96316
HEXIM1	0.529585	3.64755	6.09366	6.47462e-08	2.13418e-06	7.95463
MTM1	0.675529	3.68897	6.09323	6.48583e-08	2.13563e-06	7.95295
PRRC1	0.494666	4.47847	6.09291	6.49403e-08	2.13609e-06	7.95173
OR51B2	0.482084	2.92219	6.09239	6.50769e-08	2.13835e-06	7.94969
IGFBP5	0.760912	6.0043	6.0917	6.5255e-08	2.14196e-06	7.94705
EMR3	-0.381815	2.52218	-6.09083	6.54814e-08	2.14606e-06	7.9437
C19orf4	-0.408748	7.00108	-6.0907	6.55165e-08	2.14606e-06	7.94318
GDAP1	-0.433698	5.65429	-6.08968	6.57842e-08	2.15061e-06	7.93923
SLC4A8	-0.583233	5.0636	-6.08965	6.57922e-08	2.15061e-06	7.93911
TPST2	0.45406	4.56291	6.08688	6.65221e-08	2.16995e-06	7.92843
LUC7L2	-0.320581	5.47318	-6.08385	6.73297e-08	2.19401e-06	7.91674
KDM5B	0.453583	4.88722	6.08178	6.78893e-08	2.20996e-06	7.90873
MYO5B	0.415096	4.20051	6.07879	6.87022e-08	2.2341e-06	7.8972
MYOM1	0.522773	7.52459	6.07822	6.88603e-08	2.23693e-06	7.89498
DIRC2	0.477686	5.90114	6.07762	6.90231e-08	2.2399e-06	7.89269
ATP9B	-0.483788	4.68335	-6.07703	6.9186e-08	2.24287e-06	7.89041
AP1M2	-0.355998	6.48321	-6.07553	6.96016e-08	2.25401e-06	7.88461
IQCK	0.440314	6.94809	6.07194	7.06059e-08	2.28368e-06	7.87074
LAMA2	0.510159	3.89666	6.07173	7.06632e-08	2.28368e-06	7.86996
CAPN7	0.348063	4.75875	6.07074	7.09453e-08	2.29045e-06	7.8661
NSUN6	-0.339883	6.19393	-6.0689	7.14664e-08	2.3049e-06	7.85901
LOC200030	0.31076	6.31172	6.06828	7.16443e-08	2.30827e-06	7.85661
SNORA66	0.485363	4.41043	6.06732	7.19169e-08	2.31468e-06	7.85293
GAMT	-0.328245	5.19216	-6.06687	7.20477e-08	2.31652e-06	7.85117
HIPK2	-0.610241	8.49592	-6.06629	7.22132e-08	2.31946e-06	7.84895
STMN3	-0.469947	7.1834	-6.06557	7.24219e-08	2.32108e-06	7.84616
SFRS15	-0.317049	5.96688	-6.06543	7.24612e-08	2.32108e-06	7.84563
SLC33A1	0.515933	4.77712	6.06535	7.24853e-08	2.32108e-06	7.84531
ZBTB40	0.399386	4.26379	6.06462	7.26962e-08	2.32546e-06	7.8425
PCDH18	0.457321	3.80713	6.0623	7.33697e-08	2.34298e-06	7.83357
PPIAL4A	-0.296803	7.86669	-6.06209	7.34318e-08	2.34298e-06	7.83275
ZDHHC22	-0.487698	5.72881	-6.06197	7.34674e-08	2.34298e-06	7.83228
ACVR1	0.583163	4.88046	6.05937	7.42317e-08	2.36333e-06	7.82226
VSNL1	-1.04546	6.03709	-6.05929	7.42561e-08	2.36333e-06	7.82194
C6orf192	0.671228	6.21692	6.05876	7.44129e-08	2.36592e-06	7.8199
NINL	0.593764	3.68084	6.05841	7.45156e-08	2.36679e-06	7.81856
SEC24A	0.448617	5.08369	6.05779	7.47012e-08	2.36991e-06	7.81616
C11orf84	-0.447165	4.01536	-6.05758	7.47645e-08	2.36991e-06	7.81534
GTF2F2	0.407441	6.34142	6.05695	7.49509e-08	2.37342e-06	7.81293
CLIP4	0.435124	6.34885	6.05529	7.54499e-08	2.38682e-06	7.8065
WFS1	0.556476	7.41396	6.05489	7.5568e-08	2.38815e-06	7.80499
LOC100128761	0.437044	3.95067	6.05349	7.59924e-08	2.39914e-06	7.79957
MOBKL1A	0.331869	6.14025	6.05322	7.60747e-08	2.39933e-06	7.79852
ATP2A2	-0.379843	6.65777	-6.05249	7.62959e-08	2.40312e-06	7.79571
ZNF185	0.563293	3.71689	6.05232	7.63477e-08	2.40312e-06	7.79505
SNORA3	0.828412	6.06423	6.05013	7.70166e-08	2.42174e-06	7.78661
LOC728895	0.346974	5.97352	6.04683	7.80343e-08	2.45129e-06	7.7739
LOC389223	0.277415	8.60542	6.04459	7.87343e-08	2.47081e-06	7.76525
SNORD110	0.493303	4.47534	6.04041	8.00544e-08	2.50973e-06	7.74916
SNTA1	0.547619	4.72058	6.03981	8.02459e-08	2.51323e-06	7.74684
DCTN5	-0.280665	6.25469	-6.03067	8.32189e-08	2.60374e-06	7.71163
NBPF11	0.282585	4.91767	6.02819	8.40457e-08	2.62438e-06	7.70206
PGCP	0.51109	4.67045	6.02598	8.47874e-08	2.64491e-06	7.69356
ZNRF2	0.471778	5.21069	6.02526	8.50307e-08	2.64987e-06	7.69078
OSTCL	0.540627	3.194	6.0236	8.55946e-08	2.6648e-06	7.68439
B3GALTL	0.92424	4.93157	6.02322	8.57234e-08	2.66617e-06	7.68293
SNX33	0.476147	4.48584	6.02275	8.58849e-08	2.66855e-06	7.68111
CD46	0.386692	5.1093	6.02203	8.61316e-08	2.67357e-06	7.67833
TCF4	-0.290512	6.18379	-6.02172	8.6239e-08	2.67426e-06	7.67713
ABI3BP	0.540139	4.31434	6.02075	8.65692e-08	2.68185e-06	7.67343
PPP1CC	0.347568	6.36733	6.0199	8.68647e-08	2.68682e-06	7.67013
MAPRE3	-0.488968	5.55818	-6.01979	8.69008e-08	2.68682e-06	7.66973
LOC652900	-0.664992	4.77711	-6.01798	8.75285e-08	2.70357e-06	7.66276
NT5DC2	0.619985	3.18625	6.01597	8.82341e-08	2.72269e-06	7.65499
ARF3	-0.413473	6.12544	-6.01336	8.91528e-08	2.74834e-06	7.64496
FDFT1	0.428996	6.35915	6.01164	8.97652e-08	2.76429e-06	7.63834
SLC2A10	0.37749	4.3933	6.01073	9.00912e-08	2.76911e-06	7.63483
GSTM3	0.823982	5.78559	6.00352	9.27105e-08	2.8444e-06	7.60709
POLA	0.494028	4.36807	6.00349	9.27216e-08	2.8444e-06	7.60698
C7orf53	0.807368	3.55013	6.00283	9.29642e-08	2.84802e-06	7.60445
STX19	0.513913	4.04318	6.00268	9.3021e-08	2.84802e-06	7.60386
PMS2L2	-0.352211	5.72553	-6.00113	9.35948e-08	2.8628e-06	7.5979
C1orf216	-0.437758	6.2492	-6.00037	9.38777e-08	2.86866e-06	7.59498
LOC645891	-0.681381	4.48429	-5.99901	9.43869e-08	2.88141e-06	7.58975
SPRY1	0.3698	4.32737	5.99864	9.45255e-08	2.88284e-06	7.58833
TUBB4Q	-0.421687	7.33183	-5.99315	9.6613e-08	2.94365e-06	7.56719
LRIG3	0.676682	3.67336	5.99227	9.6949e-08	2.95103e-06	7.56383
GRIA3	-0.57834	5.85543	-5.99179	9.71345e-08	2.95381e-06	7.56198
TMBIM4	0.405973	7.06053	5.98947	9.8036e-08	2.97834e-06	7.55304
UBIAD1	0.399216	4.78119	5.98783	9.86766e-08	2.99491e-06	7.54673
TMEM185B	0.309249	5.00433	5.98579	9.94791e-08	3.01635e-06	7.5389
ELAVL1	-0.492746	6.23191	-5.98467	9.99235e-08	3.0269e-06	7.53458
HOXB5	-0.40784	4.8127	-5.98422	1.00101e-07	3.02935e-06	7.53287
LOC100129293	-0.466973	3.76196	-5.98051	1.01587e-07	3.07135e-06	7.51861
LOC653472	-0.487443	5.86086	-5.97696	1.03031e-07	3.11203e-06	7.50495
TMED3	0.433044	6.04384	5.97609	1.03387e-07	3.11827e-06	7.50161
PGRMC2	0.300625	7.9276	5.97597	1.03436e-07	3.11827e-06	7.50115
ACADM	0.364528	6.08975	5.97334	1.04522e-07	3.14798e-06	7.49104
PLXNB1	0.687511	5.14561	5.97272	1.04778e-07	3.15269e-06	7.48867
CAPSL	0.50374	3.53965	5.97211	1.05034e-07	3.15736e-06	7.48631
LYSMD3	0.471457	4.06345	5.97051	1.05703e-07	3.17444e-06	7.48017
SELP	0.579868	2.96087	5.96896	1.06355e-07	3.19094e-06	7.47423
ASNS	-0.444042	6.59371	-5.96758	1.06941e-07	3.20548e-06	7.4689
HAGH	-0.430376	5.12046	-5.96496	1.08059e-07	3.23589e-06	7.45884
RND2	0.458088	4.98845	5.96465	1.08191e-07	3.23675e-06	7.45766
C1orf162	0.48871	5.96759	5.96371	1.08593e-07	3.24425e-06	7.45407
LOC100133055	-0.421354	5.07564	-5.96359	1.08648e-07	3.24425e-06	7.45358
SNORD95	0.666304	4.0862	5.96327	1.08787e-07	3.24531e-06	7.45235
SLC6A8	-0.374405	5.18072	-5.96277	1.08999e-07	3.24857e-06	7.45046
DBNDD2	-0.546096	6.45477	-5.96188	1.09386e-07	3.25699e-06	7.44703
CNPY4	0.366429	4.40773	5.95972	1.1033e-07	3.282e-06	7.43872
TERF2IP	-0.346417	6.93596	-5.95871	1.10772e-07	3.29204e-06	7.43485
GPAA1	-0.368189	5.48509	-5.95213	1.13701e-07	3.3759e-06	7.40959
LOC100128997	-0.701239	4.6683	-5.95048	1.14447e-07	3.39482e-06	7.40327
CSNK2B	-0.311412	6.0276	-5.94932	1.14974e-07	3.40726e-06	7.39882
LOC647156	-0.516755	3.39234	-5.94858	1.15313e-07	3.41408e-06	7.39597
LOC644877	-0.434369	6.43963	-5.94744	1.15838e-07	3.42637e-06	7.39158
ATP6V0E1	0.333498	6.68735	5.94648	1.16276e-07	3.43611e-06	7.38793
SYN1	-0.466661	5.39304	-5.94617	1.16423e-07	3.43721e-06	7.38671
LOC100132516	-0.402429	5.08423	-5.94279	1.17995e-07	3.48034e-06	7.37373
CCDC92	-0.47502	6.37065	-5.94249	1.18133e-07	3.48115e-06	7.3726
PBRM1	0.314706	4.77521	5.94209	1.18321e-07	3.48342e-06	7.37106
GMPPA	-0.37604	4.71887	-5.93952	1.19534e-07	3.51583e-06	7.3612
AVPR1B	-0.623214	3.52131	-5.93781	1.20344e-07	3.53636e-06	7.35466
NXT2	0.573694	5.03477	5.93674	1.20858e-07	3.54685e-06	7.35053
RGS7BP	-0.808242	4.4088	-5.93659	1.20927e-07	3.54685e-06	7.34998
PCTK3	-0.379446	3.82965	-5.93542	1.21493e-07	3.56014e-06	7.34546
LOC100129026	0.7512	3.68378	5.93481	1.21787e-07	3.5647e-06	7.34313
NUDT19	0.456323	4.73778	5.93462	1.21876e-07	3.5647e-06	7.34242
LOC100132096	0.549499	3.84372	5.93418	1.22092e-07	3.5677e-06	7.34071
LMTK3	-0.479879	5.82424	-5.93278	1.22768e-07	3.58413e-06	7.33536
LOC645385	-0.293053	6.70294	-5.93247	1.22918e-07	3.58518e-06	7.33418
DNAJB2	-0.360474	6.04001	-5.93096	1.23657e-07	3.60338e-06	7.32838
CYBRD1	0.724974	5.8519	5.92946	1.24396e-07	3.6182e-06	7.32262
HSP90AB1	-0.393007	7.47878	-5.92812	1.25059e-07	3.63412e-06	7.31748
OSBPL2	0.307694	5.54567	5.92493	1.26649e-07	3.67693e-06	7.30525
RASL12	0.802407	4.87598	5.92053	1.28879e-07	3.73683e-06	7.28837
CDCA7L	0.54842	4.80769	5.92038	1.2895e-07	3.73683e-06	7.28783
EMP3	0.686441	4.62884	5.91883	1.29746e-07	3.75642e-06	7.28188
STEAP3	0.304049	4.67168	5.91737	1.30502e-07	3.77369e-06	7.27627
TMEM198	-0.57483	3.23821	-5.91721	1.30583e-07	3.77369e-06	7.27566
SNORA57	0.508627	4.14526	5.91547	1.31488e-07	3.79636e-06	7.26898
TRIM44	-0.279592	6.71017	-5.91497	1.31745e-07	3.80027e-06	7.2671
IL6ST	0.326996	6.54979	5.91391	1.32301e-07	3.81283e-06	7.26302
TTC25	0.927428	5.56335	5.91275	1.3291e-07	3.82686e-06	7.25858
DAND5	0.551724	3.51607	5.91036	1.34172e-07	3.85965e-06	7.24944
LOC100132707	0.369043	3.6027	5.90938	1.34698e-07	3.87123e-06	7.24565
DPY19L3	0.667626	4.26707	5.90893	1.34937e-07	3.87457e-06	7.24394
PDGFD	0.478439	3.53625	5.90809	1.35383e-07	3.88382e-06	7.24075
FBXO15	0.616235	4.08715	5.90761	1.35644e-07	3.88776e-06	7.23888
MXRA7	0.324914	5.68868	5.90721	1.3586e-07	3.8904e-06	7.23734
AP1G2	-0.631689	5.23708	-5.90354	1.37848e-07	3.94373e-06	7.22329
TOMM40	-0.570798	4.43354	-5.90227	1.38539e-07	3.95988e-06	7.21846
P2RY1	0.965496	6.09441	5.89992	1.39835e-07	3.99331e-06	7.20945
SNAR-I	0.973535	4.09422	5.89859	1.40575e-07	4.0108e-06	7.20434
GPNMB	1.00978	5.53051	5.89802	1.40892e-07	4.01618e-06	7.20217
SYCE1	-0.33888	3.98414	-5.89134	1.44663e-07	4.11995e-06	7.17662
TMCO1	0.461167	6.86135	5.89101	1.44853e-07	4.12162e-06	7.17535
RGS22	0.609956	4.58171	5.8895	1.45726e-07	4.14269e-06	7.16954
SCARNA10	0.49222	6.23975	5.88781	1.46699e-07	4.16659e-06	7.1631
LOC654192	-0.383302	5.76278	-5.88709	1.47118e-07	4.17472e-06	7.16034
SNORD33	0.614605	3.99209	5.8849	1.48398e-07	4.20723e-06	7.15196
SPA17	0.682036	5.27841	5.88416	1.48831e-07	4.21572e-06	7.14914
LOC100132553	0.993548	5.30587	5.8836	1.49165e-07	4.21787e-06	7.14698
EFHB	0.605053	3.85306	5.88358	1.49176e-07	4.21787e-06	7.14691
PLOD2	0.553651	5.48241	5.88245	1.49846e-07	4.23137e-06	7.14257
FAM96A	0.304208	5.08909	5.88232	1.49922e-07	4.23137e-06	7.14208
IFI27L1	0.412116	5.8563	5.88157	1.50364e-07	4.23906e-06	7.13923
HDAC5	-0.392139	4.25706	-5.88118	1.50601e-07	4.23909e-06	7.13771
EPHB4	0.641462	2.89925	5.88056	1.5097e-07	4.24568e-06	7.13534
URM1	-0.283073	6.49468	-5.87893	1.51947e-07	4.26932e-06	7.12911
A2M	0.573537	7.12901	5.87836	1.52287e-07	4.27452e-06	7.12694
LOC728530	-0.471905	4.76021	-5.87817	1.52404e-07	4.27452e-06	7.1262
LOC387646	0.435164	4.16408	5.87489	1.54391e-07	4.32499e-06	7.11367
THUMPD3	0.301291	5.65386	5.87475	1.54479e-07	4.32499e-06	7.11312
LEPREL1	0.461906	4.24949	5.87144	1.56512e-07	4.37803e-06	7.10047
KIAA1922	-0.515584	3.25897	-5.87035	1.5719e-07	4.3884e-06	7.0963
FNDC3B	0.409997	4.16824	5.87005	1.57376e-07	4.3884e-06	7.09515
PMP2	0.621255	8.39607	5.86994	1.57441e-07	4.3884e-06	7.09475
PRDX3	0.430966	5.25895	5.86994	1.57442e-07	4.3884e-06	7.09475
OR2W1	-0.555557	3.54519	-5.86867	1.58234e-07	4.40656e-06	7.0899
BMP7	0.819416	5.51648	5.86823	1.58512e-07	4.41039e-06	7.0882
WHSC2	-0.448998	5.20577	-5.86599	1.59921e-07	4.44567e-06	7.07964
JPH4	-0.480708	5.76421	-5.86537	1.60315e-07	4.45267e-06	7.07726
NBR1	0.342581	4.96256	5.86209	1.62404e-07	4.50671e-06	7.06474
KCNA5	0.718595	5.46332	5.86081	1.6323e-07	4.52564e-06	7.05983
TCEB1	-0.269082	6.23255	-5.86042	1.6348e-07	4.528e-06	7.05836
SCARNA5	0.704993	6.47289	5.86019	1.63626e-07	4.528e-06	7.05749
LOC100130604	-0.277434	6.79872	-5.86	1.63748e-07	4.528e-06	7.05677
YIPF5	0.405952	4.16512	5.859	1.64397e-07	4.54051e-06	7.05295
PTPRU	-0.383559	5.4066	-5.85886	1.64489e-07	4.54051e-06	7.0524
SLC6A20	0.421001	3.37305	5.85466	1.67245e-07	4.61253e-06	7.03633
MFSD5	0.530796	4.85236	5.85283	1.68459e-07	4.64086e-06	7.02934
CRYBA4	-0.525723	4.33644	-5.8525	1.68678e-07	4.64086e-06	7.02808
SVOP	-0.985019	6.64645	-5.85244	1.68716e-07	4.64086e-06	7.02787
TAF1B	0.395202	3.69203	5.85209	1.68947e-07	4.64316e-06	7.02654
DRP2	-0.714785	4.65212	-5.85072	1.69863e-07	4.66414e-06	7.02131
FLJ42875	0.622204	3.95758	5.85051	1.70007e-07	4.66414e-06	7.02049
CDC2L2	-0.389811	7.48078	-5.84958	1.70631e-07	4.67716e-06	7.01695
PDCD5	-0.347706	6.89727	-5.84821	1.71555e-07	4.6984e-06	7.01173
SNORA71A	0.493562	3.98887	5.84719	1.72248e-07	4.71326e-06	7.00783
LOC120376	0.551252	3.07625	5.84414	1.7434e-07	4.76221e-06	6.99616
LOC652837	0.476587	3.66532	5.84343	1.74824e-07	4.76785e-06	6.99348
SNUPN	0.368797	4.05	5.8434	1.7485e-07	4.76785e-06	6.99333
DTNA	0.64935	7.58843	5.84179	1.75961e-07	4.79399e-06	6.98721
TPM2	0.528654	5.0897	5.83645	1.79712e-07	4.89194e-06	6.96681
MAPK4	0.500494	5.84866	5.83503	1.80717e-07	4.91504e-06	6.96142
JMJD8	0.363776	5.37233	5.8344	1.8117e-07	4.92309e-06	6.959
LOC653641	0.377064	3.66112	5.83359	1.81751e-07	4.9346e-06	6.95591
LGI4	-0.716752	5.34373	-5.83173	1.83091e-07	4.96671e-06	6.9488
TMEM74	0.479462	4.86094	5.83143	1.83307e-07	4.96826e-06	6.94767
CEP120	0.525045	4.08262	5.83006	1.843e-07	4.99089e-06	6.94244
LOC644808	-0.64066	3.22265	-5.82914	1.84967e-07	5.00463e-06	6.93895
SOX9	0.763496	7.06115	5.8284	1.85512e-07	5.01395e-06	6.93611
NARG2	0.342602	4.32942	5.82824	1.85631e-07	5.01395e-06	6.93548
FZD3	0.38516	5.65806	5.82596	1.87308e-07	5.0549e-06	6.92679
TCEAL3	-0.329008	7.81439	-5.82395	1.88798e-07	5.09073e-06	6.91913
SMAD9	0.427825	5.09988	5.82331	1.89276e-07	5.09926e-06	6.91668
P4HB	0.470986	5.38838	5.82161	1.90549e-07	5.12916e-06	6.9102
NSFL1C	0.297143	5.03368	5.82113	1.90908e-07	5.13441e-06	6.90838
LOC728729	0.575975	6.05856	5.82084	1.91126e-07	5.13589e-06	6.90728
LOC642956	0.601345	5.19841	5.82014	1.91654e-07	5.14567e-06	6.90461
IL33	0.784935	5.38136	5.81895	1.92557e-07	5.16348e-06	6.90007
ZNF608	0.376058	4.98747	5.81883	1.92646e-07	5.16348e-06	6.89962
LOC728743	-0.337937	4.8647	-5.81854	1.9287e-07	5.16506e-06	6.8985
LOC732215	-0.605816	3.70666	-5.81787	1.93383e-07	5.17439e-06	6.89593
LOC650122	0.612641	5.68277	5.81677	1.9422e-07	5.19238e-06	6.89175
LOC652624	-0.332195	7.02277	-5.8145	1.95967e-07	5.23461e-06	6.8831
WASH1	-0.461339	5.53245	-5.81328	1.96908e-07	5.25528e-06	6.87847
ST6GAL1	0.471464	4.66382	5.81119	1.98543e-07	5.29443e-06	6.87047
LOC100129138	-0.539769	4.78114	-5.81054	1.99053e-07	5.30353e-06	6.86799
LOC341315	0.385067	5.89838	5.81024	1.99284e-07	5.30519e-06	6.86687
AQP4	0.92903	7.22324	5.80869	2.00505e-07	5.33089e-06	6.86096
COL9A2	-0.69961	4.80738	-5.80859	2.00589e-07	5.33089e-06	6.86056
STX1A	-0.479289	4.69584	-5.80822	2.00883e-07	5.33107e-06	6.85915
MPP2	-0.540324	5.10055	-5.80815	2.00936e-07	5.33107e-06	6.85889
TRIP6	0.397027	5.62082	5.80649	2.0225e-07	5.35702e-06	6.85259
LOC643774	-0.635989	3.89441	-5.80649	2.02255e-07	5.35702e-06	6.85257
E2F5	0.479951	4.53713	5.80566	2.02916e-07	5.37e-06	6.84941
LOC729558	-0.425124	5.14903	-5.80524	2.03254e-07	5.37442e-06	6.8478
PIP4K2A	-0.564221	6.59026	-5.80489	2.03537e-07	5.37737e-06	6.84646
KLHDC4	-0.489518	5.28707	-5.80202	2.05849e-07	5.42932e-06	6.83554
AGPAT5	0.434414	5.35989	5.79752	2.09534e-07	5.52188e-06	6.81839
LOC391655	0.38069	5.03368	5.79491	2.11697e-07	5.57421e-06	6.80846
LCN15	-0.569328	2.81165	-5.79465	2.11917e-07	5.57534e-06	6.80745
LOC100129547	0.507177	3.35646	5.79299	2.13306e-07	5.60718e-06	6.80114
LOC729451	0.485952	3.77652	5.79265	2.13588e-07	5.6099e-06	6.79986
LOC643055	0.552365	2.87242	5.7911	2.14894e-07	5.63875e-06	6.79397
LOC286411	-0.425636	4.04796	-5.79093	2.15045e-07	5.63875e-06	6.79329
NEK5	0.67694	2.8775	5.7906	2.15325e-07	5.64137e-06	6.79203
RPRML	-0.861021	7.40767	-5.78655	2.18784e-07	5.72722e-06	6.77663
VCAN	0.455295	5.81076	5.78585	2.19387e-07	5.73591e-06	6.77397
ACTA2	0.825402	4.94364	5.7856	2.19602e-07	5.73591e-06	6.77302
LOC651503	0.66766	3.09772	5.78553	2.19664e-07	5.73591e-06	6.77275
LOC645276	-0.556593	4.83174	-5.7836	2.21342e-07	5.77493e-06	6.76539
RP2	0.5984	3.37467	5.78229	2.22482e-07	5.79985e-06	6.76043
PWP2	-0.515119	3.60677	-5.78105	2.23575e-07	5.82351e-06	6.75569
RAB9P1	0.411156	4.19131	5.77955	2.249e-07	5.84996e-06	6.74998
CNGA3	0.366498	3.55997	5.77948	2.24963e-07	5.84996e-06	6.74971
SNORD17	0.656757	4.66157	5.77744	2.26776e-07	5.88818e-06	6.74195
KRT8P9	0.766518	6.91297	5.77351	2.30308e-07	5.97412e-06	6.72701
ZNF273	0.378478	6.64062	5.77229	2.31413e-07	5.99783e-06	6.72239
SNORD43	0.533662	4.15058	5.76826	2.35115e-07	6.08875e-06	6.70705
LEPROT	0.510388	6.55627	5.76799	2.35366e-07	6.09023e-06	6.70602
SLC16A12	0.395066	7.47651	5.76759	2.35738e-07	6.09485e-06	6.70449
LOC648509	-0.59308	5.81886	-5.75925	2.43595e-07	6.28978e-06	6.6728
BTBD2	-0.434677	5.46445	-5.75917	2.43678e-07	6.28978e-06	6.67247
PGR	0.598498	3.39353	5.75875	2.44081e-07	6.29499e-06	6.67088
PHB	0.554957	4.74171	5.75712	2.4565e-07	6.33028e-06	6.66468
LOC439950	-0.372999	5.122	-5.75537	2.47343e-07	6.36869e-06	6.65804
TncRNA	0.798105	5.64872	5.75502	2.47679e-07	6.3721e-06	6.65673
LOC728448	-0.473264	4.34106	-5.75362	2.4905e-07	6.39689e-06	6.6514
SON	0.27199	5.45359	5.7533	2.49363e-07	6.39951e-06	6.65018
KIAA0953	-0.619136	5.44032	-5.7531	2.49559e-07	6.39951e-06	6.64943
PLTP	0.69172	5.82489	5.75053	2.52092e-07	6.4525e-06	6.63967
PHYH	0.324073	4.37616	5.75038	2.52242e-07	6.4525e-06	6.63909
GPX3	0.677542	5.51196	5.74875	2.53866e-07	6.48877e-06	6.63289
PRMT6	0.369958	3.97371	5.74634	2.56279e-07	6.5451e-06	6.62375
LOC643169	-0.479384	4.12656	-5.74277	2.59902e-07	6.63224e-06	6.61018
HERC1	-0.351829	6.23528	-5.73612	2.66779e-07	6.80222e-06	6.58495
TTF1	0.297549	3.82022	5.73551	2.67422e-07	6.81309e-06	6.58262
SCEL	0.335313	2.90755	5.73361	2.69423e-07	6.8585e-06	6.57542
C11orf70	0.485378	4.35449	5.73231	2.70805e-07	6.8881e-06	6.57047
SYCE1L	-0.5371	3.80377	-5.73129	2.71892e-07	6.91016e-06	6.5666
FAM18B	0.283622	5.17416	5.73101	2.72186e-07	6.91202e-06	6.56556
ULK1	-0.342001	4.67336	-5.73047	2.72771e-07	6.91623e-06	6.56348
ADHFE1	0.445439	4.44834	5.73045	2.72792e-07	6.91623e-06	6.56341
KALRN	-0.433446	4.56875	-5.72818	2.75233e-07	6.97248e-06	6.5548
WIPI1	0.395984	5.34748	5.72565	2.77982e-07	7.03646e-06	6.5452
CDKN2D	-0.339727	4.76219	-5.7254	2.78255e-07	7.03771e-06	6.54425
MECR	-0.36807	2.7785	-5.72499	2.78701e-07	7.0433e-06	6.54271
MYB	0.787682	4.01683	5.72436	2.79392e-07	7.05315e-06	6.54031
CFL1	-0.33975	6.25377	-5.72423	2.79539e-07	7.05315e-06	6.5398
PPP2R1B	0.290013	4.32834	5.72338	2.80473e-07	7.07103e-06	6.53658
TMED5	0.661841	4.24835	5.72154	2.82502e-07	7.11647e-06	6.52962
SYNGR3	-0.640113	3.11375	-5.72115	2.8294e-07	7.12179e-06	6.52812
RCVRN	-0.484047	3.40247	-5.7194	2.84888e-07	7.16507e-06	6.52149
SHRM	0.510902	3.81086	5.71877	2.85588e-07	7.17693e-06	6.51912
SFRP4	0.55304	4.1158	5.71837	2.86041e-07	7.18258e-06	6.51759
C3orf64	0.388067	3.93141	5.71795	2.86509e-07	7.18858e-06	6.51601
LOC648623	-0.579378	3.08871	-5.71647	2.88183e-07	7.22482e-06	6.51038
TMEM136	0.309823	5.86795	5.71514	2.89689e-07	7.25605e-06	6.50534
COG6	0.365365	5.36925	5.71476	2.90118e-07	7.25605e-06	6.50391
SNX20	0.32465	2.62917	5.71476	2.90122e-07	7.25605e-06	6.5039
POLI	0.525391	3.46578	5.71282	2.92342e-07	7.30576e-06	6.49653
C19orf26	-0.602102	5.4926	-5.71255	2.9265e-07	7.30765e-06	6.49552
LTBP1	0.500553	4.27594	5.71061	2.94887e-07	7.35766e-06	6.48816
PPP1R3E	-0.297135	5.52755	-5.70988	2.95734e-07	7.37144e-06	6.48539
PAWR	0.593578	3.67289	5.70973	2.95909e-07	7.37144e-06	6.48482
HELQ	0.392419	4.11858	5.70885	2.96926e-07	7.3873e-06	6.4815
PMS2L4	-0.291418	6.64217	-5.70877	2.97016e-07	7.3873e-06	6.48121
TMEM59L	-0.339506	6.49291	-5.70746	2.98551e-07	7.41961e-06	6.47623
GPR146	0.47841	4.06472	5.70656	2.99612e-07	7.44008e-06	6.4728
C9orf72	0.449639	4.62401	5.70617	3.00066e-07	7.44534e-06	6.47134
ALG10B	0.343124	3.42851	5.70512	3.01305e-07	7.46442e-06	6.46736
C7orf57	0.502912	3.3124	5.70431	3.02258e-07	7.48154e-06	6.46431
KIF5A	-0.472113	7.69133	-5.70413	3.02472e-07	7.48154e-06	6.46362
MRGPRE	-0.531702	3.90431	-5.7037	3.02992e-07	7.4826e-06	6.46197
LOC729459	-0.434419	4.4154	-5.70362	3.03083e-07	7.4826e-06	6.46167
ICA1	-0.302367	4.60616	-5.7035	3.03229e-07	7.4826e-06	6.46121
PCSK7	-0.2912	5.66824	-5.70255	3.04357e-07	7.49993e-06	6.45762
LOC652805	-0.647868	4.75257	-5.70251	3.04409e-07	7.49993e-06	6.45746
UBR5	0.33042	5.39043	5.7022	3.04777e-07	7.50311e-06	6.45629
LIN7B	-0.738259	4.54666	-5.69977	3.07691e-07	7.56891e-06	6.4471
ATP6V0A1	-0.318032	7.19576	-5.69808	3.09738e-07	7.61329e-06	6.44069
LOC727958	-0.530961	7.914	-5.69656	3.11591e-07	7.65285e-06	6.43493
GJB1	-0.496118	5.428	-5.69562	3.12741e-07	7.67511e-06	6.43137
LOC339742	-0.318669	3.59144	-5.6952	3.13255e-07	7.6817e-06	6.42979
KIAA0146	-0.409748	5.71549	-5.69404	3.14689e-07	7.70977e-06	6.42537
ATPGD1	-1.02628	6.59969	-5.69383	3.14942e-07	7.70977e-06	6.4246
CDC14A	0.406358	3.49899	5.69367	3.15135e-07	7.70977e-06	6.424
LOC651951	-0.557809	5.18018	-5.69223	3.16921e-07	7.74741e-06	6.41855
AIMP2	-0.299154	5.86676	-5.68894	3.21037e-07	7.84195e-06	6.40608
PIPOX	0.713624	3.91811	5.68858	3.21488e-07	7.84685e-06	6.40473
LOC441442	0.440142	3.71098	5.68826	3.21889e-07	7.85054e-06	6.40352
HERC4	0.312494	4.65171	5.68648	3.24153e-07	7.89962e-06	6.39675
PHKB	0.333911	4.91343	5.68531	3.25637e-07	7.92964e-06	6.39234
SLC5A3	0.731865	5.72693	5.68282	3.28834e-07	8.00128e-06	6.3829
HCG22	0.676328	4.21498	5.68161	3.3039e-07	8.03293e-06	6.37834
PDLIM3	0.43115	4.5228	5.68012	3.32322e-07	8.07366e-06	6.37271
LOC646670	0.476815	3.09332	5.67824	3.3478e-07	8.12381e-06	6.36559
TMED7	0.433158	5.72812	5.67815	3.34904e-07	8.12381e-06	6.36523
LOC100192426	-0.52874	5.6819	-5.6757	3.38129e-07	8.19571e-06	6.35598
LOC645446	-0.657654	5.16958	-5.67413	3.4021e-07	8.2398e-06	6.35005
ZNF454	-0.598922	4.3812	-5.67273	3.42083e-07	8.27877e-06	6.34475
CPXM2	0.611123	4.24979	5.67159	3.43617e-07	8.30949e-06	6.34043
CTSK	0.63993	2.9901	5.66989	3.45915e-07	8.35708e-06	6.33399
TTC9B	-0.590757	4.07617	-5.66974	3.46117e-07	8.35708e-06	6.33342
UBXD7	-0.331619	5.54957	-5.66715	3.49641e-07	8.43568e-06	6.32364
TNFRSF1A	0.770975	6.28073	5.66667	3.50294e-07	8.44497e-06	6.32184
ACSF2	0.505378	3.36833	5.66614	3.51026e-07	8.45612e-06	6.31982
COMP	-0.645343	2.97951	-5.66417	3.53748e-07	8.50865e-06	6.31236
ATP6V0A4	0.29004	2.62412	5.66379	3.54272e-07	8.51473e-06	6.31093
LOC727756	0.464817	2.93889	5.66147	3.57503e-07	8.5858e-06	6.30216
CRY1	0.523326	4.33724	5.66071	3.58564e-07	8.60473e-06	6.2993
LOC644447	-0.486043	2.88136	-5.66002	3.59534e-07	8.6214e-06	6.29669
TMEM145	-0.627911	4.12442	-5.65772	3.62789e-07	8.69283e-06	6.28799
DARS	0.355352	6.86322	5.65737	3.63291e-07	8.69821e-06	6.28665
CTSF	0.388725	4.89681	5.6568	3.6409e-07	8.71071e-06	6.28453
HMBOX1	0.345164	5.84631	5.65627	3.64851e-07	8.71602e-06	6.28252
PSCD1	-0.343544	6.1682	-5.65626	3.64867e-07	8.71602e-06	6.28247
LCAT	0.671633	3.85385	5.65587	3.65424e-07	8.72269e-06	6.281
CLEC7A	0.460535	2.6882	5.65342	3.68941e-07	8.79995e-06	6.27175
VIM	0.797238	7.15865	5.65072	3.72866e-07	8.88682e-06	6.26153
C6orf136	-0.344243	5.52371	-5.65004	3.73854e-07	8.90362e-06	6.25897
HPS5	0.398684	4.24839	5.64785	3.77077e-07	8.97356e-06	6.25068
CLEC5A	0.583993	2.85974	5.64715	3.78108e-07	8.9913e-06	6.24805
GRN	0.360804	4.13757	5.64573	3.80216e-07	9.03458e-06	6.24268
MAP2K2	-0.459368	5.56506	-5.64467	3.81792e-07	9.06518e-06	6.23868
KLF15	0.499363	5.37627	5.64407	3.82681e-07	9.07942e-06	6.23644
LOC100131591	-0.497248	5.41708	-5.64198	3.85819e-07	9.14697e-06	6.22855
FOXF2	0.583592	4.59726	5.64155	3.86475e-07	9.15123e-06	6.22691
IGFBP7	0.678107	5.55404	5.64148	3.86581e-07	9.15123e-06	6.22664
C10orf120	0.460554	2.5617	5.6411	3.87154e-07	9.15788e-06	6.22522
SSBP3	-0.326442	4.51987	-5.64033	3.88323e-07	9.17863e-06	6.2223
PTPRC	0.512452	3.87397	5.64007	3.88711e-07	9.18088e-06	6.22134
COPB1	0.387325	5.67137	5.63939	3.89747e-07	9.19844e-06	6.21877
LOC100129305	0.49915	3.14366	5.63915	3.90125e-07	9.20044e-06	6.21783
GPR88	0.519258	3.46176	5.63838	3.91293e-07	9.22108e-06	6.21495
IL13RA2	0.746077	4.20432	5.63765	3.92413e-07	9.23652e-06	6.21219
ZNF491	-0.352901	3.52182	-5.63757	3.92537e-07	9.23652e-06	6.21188
LRIG1	0.596045	6.57357	5.63538	3.95906e-07	9.30473e-06	6.20363
LOC729706	-0.295869	5.65964	-5.6353	3.96028e-07	9.30473e-06	6.20333
SLC25A30	0.555141	3.6609	5.63337	3.99037e-07	9.36339e-06	6.19602
PTK7	0.430423	3.95453	5.63331	3.99121e-07	9.36339e-06	6.19582
SMCR7L	0.377226	4.82421	5.63226	4.0077e-07	9.39505e-06	6.19184
LOC727909	0.419315	5.29963	5.63019	4.04024e-07	9.46427e-06	6.18403
TBC1D15	0.342249	5.56438	5.62927	4.05473e-07	9.49115e-06	6.18057
SUMF1	0.605717	4.52431	5.62877	4.06266e-07	9.50263e-06	6.17869
LOC644014	-0.575379	5.57309	-5.62783	4.07764e-07	9.53058e-06	6.17513
LOC732058	-0.527761	3.46352	-5.62761	4.08117e-07	9.53174e-06	6.1743
LOC100129540	-0.484408	3.99474	-5.62713	4.08884e-07	9.54255e-06	6.17248
FANK1	0.991736	5.46257	5.62246	4.16402e-07	9.71079e-06	6.15489
LOC100132402	0.363779	3.96751	5.62111	4.1861e-07	9.75504e-06	6.14979
IQCA1	0.734081	5.13505	5.62056	4.19501e-07	9.76856e-06	6.14773
GPR98	0.714746	5.45174	5.62031	4.19913e-07	9.77048e-06	6.14678
SATB1	-0.57417	4.38308	-5.62013	4.20206e-07	9.77048e-06	6.14611
LOC650482	-0.617052	2.99725	-5.61955	4.21164e-07	9.78552e-06	6.14391
SULT4A1	-0.467152	3.68261	-5.61884	4.22329e-07	9.80534e-06	6.14125
STOML3	0.656053	3.02104	5.61847	4.22952e-07	9.81254e-06	6.13982
KIAA1841	0.538651	4.45659	5.6164	4.26381e-07	9.88481e-06	6.13203
TMED9	0.382155	5.17082	5.61505	4.28639e-07	9.92983e-06	6.12693
ZNF396	0.350001	3.09292	5.61345	4.31311e-07	9.98435e-06	6.12093
TCF25	-0.282872	7.76706	-5.61163	4.34395e-07	1.00483e-05	6.11405
LOC647827	-0.500428	4.83069	-5.61108	4.3533e-07	1.00626e-05	6.11197
LOC643446	-0.343948	5.19307	-5.61055	4.36234e-07	1.0076e-05	6.10997
TMCO5A	-0.557651	4.80866	-5.61007	4.37045e-07	1.00874e-05	6.10818
MRAP	0.359133	3.10525	5.60796	4.40659e-07	1.01633e-05	6.10023
LOC641972	-0.344931	4.84618	-5.60742	4.41586e-07	1.01772e-05	6.0982
MAFG	-0.285905	3.77731	-5.60705	4.42221e-07	1.01844e-05	6.09681
LOC441151	-0.53787	4.47342	-5.60571	4.44549e-07	1.02305e-05	6.09174
ANKAR	0.405485	4.03747	5.60427	4.47046e-07	1.02638e-05	6.08633
LOC649385	-0.567928	3.89306	-5.60425	4.47083e-07	1.02638e-05	6.08625
GRPEL1	-0.407112	5.08197	-5.60413	4.47304e-07	1.02638e-05	6.08578
HERPUD2	0.279276	5.03438	5.60315	4.4901e-07	1.02828e-05	6.0821
ZNF614	0.403757	3.52586	5.60314	4.49027e-07	1.02828e-05	6.08206
RNF112	-0.494906	6.31131	-5.60295	4.49367e-07	1.02828e-05	6.08133
INS-IGF2	0.557113	3.18993	5.60289	4.49459e-07	1.02828e-05	6.08114
OR2M3	-0.659478	3.91146	-5.60272	4.49768e-07	1.02828e-05	6.08047
DUSP27	-0.37977	3.79941	-5.60201	4.51016e-07	1.03038e-05	6.0778
RHOQ	0.368746	5.37418	5.60158	4.51763e-07	1.03075e-05	6.0762
LYN	0.567893	4.00174	5.60155	4.51831e-07	1.03075e-05	6.07606
SLC35B2	0.366667	5.51633	5.60049	4.53702e-07	1.03387e-05	6.07207
DZIP1L	0.417561	4.10568	5.6004	4.53861e-07	1.03387e-05	6.07173
KIF7	0.623336	4.1425	5.60013	4.5434e-07	1.03422e-05	6.07071
MYBPHL	-0.65232	2.86582	-5.59981	4.54899e-07	1.03474e-05	6.06952
AKAP6	-0.59881	4.66724	-5.59873	4.56815e-07	1.03835e-05	6.06546
UCA1	-0.293267	6.54415	-5.59635	4.61072e-07	1.04726e-05	6.05651
PTRF	0.467122	7.36925	5.59304	4.67066e-07	1.06011e-05	6.04404
PRKCB1	-0.76797	5.272	-5.59247	4.68109e-07	1.06171e-05	6.04189
AHCYL1	0.398173	7.77206	5.59111	4.70591e-07	1.06657e-05	6.03678
MAP3K10	-0.371049	5.58096	-5.5904	4.71904e-07	1.06878e-05	6.03409
OR2W3	-0.384592	4.48087	-5.58974	4.73125e-07	1.07077e-05	6.0316
ERH	-0.313019	5.50416	-5.58935	4.73839e-07	1.07161e-05	6.03014
C10orf62	0.514098	3.05844	5.5876	4.77076e-07	1.07816e-05	6.02357
SNCAIP	0.57952	4.82529	5.58726	4.77717e-07	1.07883e-05	6.02228
PHKA1	0.436211	4.25559	5.587	4.78203e-07	1.07915e-05	6.0213
CCDC37	0.749719	3.15906	5.58663	4.78883e-07	1.07991e-05	6.01992
FSD1L	0.40707	5.0973	5.58556	4.80887e-07	1.08365e-05	6.01589
DNAH11	0.645801	3.3077	5.58376	4.84271e-07	1.09021e-05	6.00912
PRTFDC1	0.549661	5.44627	5.58365	4.84492e-07	1.09021e-05	6.00868
ETNK2	0.537562	3.14623	5.58259	4.86495e-07	1.09393e-05	6.0047
C16orf48	0.314379	5.19062	5.58194	4.87721e-07	1.09554e-05	6.00227
DDX24	-0.313288	6.98222	-5.58185	4.87907e-07	1.09554e-05	6.0019
MIR2113	0.473715	3.10603	5.58126	4.89024e-07	1.09727e-05	5.99969
LOC728485	-0.284973	6.40869	-5.58073	4.90031e-07	1.09874e-05	5.99771
ALS2CR4	0.489331	5.12176	5.58004	4.91362e-07	1.10094e-05	5.99509
AASDH	0.441334	4.32173	5.57784	4.95575e-07	1.10959e-05	5.98685
HIST1H2AL	0.463628	2.65301	5.57646	4.98262e-07	1.11481e-05	5.98163
LOC374395	0.461569	6.28674	5.57501	5.01076e-07	1.12031e-05	5.9762
ALDH3A2	0.361483	5.31795	5.57469	5.01701e-07	1.12059e-05	5.97499
PCDH10	-0.329264	5.02591	-5.57458	5.01916e-07	1.12059e-05	5.97458
LOC729051	-0.535491	4.77708	-5.57406	5.02933e-07	1.12206e-05	5.97262
ZNF761	0.436053	3.66995	5.57181	5.0736e-07	1.13052e-05	5.96417
KIAA1086	-0.544396	5.09551	-5.57177	5.07442e-07	1.13052e-05	5.96401
NBN	0.265979	4.02694	5.57033	5.10302e-07	1.13608e-05	5.95859
COL4A3	0.419038	2.93653	5.5701	5.1075e-07	1.13621e-05	5.95774
MAGEA5	-0.500752	3.07284	-5.56993	5.11083e-07	1.13621e-05	5.95711
LOC642583	-0.532383	2.20809	-5.56736	5.16236e-07	1.14604e-05	5.94743
PELI3	-0.527378	3.68073	-5.56562	5.19752e-07	1.15283e-05	5.94088
LOC728783	0.495265	2.59749	5.56548	5.20029e-07	1.15283e-05	5.94036
SESN3	0.543021	5.78565	5.56412	5.22791e-07	1.15732e-05	5.93525
ZNF10	0.357948	4.81962	5.56283	5.25411e-07	1.16199e-05	5.93043
LOC652776	-0.359357	4.92154	-5.56272	5.2564e-07	1.16199e-05	5.93
MASP1	0.331194	3.86555	5.56167	5.27793e-07	1.16593e-05	5.92606
TFAP2C	0.53633	3.83143	5.56078	5.29621e-07	1.16915e-05	5.92272
ALG11	0.342885	4.64059	5.56013	5.30976e-07	1.17132e-05	5.92026
FAM57B	-0.498045	4.10473	-5.55986	5.31523e-07	1.17149e-05	5.91926
ANK3	-0.429214	5.33552	-5.55973	5.31802e-07	1.17149e-05	5.91876
SERPINB6	0.309102	4.60273	5.55948	5.32312e-07	1.1718e-05	5.91783
LOC100130289	0.338313	6.25774	5.55701	5.37456e-07	1.18229e-05	5.90855
SNORD68	0.524107	5.53797	5.55676	5.37991e-07	1.18264e-05	5.90759
GRM3	-0.359595	6.21713	-5.55548	5.40664e-07	1.18624e-05	5.90281
DCAF4L1	-0.433696	4.5157	-5.55548	5.40676e-07	1.18624e-05	5.90279
LOC654078	-0.574739	4.8715	-5.55544	5.4076e-07	1.18624e-05	5.90264
OR8J1	0.3307	2.6323	5.55494	5.41814e-07	1.1873e-05	5.90076
SMAP1	0.533368	5.04767	5.55485	5.42002e-07	1.1873e-05	5.90042
FGFRL1	0.378714	4.51811	5.55385	5.44103e-07	1.19107e-05	5.89669
ASPH	0.384112	5.78209	5.55321	5.45472e-07	1.19241e-05	5.89426
DOT1L	-0.574464	5.0645	-5.55321	5.45473e-07	1.19241e-05	5.89426
RHBDD2	-0.390931	6.07232	-5.55084	5.5052e-07	1.20261e-05	5.88537
SLC39A14	0.870546	4.07746	5.54945	5.53502e-07	1.20828e-05	5.88016
GABRB2	-0.598184	3.22202	-5.54765	5.57384e-07	1.21534e-05	5.87341
STXBP4	0.545824	3.92476	5.5476	5.5751e-07	1.21534e-05	5.8732
ICMT	0.334423	4.08516	5.54681	5.59216e-07	1.21821e-05	5.87025
TFR2	-0.45204	2.92166	-5.54122	5.71504e-07	1.24412e-05	5.84927
SCARA3	0.665026	4.00752	5.54095	5.72114e-07	1.24459e-05	5.84824
ATF1	0.429181	4.11036	5.53946	5.75437e-07	1.25095e-05	5.84266
SMC5	0.415298	4.56238	5.53825	5.78143e-07	1.25596e-05	5.83813
C11orf41	-0.500997	4.49782	-5.53657	5.81942e-07	1.26247e-05	5.83181
WDSUB1	0.465151	5.03089	5.53566	5.84002e-07	1.26606e-05	5.8284
TCEAL4	-0.286243	5.95581	-5.53539	5.84623e-07	1.26609e-05	5.82737
USP11	-0.500713	5.44364	-5.5353	5.8482e-07	1.26609e-05	5.82705
SFRP2	1.00854	5.54526	5.53459	5.86442e-07	1.26873e-05	5.82438
FLJ35801	-0.565023	3.23719	-5.53415	5.87427e-07	1.26943e-05	5.82276
LOC643995	-0.369981	4.04956	-5.53297	5.90145e-07	1.2741e-05	5.8183
LOC157627	-0.832084	5.62726	-5.52893	5.9948e-07	1.29248e-05	5.80316
LOC441395	-0.578066	3.93898	-5.52762	6.02533e-07	1.29817e-05	5.79826
SMAD4	0.541951	4.27846	5.52687	6.04288e-07	1.30106e-05	5.79545
CRYBA2	-0.351885	4.72253	-5.52628	6.05687e-07	1.30318e-05	5.79322
HSPB8	0.854463	8.3143	5.5252	6.08235e-07	1.30737e-05	5.78917
NUAK1	-0.431414	7.67673	-5.5251	6.08466e-07	1.30737e-05	5.78881
LOC642891	-0.512311	4.51401	-5.52484	6.09086e-07	1.30781e-05	5.78782
MOBK1B	0.317973	5.56605	5.52433	6.10289e-07	1.30949e-05	5.78592
GATM	0.421227	6.44737	5.51852	6.24226e-07	1.33849e-05	5.76413
HNMT	0.420657	4.36417	5.51258	6.38776e-07	1.36871e-05	5.7419
LOC647211	0.558924	3.66466	5.51242	6.39191e-07	1.36871e-05	5.74128
KNCN	-0.469355	4.97619	-5.51017	6.4479e-07	1.37976e-05	5.73286
TLR3	0.405123	3.44917	5.50949	6.46491e-07	1.38245e-05	5.73032
OR2A5	-0.462017	3.49791	-5.50836	6.49321e-07	1.38756e-05	5.72611
FLJ37543	-0.474968	4.50491	-5.5055	6.56582e-07	1.40212e-05	5.71538
MS4A2	0.447293	2.86494	5.50426	6.59744e-07	1.40792e-05	5.71074
USP53	0.349146	5.54286	5.50378	6.60978e-07	1.40959e-05	5.70894
SLC13A4	0.897012	4.4648	5.50343	6.61865e-07	1.41053e-05	5.70765
RPL37	-0.387613	5.88285	-5.50282	6.6344e-07	1.41293e-05	5.70535
EED	0.320751	4.50617	5.50202	6.6552e-07	1.41639e-05	5.70234
STAM2	0.443454	4.02773	5.50135	6.67251e-07	1.41912e-05	5.69983
LOC134145	0.425631	5.35779	5.49963	6.71715e-07	1.42764e-05	5.6934
COQ10A	0.427443	4.89435	5.49787	6.76301e-07	1.43642e-05	5.68683
TGFBI	0.684501	3.91534	5.49736	6.77651e-07	1.43831e-05	5.68491
OPRD1	-0.655868	5.62136	-5.497	6.78608e-07	1.43937e-05	5.68355
PTPN12	0.317685	4.71186	5.49616	6.80821e-07	1.44273e-05	5.68041
DNCL2A	-0.488089	2.69727	-5.49605	6.81109e-07	1.44273e-05	5.68
TSPYL2	-0.341587	4.6981	-5.49462	6.84897e-07	1.44978e-05	5.67465
LOC100130886	0.532066	4.79999	5.48956	6.98452e-07	1.47747e-05	5.65575
BARD1	0.589706	3.2159	5.48902	6.99927e-07	1.4796e-05	5.65371
LOC100131572	0.283413	6.71436	5.48769	7.03538e-07	1.48623e-05	5.64875
ABCC8	-0.829621	3.93636	-5.48611	7.07863e-07	1.49436e-05	5.64284
LOC642778	0.305515	6.07718	5.48584	7.08612e-07	1.49494e-05	5.64182
MOSC2	0.681716	5.58085	5.48375	7.14379e-07	1.50609e-05	5.634
NDST3	-0.551749	3.70133	-5.48342	7.15293e-07	1.50701e-05	5.63276
CHRNA10	-0.482209	3.86136	-5.48323	7.15823e-07	1.50711e-05	5.63205
RASEF	0.622294	3.19635	5.48257	7.17657e-07	1.50996e-05	5.62958
DARS2	0.564719	3.68662	5.48153	7.20543e-07	1.51498e-05	5.62571
LOC730185	-0.524415	6.27224	-5.48136	7.21007e-07	1.51498e-05	5.62509
LOC100132107	0.416853	3.42681	5.48032	7.23925e-07	1.5201e-05	5.6212
STIL	0.487651	3.94302	5.47882	7.28162e-07	1.52604e-05	5.61557
TSPY3	-0.507153	5.42116	-5.4788	7.28208e-07	1.52604e-05	5.61551
CTSS	0.582659	3.36622	5.4788	7.28214e-07	1.52604e-05	5.6155
DCTD	0.434627	4.21244	5.47686	7.33705e-07	1.53572e-05	5.60825
NBPF16	0.361409	5.80698	5.47682	7.33807e-07	1.53572e-05	5.60812
LOC100132773	0.290652	4.38377	5.47602	7.36102e-07	1.53949e-05	5.60511
PPP4R2	0.313556	5.53594	5.475	7.39e-07	1.54453e-05	5.60132
KCNC3	-0.680328	3.77584	-5.47347	7.43398e-07	1.55268e-05	5.59559
ITIH3	-0.549182	5.20882	-5.47097	7.50635e-07	1.56572e-05	5.58625
COL15A1	0.56514	2.76349	5.47056	7.51841e-07	1.56719e-05	5.5847
INTS12	0.26972	5.2749	5.47003	7.53366e-07	1.56841e-05	5.58275
VTRNA1-1	0.583892	4.19423	5.46993	7.53661e-07	1.56841e-05	5.58237
GAR1	0.311672	5.10416	5.46984	7.53925e-07	1.56841e-05	5.58203
TMEM117	0.508613	3.61962	5.46959	7.54646e-07	1.56887e-05	5.58111
TNKS2	-0.540802	5.32962	-5.46875	7.57113e-07	1.57296e-05	5.57796
ATP10A	-0.389378	5.10017	-5.46837	7.58225e-07	1.57423e-05	5.57655
SYNC1	0.3615	5.97102	5.46739	7.61111e-07	1.57912e-05	5.57288
PTBP1	0.356873	6.66578	5.4672	7.61661e-07	1.57912e-05	5.57219
ME2	0.390906	5.00581	5.46706	7.62089e-07	1.57912e-05	5.57165
LOC730704	0.458545	4.89871	5.46629	7.64352e-07	1.58277e-05	5.56879
FRMD6	0.414796	4.72244	5.46541	7.66984e-07	1.58717e-05	5.56547
LOC647651	-0.447023	3.66501	-5.46383	7.71667e-07	1.59581e-05	5.5596
PLEKHA5	0.680077	5.18643	5.46247	7.75748e-07	1.60319e-05	5.55451
USP27X	-0.389269	4.73068	-5.46155	7.78531e-07	1.60789e-05	5.55106
LOC729209	0.27489	5.89453	5.46038	7.82041e-07	1.61408e-05	5.54672
CCPG1	0.421121	5.23666	5.46007	7.83002e-07	1.61459e-05	5.54554
IGLL1	-0.308094	3.23411	-5.45909	7.85974e-07	1.619e-05	5.54188
C20orf114	0.399513	3.6773	5.45756	7.90639e-07	1.62648e-05	5.53618
CHCHD3	0.312306	5.69232	5.45694	7.92522e-07	1.62856e-05	5.53388
LOC732436	-0.56115	3.02053	-5.45689	7.92688e-07	1.62856e-05	5.53368
SCNN1A	0.726683	3.15453	5.45633	7.94402e-07	1.63102e-05	5.5316
RHOT2	-0.482171	4.41234	-5.45549	7.97011e-07	1.6353e-05	5.52844
EPB41L5	0.376099	4.6982	5.45508	7.98251e-07	1.63585e-05	5.52694
OSBPL11	0.694108	4.78658	5.45506	7.98318e-07	1.63585e-05	5.52686
LOC649984	-0.496152	3.26757	-5.45464	7.99615e-07	1.63744e-05	5.52529
DOLK	0.486112	4.20355	5.45385	8.02064e-07	1.64138e-05	5.52234
TNFRSF10B	0.346618	4.48355	5.45161	8.09045e-07	1.65416e-05	5.51399
RNU12	0.622512	3.95374	5.45151	8.0936e-07	1.65416e-05	5.51361
CPB2	-0.395628	4.08836	-5.45091	8.11258e-07	1.65674e-05	5.51135
FABP5L3	0.645917	5.57818	5.45077	8.11677e-07	1.65674e-05	5.51085
LOC654088	-0.492792	3.56896	-5.45032	8.13086e-07	1.65854e-05	5.50918
BDH2	0.65321	4.04064	5.44968	8.15112e-07	1.66031e-05	5.50678
CYP4F11	0.843627	6.77816	5.44942	8.15943e-07	1.66031e-05	5.5058
GAS7	-0.359624	3.84946	-5.44939	8.16034e-07	1.66031e-05	5.50569
ABHD5	0.487855	4.67417	5.44938	8.16069e-07	1.66031e-05	5.50565
PIGV	-0.50156	5.28998	-5.44861	8.18501e-07	1.66382e-05	5.50278
MGC4294	0.527523	3.2714	5.4485	8.18854e-07	1.66382e-05	5.50237
TREML4	0.483199	2.39848	5.44703	8.23521e-07	1.67222e-05	5.49689
OPLAH	0.481901	3.07735	5.44667	8.24655e-07	1.67344e-05	5.49556
FMN2	0.421375	4.82352	5.44417	8.32677e-07	1.68863e-05	5.48622
CXorf12	0.519256	5.00513	5.44302	8.36385e-07	1.69506e-05	5.48194
KIAA1199	0.733852	3.64846	5.4428	8.37084e-07	1.69538e-05	5.48113
LOC651141	-0.495397	3.30631	-5.44242	8.38314e-07	1.69678e-05	5.47972
RIMS1	-0.681223	3.34496	-5.4419	8.40013e-07	1.69912e-05	5.47777
LOC100131733	-0.401424	4.78257	-5.44125	8.42139e-07	1.70232e-05	5.47533
CCL26	0.470385	3.41826	5.44046	8.4469e-07	1.70638e-05	5.47241
UBE2H	0.305073	5.63723	5.43963	8.47431e-07	1.71082e-05	5.46929
DKFZP586I1420	0.28465	4.90809	5.43876	8.50271e-07	1.71545e-05	5.46606
NFE2L1	0.407842	5.55782	5.43799	8.52806e-07	1.71946e-05	5.46319
LOC644889	0.360804	4.16419	5.43389	8.66444e-07	1.74584e-05	5.4479
LOC100132060	0.390246	5.37749	5.43315	8.68927e-07	1.74972e-05	5.44514
LOC652490	-0.442364	3.8346	-5.42921	8.82229e-07	1.77537e-05	5.43049
LOC649770	-0.59824	4.09217	-5.4284	8.85011e-07	1.77982e-05	5.42745
RAP1BL	0.502152	4.32973	5.42568	8.94361e-07	1.79748e-05	5.41732
TMEM174	-0.612301	5.43469	-5.42433	8.99029e-07	1.8057e-05	5.4123
FAM63A	-0.289327	6.61914	-5.42368	9.01296e-07	1.8091e-05	5.40987
TUBB2A	-0.475432	8.43206	-5.42325	9.02792e-07	1.81095e-05	5.40828
LOC645040	0.410154	4.74525	5.42168	9.08291e-07	1.81946e-05	5.40242
ATP5H	-0.312816	7.47892	-5.42154	9.08775e-07	1.81946e-05	5.40191
MRPL47	0.281258	3.79625	5.42083	9.11271e-07	1.82272e-05	5.39926
FGD6	0.587249	3.36004	5.42075	9.11561e-07	1.82272e-05	5.39896
VAMP1	-0.407025	4.73574	-5.41687	9.25315e-07	1.84904e-05	5.38452
C1S	0.588507	4.13364	5.41656	9.26405e-07	1.85004e-05	5.38339
SNORD50A	0.471394	4.05596	5.41382	9.36283e-07	1.86858e-05	5.37316
LOC643334	-0.491099	3.64758	-5.41358	9.37132e-07	1.86909e-05	5.37229
SNORD109B	0.480896	4.44346	5.41243	9.41316e-07	1.87505e-05	5.36799
LOC391037	-0.539243	3.04408	-5.41183	9.43484e-07	1.87818e-05	5.36578
SSR3	0.440969	5.44871	5.41043	9.48608e-07	1.88718e-05	5.36055
SNORA50	0.434546	4.73677	5.40951	9.51983e-07	1.89248e-05	5.35713
TBC1D8B	0.280199	2.71547	5.40904	9.5369e-07	1.89248e-05	5.3554
LOC729142	-0.445285	5.46947	-5.40901	9.53809e-07	1.89248e-05	5.35528
HIST1H4E	-0.438677	7.84595	-5.40888	9.54309e-07	1.89248e-05	5.35478
APOA5	-0.47458	5.03453	-5.40885	9.54411e-07	1.89248e-05	5.35467
MGC5139	0.393614	4.83229	5.40872	9.54887e-07	1.89248e-05	5.35419
TRIM67	-0.489502	4.97201	-5.40371	9.73504e-07	1.92695e-05	5.33558
LOC646799	-0.566828	2.73012	-5.4025	9.7808e-07	1.93409e-05	5.33106
SNX13	0.462821	4.5662	5.40243	9.78342e-07	1.93409e-05	5.3308
LOC342900	-0.332873	3.21205	-5.40177	9.8084e-07	1.93781e-05	5.32835
LOC649120	-0.50686	4.90047	-5.39845	9.93462e-07	1.96151e-05	5.31602
ARL5C	0.521348	2.91558	5.39825	9.94235e-07	1.9618e-05	5.31527
PCDHA4	-0.518767	4.30209	-5.39703	9.98927e-07	1.96982e-05	5.31073
LOC650128	0.681152	7.17069	5.39619	1.00218e-06	1.97499e-05	5.3076
DGAT2L3	0.425806	2.41957	5.39469	1.00798e-06	1.98518e-05	5.30204
TERC	0.53151	4.52674	5.39428	1.00956e-06	1.98706e-05	5.30052
LOC728500	-0.492552	5.53141	-5.3919	1.01888e-06	2.00414e-05	5.29167
C6orf59	-0.39351	5.07928	-5.39165	1.01987e-06	2.00474e-05	5.29074
FARS2	0.494956	3.69123	5.3915	1.02046e-06	2.00474e-05	5.29018
C9orf24	0.515445	3.87513	5.39106	1.0222e-06	2.0069e-05	5.28854
CAMK2N2	-0.420296	5.76389	-5.38928	1.02923e-06	2.01943e-05	5.28193
Septin 11	0.40797	6.29832	5.38905	1.03013e-06	2.01994e-05	5.28109
LOC100133576	0.520015	3.08493	5.38747	1.03643e-06	2.03103e-05	5.27521
SLC25A35	0.440349	3.31869	5.38726	1.03728e-06	2.03142e-05	5.27443
ZNF580	-0.301265	4.67871	-5.38467	1.04769e-06	2.05053e-05	5.2648
CRK	0.311382	3.96918	5.38422	1.04947e-06	2.05275e-05	5.26316
LOC152195	0.457929	3.11415	5.38332	1.05315e-06	2.05865e-05	5.25979
FCAMR	-0.422801	3.02997	-5.38301	1.0544e-06	2.05982e-05	5.25864
TCBA1	-0.586419	5.0169	-5.38213	1.05798e-06	2.06433e-05	5.25538
DLAT	0.39826	4.76741	5.38212	1.05803e-06	2.06433e-05	5.25534
SEPSECS	0.353619	4.0382	5.3812	1.06177e-06	2.07035e-05	5.25193
LOC647247	-0.61106	3.82051	-5.38003	1.06659e-06	2.07846e-05	5.24757
MTP18	0.370581	3.34537	5.37811	1.07451e-06	2.09259e-05	5.24044
FLJ42709	-0.546603	3.68111	-5.37521	1.08656e-06	2.11344e-05	5.22969
LOC257054	-0.555968	5.27524	-5.3743	1.09038e-06	2.11956e-05	5.22631
MT1F	0.790242	7.192	5.37372	1.09282e-06	2.123e-05	5.22415
WFDC1	-0.566714	3.43421	-5.37306	1.0956e-06	2.12708e-05	5.2217
SNORA71D	0.465874	4.31895	5.3728	1.09667e-06	2.12784e-05	5.22076
BGN	0.618269	6.92924	5.3726	1.09754e-06	2.1282e-05	5.22001
PIK3CA	0.280619	4.62693	5.37211	1.09962e-06	2.13093e-05	5.21818
LOC649181	-0.42938	4.05154	-5.37062	1.10594e-06	2.14186e-05	5.21265
TBCEL	0.451382	4.78994	5.36784	1.11784e-06	2.16357e-05	5.20234
SNORA75	0.610277	4.15907	5.36511	1.12964e-06	2.18505e-05	5.19223
PNMA6B	-0.59922	4.84649	-5.36384	1.13519e-06	2.19313e-05	5.1875
USP8	0.329328	5.66811	5.36383	1.13521e-06	2.19313e-05	5.18748
SLCO2A1	0.589811	2.68358	5.36364	1.13605e-06	2.19341e-05	5.18677
LOC100128714	-0.52793	3.10408	-5.36324	1.13781e-06	2.19546e-05	5.18528
SERPIND1	0.63034	3.75646	5.36284	1.13954e-06	2.19745e-05	5.18381
LZIC	0.346962	4.96897	5.36186	1.14384e-06	2.20438e-05	5.18019
GMPR	0.650339	5.05393	5.36137	1.14604e-06	2.20726e-05	5.17834
NEK3	-0.297588	4.34678	-5.35969	1.15344e-06	2.22016e-05	5.17213
MICAL1	-0.433115	4.84888	-5.35853	1.15862e-06	2.22877e-05	5.16781
TNIK	0.478309	5.8859	5.35833	1.15952e-06	2.22913e-05	5.16707
TMEM87B	0.431291	3.1889	5.35635	1.16837e-06	2.24445e-05	5.15974
PITRM1	-0.342852	5.19522	-5.35623	1.16892e-06	2.24445e-05	5.15929
LOC649702	-0.559157	5.03973	-5.35569	1.17132e-06	2.24684e-05	5.15731
LOC644253	-0.595556	3.9017	-5.35563	1.17159e-06	2.24684e-05	5.15709
LOC647805	-0.345025	4.69525	-5.35529	1.17315e-06	2.24845e-05	5.15581
TEAD1	0.384311	3.92759	5.35285	1.18418e-06	2.26821e-05	5.14679
MFAP3L	0.454215	5.52631	5.35228	1.1868e-06	2.27185e-05	5.14466
MRAS	0.464665	6.04061	5.35067	1.19416e-06	2.28403e-05	5.1387
USPL1	0.451264	4.45008	5.35057	1.19462e-06	2.28403e-05	5.13833
LOC642707	-0.514895	4.60248	-5.35026	1.19605e-06	2.28536e-05	5.13718
MTA3	-0.315585	5.41882	-5.34977	1.19831e-06	2.2883e-05	5.13536
HIBADH	0.350974	5.93241	5.34957	1.19921e-06	2.28862e-05	5.13464
FLJ37078	-0.491325	4.03101	-5.34659	1.21307e-06	2.31366e-05	5.12357
LOC732138	-0.528792	5.84597	-5.34522	1.21945e-06	2.32443e-05	5.11851
LOC391429	-0.349485	5.65098	-5.34366	1.22678e-06	2.33698e-05	5.11274
PELO	0.298073	5.30567	5.34345	1.22775e-06	2.33718e-05	5.11197
ADH6	-0.385209	4.02749	-5.34332	1.22837e-06	2.33718e-05	5.11149
NOTUM	-0.36157	3.68806	-5.34231	1.23316e-06	2.34346e-05	5.10774
SAMD1	0.466391	3.7901	5.3415	1.23701e-06	2.34934e-05	5.10474
UCHL1	-0.671836	8.1399	-5.34119	1.23848e-06	2.35071e-05	5.1036
PTPRS	-0.315173	4.5758	-5.33704	1.2584e-06	2.38599e-05	5.08822
LOC644068	0.47556	3.09917	5.337	1.25858e-06	2.38599e-05	5.08808
LOC729269	-0.422769	4.21583	-5.33673	1.25989e-06	2.38703e-05	5.08708
LOC57399	-0.481401	3.74075	-5.33462	1.27013e-06	2.40498e-05	5.07928
GRAMD3	0.657502	7.49365	5.33373	1.27451e-06	2.41182e-05	5.07597
EIF3A	0.277558	6.51895	5.32975	1.29411e-06	2.44614e-05	5.06126
P2RY5	0.494737	5.30903	5.32967	1.29454e-06	2.44614e-05	5.06095
NR2F2	0.653685	5.04981	5.32958	1.29498e-06	2.44614e-05	5.06062
SYNE1	0.287369	4.35789	5.32834	1.30118e-06	2.45636e-05	5.05602
LOC643420	-0.460667	4.75651	-5.32748	1.30544e-06	2.46294e-05	5.05287
ZIC2	0.763003	6.27592	5.32659	1.30995e-06	2.46887e-05	5.04954
ZC3H12C	0.430451	4.21892	5.32654	1.31016e-06	2.46887e-05	5.04939
LOC100131606	-0.383209	4.86395	-5.32637	1.31104e-06	2.46906e-05	5.04874
ARMC7	0.56687	3.69113	5.3257	1.31443e-06	2.47395e-05	5.04626
SLCO1C1	0.646001	4.5801	5.32374	1.32436e-06	2.49114e-05	5.03901
ABCA1	0.588093	5.10293	5.32339	1.32615e-06	2.49301e-05	5.03771
SLC6A7	-0.556291	3.74223	-5.32002	1.34339e-06	2.52392e-05	5.02527
LOC729806	0.459305	3.46505	5.31945	1.34634e-06	2.52796e-05	5.02315
LOC283332	-0.429262	4.49126	-5.31775	1.35516e-06	2.54147e-05	5.01686
A2LD1	0.473508	3.26564	5.31667	1.36079e-06	2.55051e-05	5.01287
LOC201651	0.332847	3.37731	5.31532	1.36782e-06	2.55964e-05	5.00791
CD1A	-0.502319	2.83517	-5.31527	1.36811e-06	2.55964e-05	5.00771
PSMB2	-0.337552	5.71567	-5.31501	1.36949e-06	2.56069e-05	5.00673
ADAMTS5	0.46904	2.89308	5.31429	1.37325e-06	2.56621e-05	5.00409
LOC100131867	0.492922	4.05293	5.31325	1.37875e-06	2.57429e-05	5.00024
LOC400652	0.341383	5.67918	5.31316	1.37921e-06	2.57429e-05	4.99992
EPHA5	-0.543168	3.58755	-5.31104	1.3905e-06	2.59381e-05	4.99207
C2orf70	0.461338	2.84393	5.3099	1.39657e-06	2.60358e-05	4.98787
EIF2C3	0.317287	4.66202	5.3097	1.39765e-06	2.60406e-05	4.98713
CA12	0.571938	2.89328	5.30901	1.40134e-06	2.60938e-05	4.98459
SULT1C4	0.464561	3.52899	5.30853	1.40391e-06	2.61263e-05	4.98282
LOC647810	-0.376345	4.81455	-5.30799	1.40683e-06	2.61651e-05	4.98082
CXCL3	-0.595494	5.40138	-5.30457	1.42542e-06	2.64794e-05	4.96818
PAK6	-0.55991	4.33358	-5.30299	1.43409e-06	2.66248e-05	4.96234
DEFA3	-0.614967	2.42058	-5.30113	1.44434e-06	2.67887e-05	4.95548
LOC387934	0.61229	6.81429	5.30108	1.44462e-06	2.67887e-05	4.95529
CORO6	-0.728774	4.14461	-5.30076	1.4464e-06	2.68057e-05	4.95411
SFRS16	-0.340555	5.04463	-5.29809	1.46126e-06	2.70651e-05	4.94427
SH3GL3	-0.47602	5.72363	-5.29758	1.46413e-06	2.71024e-05	4.94237
ST6GALNAC3	0.38137	3.69136	5.295	1.47869e-06	2.73558e-05	4.93285
ADCY2	-0.951865	4.97168	-5.29392	1.48479e-06	2.74524e-05	4.92888
GJC3	-0.511757	3.9	-5.29353	1.487e-06	2.74771e-05	4.92745
POLR2I	-0.405898	4.89405	-5.29299	1.49009e-06	2.75181e-05	4.92545
CTSZ	0.552051	4.89085	5.29233	1.49386e-06	2.75714e-05	4.92302
ALDH9A1	0.429111	6.99795	5.29002	1.50717e-06	2.77844e-05	4.91448
PDSS2	0.338768	5.25766	5.2888	1.51423e-06	2.78982e-05	4.90998
FAM107A	0.419685	9.13821	5.28809	1.51833e-06	2.79575e-05	4.90737
MYCL1	-0.328289	3.62437	-5.28673	1.52627e-06	2.80795e-05	4.90235
LOC400891	0.567096	3.53205	5.28665	1.52675e-06	2.80795e-05	4.90204
GARNL3	-0.531347	3.6989	-5.28606	1.53017e-06	2.81259e-05	4.89989
LOC647311	-0.539857	4.18193	-5.28361	1.54462e-06	2.83595e-05	4.89084
MSL2	0.302242	5.57168	5.2836	1.54468e-06	2.83595e-05	4.8908
NOMO1	-0.290511	6.33901	-5.28342	1.54574e-06	2.83623e-05	4.89014
KLF11	0.412612	3.89174	5.28283	1.54923e-06	2.83995e-05	4.88797
FCHO2	0.438102	4.53399	5.28277	1.54957e-06	2.83995e-05	4.88776
COMMD8	0.327533	3.60983	5.2824	1.5518e-06	2.84238e-05	4.88637
CCNO	0.635304	3.14975	5.28055	1.56283e-06	2.86091e-05	4.87956
C8orf37	0.283459	6.62423	5.27917	1.5711e-06	2.87171e-05	4.87447
LOC643002	-0.461657	3.43893	-5.27913	1.57133e-06	2.87171e-05	4.87433
EIF4EBP3	0.377204	3.6885	5.2791	1.57147e-06	2.87171e-05	4.87424
LOC646214	0.38225	4.03431	5.27891	1.57262e-06	2.87214e-05	4.87354
ADCK2	-0.553136	3.54764	-5.2784	1.57574e-06	2.87616e-05	4.87163
FLJ25006	-0.386597	4.62369	-5.27664	1.58635e-06	2.89384e-05	4.86517
MYO6	0.289938	6.19444	5.27603	1.5901e-06	2.89901e-05	4.8629
WBP5	0.309693	6.2243	5.27584	1.59125e-06	2.89941e-05	4.8622
C16orf54	-0.443504	4.47184	-5.27555	1.593e-06	2.90093e-05	4.86114
CYP4F12	0.620237	4.09512	5.27339	1.60621e-06	2.92107e-05	4.85319
PIGB	0.409452	4.95939	5.27333	1.60658e-06	2.92107e-05	4.85297
SLC7A8	0.39791	4.12228	5.27313	1.60785e-06	2.92107e-05	4.85221
KRCC1	0.380049	4.86315	5.27303	1.60844e-06	2.92107e-05	4.85186
HTR2C	0.492786	2.64683	5.27298	1.60871e-06	2.92107e-05	4.85169
AMMECR1L	0.419699	4.28987	5.27247	1.6119e-06	2.92517e-05	4.84979
FAM19A4	-0.315669	3.34891	-5.27189	1.61548e-06	2.92997e-05	4.84765
B3GALT5	0.314702	2.81455	5.27046	1.62435e-06	2.94436e-05	4.84238
LOC728217	0.33935	4.46473	5.26921	1.63209e-06	2.95667e-05	4.83781
LLGL1	-0.332098	5.4101	-5.26856	1.63617e-06	2.96236e-05	4.8354
STK17B	0.463106	3.43755	5.26698	1.64608e-06	2.97859e-05	4.82958
LOC644315	0.276787	5.90636	5.26448	1.66194e-06	3.0024e-05	4.82036
GFOD1	-0.40313	6.59026	-5.26433	1.66286e-06	3.0024e-05	4.81982
SNORD3A	0.422156	7.51986	5.2643	1.66306e-06	3.0024e-05	4.8197
IDE	0.484022	3.37307	5.26324	1.66979e-06	3.01281e-05	4.81582
FKSG30	-0.324914	5.82284	-5.26296	1.67162e-06	3.01439e-05	4.81476
TCEAL5	-0.437975	6.04778	-5.26174	1.6794e-06	3.02667e-05	4.81029
ACTR1A	-0.312011	5.81404	-5.2615	1.68095e-06	3.02774e-05	4.8094
MN1	0.362068	4.00665	5.25931	1.69509e-06	3.05146e-05	4.80134
RBL2	0.337499	5.31588	5.25794	1.70397e-06	3.06568e-05	4.79631
UBE2S	-0.533793	2.77563	-5.25567	1.71885e-06	3.09068e-05	4.78794
TSNAXIP1	0.63829	4.21518	5.25472	1.72509e-06	3.10013e-05	4.78445
IL8RB	-0.399993	3.8366	-5.25361	1.73244e-06	3.11156e-05	4.78036
REXO2	0.26786	6.41832	5.25321	1.73505e-06	3.11447e-05	4.77891
SCMH1	0.288142	3.55106	5.25168	1.74521e-06	3.12933e-05	4.77329
NECAP2	0.320604	5.93057	5.25167	1.74532e-06	3.12933e-05	4.77323
ADORA1	-0.326176	4.4906	-5.25087	1.75064e-06	3.13707e-05	4.7703
ILVBL	0.391219	3.98121	5.25072	1.75169e-06	3.13716e-05	4.76972
CNP	-0.5189	5.6609	-5.24895	1.76352e-06	3.15654e-05	4.76325
GLIS3	0.435116	3.99361	5.24669	1.77883e-06	3.18214e-05	4.75492
LOC286456	0.301744	3.44856	5.24396	1.79748e-06	3.21367e-05	4.74488
AGFG1	0.348154	4.34462	5.24206	1.81054e-06	3.23518e-05	4.73791
ZFX	0.510751	4.32049	5.2418	1.81239e-06	3.23664e-05	4.73693
LOC645175	0.30146	3.64131	5.24083	1.81911e-06	3.2468e-05	4.73337
SLC25A22	-0.641908	3.59506	-5.2392	1.83042e-06	3.26143e-05	4.7274
UNC5A	-0.627647	6.76213	-5.23887	1.83278e-06	3.26378e-05	4.72616
PKD2L1	-0.460252	3.17545	-5.23785	1.83991e-06	3.27397e-05	4.72242
LOC642097	-0.563076	4.28874	-5.23775	1.84059e-06	3.27397e-05	4.72207
LOC100132535	-0.664217	5.67608	-5.23751	1.84231e-06	3.27518e-05	4.72117
DCLK3	-0.478782	5.102	-5.23693	1.84636e-06	3.28052e-05	4.71906
FABP7	0.38792	5.64831	5.23567	1.85525e-06	3.29446e-05	4.71443
DSE	0.44595	3.88581	5.23535	1.85752e-06	3.29494e-05	4.71326
HEPH	0.538345	4.80083	5.23534	1.85762e-06	3.29494e-05	4.71321
COL11A2	-0.301673	3.93656	-5.23487	1.86096e-06	3.29717e-05	4.71148
ASB13	0.483048	4.06851	5.23487	1.86097e-06	3.29717e-05	4.71147
RNF19A	0.396539	5.07541	5.23419	1.86581e-06	3.30388e-05	4.70897
LOC442448	-0.451905	3.54429	-5.23222	1.87989e-06	3.32682e-05	4.70174
FBXO8	0.444795	4.22582	5.23208	1.88089e-06	3.32682e-05	4.70123
RFX1	-0.533459	4.85054	-5.23093	1.88916e-06	3.33769e-05	4.697
TICAM1	-0.329952	4.40795	-5.22966	1.8983e-06	3.35195e-05	4.69236
ATP6V0D1	-0.41834	7.25427	-5.22864	1.90571e-06	3.36314e-05	4.68861
RASL11B	-0.471221	5.72147	-5.22795	1.91073e-06	3.37012e-05	4.68607
C4orf16	0.357261	4.48314	5.22691	1.91832e-06	3.3816e-05	4.68226
ATP6V0A2	0.394374	4.37239	5.22662	1.92043e-06	3.38342e-05	4.6812
LOC644278	-0.566707	4.91721	-5.22548	1.92885e-06	3.39453e-05	4.67699
LOC100134152	-0.293827	5.50986	-5.22547	1.9289e-06	3.39453e-05	4.67697
LOC652499	-0.556867	2.60646	-5.22435	1.93716e-06	3.40716e-05	4.67286
PCDH24	-0.343215	7.18896	-5.22399	1.93981e-06	3.40992e-05	4.67154
FLJ44451	-0.457844	2.65973	-5.22269	1.94949e-06	3.42502e-05	4.66675
LOC729096	0.403174	4.69576	5.22147	1.95855e-06	3.43891e-05	4.66229
RPGR	0.355944	4.59779	5.22127	1.96005e-06	3.43891e-05	4.66155
DNHL1	0.30906	6.20474	5.22119	1.96068e-06	3.43891e-05	4.66124
LOC442057	-0.435002	3.63672	-5.22024	1.96778e-06	3.44943e-05	4.65776
F2R	0.280805	7.6421	5.21915	1.97599e-06	3.46189e-05	4.65376
CDC2L5	0.38127	4.97085	5.21883	1.97836e-06	3.46411e-05	4.6526
C21orf45	-0.307263	5.03233	-5.21818	1.98326e-06	3.47075e-05	4.65022
GLG1	0.303738	6.79471	5.21491	2.00817e-06	3.5121e-05	4.63821
ALDOA	-0.299121	5.0853	-5.21478	2.00912e-06	3.5121e-05	4.63776
LOC650212	-0.501507	2.53599	-5.21434	2.01251e-06	3.51607e-05	4.63613
AMMECR1	0.303964	3.47671	5.21416	2.01387e-06	3.51649e-05	4.63548
LCA5	0.478164	4.55184	5.213	2.02281e-06	3.53014e-05	4.63122
FLJ45974	0.419228	3.23997	5.21171	2.03282e-06	3.54564e-05	4.62647
IFT57	0.487086	3.24506	5.21123	2.03655e-06	3.55018e-05	4.62471
LOC728989	0.437524	2.64364	5.21054	2.04184e-06	3.55742e-05	4.62221
INTS9	0.304553	4.74142	5.20928	2.05167e-06	3.57058e-05	4.61759
KIAA1045	-0.776673	4.82827	-5.20882	2.05533e-06	3.57497e-05	4.61587
TCTEX1D2	0.465097	4.79058	5.20817	2.06043e-06	3.58141e-05	4.61349
BPESC1	-0.485792	3.50912	-5.20805	2.06131e-06	3.58141e-05	4.61308
LOC643094	-0.456562	2.75533	-5.20695	2.07002e-06	3.59456e-05	4.60902
C14orf142	0.533526	4.00659	5.20597	2.07777e-06	3.60403e-05	4.60542
SV2B	-0.730551	5.04499	-5.20499	2.08552e-06	3.61547e-05	4.60184
IL1R1	0.687595	4.11	5.20424	2.09151e-06	3.62386e-05	4.59908
SV2A	-0.574013	4.20974	-5.20146	2.11375e-06	3.66037e-05	4.58891
GSTM2	0.463741	6.20415	5.201	2.1174e-06	3.66468e-05	4.58724
U2AF1L4	0.296838	3.23663	5.20032	2.12289e-06	3.67215e-05	4.58475
IRGQ	-0.34905	4.77072	-5.19963	2.12849e-06	3.67964e-05	4.58222
FBXW7	-0.325714	5.09882	-5.1995	2.12956e-06	3.67964e-05	4.58173
MRPS34	0.477041	5.54266	5.19919	2.13208e-06	3.68196e-05	4.5806
PDIA2	-0.873545	3.40227	-5.19857	2.13715e-06	3.6887e-05	4.57831
LOC646817	0.462998	3.8994	5.1976	2.14504e-06	3.70028e-05	4.57477
LOC653886	0.297188	4.69533	5.19648	2.15423e-06	3.7141e-05	4.57065
NARS2	0.476983	4.57885	5.19604	2.15782e-06	3.71825e-05	4.56905
C9orf102	0.316508	5.3429	5.19555	2.16187e-06	3.72318e-05	4.56725
CHST11	-0.56529	4.56069	-5.19143	2.19601e-06	3.7799e-05	4.55218
LOC653620	-0.541794	5.14508	-5.19081	2.20119e-06	3.78491e-05	4.54991
PRDM4	-0.348769	4.9558	-5.19079	2.20133e-06	3.78491e-05	4.54985
RIMS2	-0.446731	4.75987	-5.19041	2.20452e-06	3.78626e-05	4.54845
LOC442180	-0.501211	4.85542	-5.18844	2.22114e-06	3.81272e-05	4.54122
NLGN4Y	-0.575535	3.2218	-5.18707	2.23269e-06	3.83045e-05	4.53624
ERAL1	-0.456275	4.5293	-5.18666	2.23623e-06	3.83442e-05	4.53471
INSRR	-0.390563	4.23733	-5.18516	2.249e-06	3.85422e-05	4.52924
MAPK8IP2	-0.273059	3.98091	-5.18192	2.2769e-06	3.8999e-05	4.51738
RYK	0.284796	4.83839	5.179	2.30235e-06	3.94134e-05	4.50668
NIPBL	0.311036	5.00762	5.17866	2.30528e-06	3.94421e-05	4.50546
WNT10B	-0.639601	3.48673	-5.1784	2.30755e-06	3.94595e-05	4.50451
LIX1	0.722574	6.69319	5.17695	2.32029e-06	3.96557e-05	4.49921
CRLS1	0.489738	4.85119	5.17657	2.3237e-06	3.96924e-05	4.4978
MYD88	0.474393	2.55636	5.17514	2.33639e-06	3.98875e-05	4.49256
SLC22A13	-0.488587	3.13468	-5.17347	2.35121e-06	4.01187e-05	4.48648
MFSD8	0.37815	3.9157	5.17289	2.35642e-06	4.01859e-05	4.48435
LOC649812	0.451779	4.54111	5.17084	2.37481e-06	4.04555e-05	4.47687
LOC731835	-0.347865	6.06956	-5.17053	2.37761e-06	4.04812e-05	4.47574
SH3BP2	0.358654	5.06493	5.16977	2.38449e-06	4.05763e-05	4.47296
LOC647544	0.441274	3.01861	5.16866	2.39463e-06	4.07268e-05	4.46888
THEX1	0.553912	4.94936	5.16773	2.40304e-06	4.08478e-05	4.46551
C17orf96	-0.674093	4.97962	-5.16698	2.40992e-06	4.09426e-05	4.46276
ACSS2	-0.282522	4.86632	-5.16572	2.42152e-06	4.11175e-05	4.45814
GLP1R	-0.468222	3.10854	-5.16327	2.44411e-06	4.14785e-05	4.44921
GABPA	0.334318	2.98652	5.1624	2.45223e-06	4.15939e-05	4.44602
SELM	0.508458	5.35446	5.16195	2.45645e-06	4.1643e-05	4.44436
KRTAP5-1	-0.460899	4.6177	-5.16144	2.46117e-06	4.17005e-05	4.44252
MFAP4	0.527952	3.24807	5.16004	2.47434e-06	4.18668e-05	4.43738
LOC732162	0.309437	3.0246	5.15987	2.47592e-06	4.18668e-05	4.43677
ROD1	0.363019	5.95572	5.15983	2.47632e-06	4.18668e-05	4.43662
C10orf59	0.329376	4.13217	5.15887	2.48532e-06	4.19738e-05	4.43313
LOC644191	-0.37136	6.43334	-5.15695	2.50352e-06	4.22585e-05	4.42611
MAPK8IP3	-0.350903	4.16476	-5.15389	2.5327e-06	4.27281e-05	4.41496
RUSC1	-0.390545	5.88617	-5.15339	2.53752e-06	4.27864e-05	4.41314
LOC100133890	0.494465	2.62087	5.15315	2.53992e-06	4.28038e-05	4.41223
ULBP3	-0.475977	3.50292	-5.15298	2.54152e-06	4.2808e-05	4.41162
LOC646492	-0.54049	3.36859	-5.15261	2.54505e-06	4.28444e-05	4.41029
NMNAT2	-0.343232	4.92901	-5.15201	2.55084e-06	4.29189e-05	4.4081
FBXW5	-0.273177	4.32699	-5.15035	2.56704e-06	4.31485e-05	4.40201
RANBP3L	0.768665	5.93075	5.15033	2.56723e-06	4.31485e-05	4.40194
TRMT2B	0.355659	3.32387	5.14787	2.59127e-06	4.35059e-05	4.39298
RANGAP1	-0.381301	6.78913	-5.14551	2.61455e-06	4.38734e-05	4.38438
STAT5B	0.300695	5.75855	5.14537	2.61598e-06	4.38739e-05	4.38385
F8A1	-0.407769	5.89699	-5.14491	2.62048e-06	4.3926e-05	4.3822
ZHX1	0.263178	5.67359	5.14276	2.64199e-06	4.42604e-05	4.37434
RPL36A	-0.402964	4.12577	-5.14255	2.64409e-06	4.42604e-05	4.37357
PER1	-0.58781	4.6637	-5.14249	2.64466e-06	4.42604e-05	4.37336
RPAP3	0.294643	4.97149	5.14083	2.66136e-06	4.44837e-05	4.36731
CBX7	-0.350195	5.43582	-5.14066	2.66308e-06	4.44837e-05	4.36669
C19orf44	0.464548	3.31601	5.1405	2.66473e-06	4.44837e-05	4.36609
WWC1	0.548822	6.11509	5.14049	2.66482e-06	4.44837e-05	4.36606
CREB3	-0.519038	5.57521	-5.14046	2.66509e-06	4.44837e-05	4.36597
PRKCB	-0.605432	5.66073	-5.13857	2.68426e-06	4.47799e-05	4.35908
GAS2L2	-0.377005	4.1371	-5.13789	2.69126e-06	4.48728e-05	4.35657
FAM120A	0.269811	7.03938	5.13697	2.70062e-06	4.50051e-05	4.35323
LZTS1	-0.50546	3.78313	-5.13665	2.70387e-06	4.50354e-05	4.35207
STARD3	-0.33036	4.81658	-5.13639	2.70661e-06	4.50571e-05	4.3511
LOC641849	0.422455	5.03226	5.13561	2.7146e-06	4.51662e-05	4.34827
LOC92017	0.47168	3.44729	5.13493	2.72157e-06	4.52582e-05	4.3458
LOC90342	-0.416813	5.34401	-5.13472	2.72374e-06	4.52703e-05	4.34503
FAM181A	0.79486	3.72604	5.13409	2.73032e-06	4.53516e-05	4.34272
SYP	-0.730141	5.98271	-5.13397	2.73152e-06	4.53516e-05	4.34229
BLOC1S1	-0.379029	5.9483	-5.13357	2.73571e-06	4.53972e-05	4.34082
RAP1GDS1	-0.303803	5.6026	-5.13278	2.7439e-06	4.5509e-05	4.33794
ADD3	0.400638	7.09957	5.13124	2.75992e-06	4.57165e-05	4.33235
RDH10	0.451373	3.26193	5.13116	2.76078e-06	4.57165e-05	4.33205
PRDX4	0.510721	4.39791	5.12976	2.77547e-06	4.59271e-05	4.32694
LOC644075	-0.416647	5.04542	-5.12967	2.77641e-06	4.59271e-05	4.32662
SCARNA13	0.428381	4.90496	5.12901	2.7833e-06	4.60118e-05	4.32424
DNASE2	0.409216	4.81452	5.1289	2.78447e-06	4.60118e-05	4.32383
LOC648392	-0.398414	4.95883	-5.12545	2.82111e-06	4.65683e-05	4.31126
SEMA6A	-0.344625	6.0853	-5.12427	2.83372e-06	4.67519e-05	4.30697
ACOX1	0.316505	4.19388	5.12167	2.86178e-06	4.719e-05	4.2975
TTTY9A	0.456226	2.67456	5.12019	2.87791e-06	4.74312e-05	4.2921
SCN4B	-0.466169	5.41556	-5.11993	2.88071e-06	4.74524e-05	4.29116
MAP3K5	0.32232	7.18095	5.11758	2.90651e-06	4.78273e-05	4.28259
LOC100131894	-0.537673	6.04671	-5.11736	2.90894e-06	4.78421e-05	4.28179
NTS	0.489184	2.90403	5.11674	2.91578e-06	4.79296e-05	4.27953
LOC100130503	-0.463448	4.43358	-5.1136	2.95058e-06	4.84509e-05	4.26812
HPRT1	-0.484486	4.80655	-5.11236	2.96446e-06	4.86534e-05	4.26361
LOC400743	-0.532635	5.67455	-5.11164	2.97259e-06	4.87614e-05	4.26098
LOC100133420	0.5243	3.72949	5.10807	3.01298e-06	4.93766e-05	4.248
LOC646283	0.33088	4.67767	5.10791	3.01481e-06	4.93766e-05	4.24742
PCDHB4	0.514334	4.10131	5.106	3.03663e-06	4.9708e-05	4.24049
FAM44B	0.289606	5.47808	5.10397	3.06009e-06	5.0066e-05	4.23309
ZNF284	-0.368739	3.33715	-5.1036	3.06437e-06	5.01099e-05	4.23175
KCNJ8	0.42471	4.42406	5.10221	3.0805e-06	5.03474e-05	4.2267
ELP4	0.502811	4.38102	5.10182	3.08502e-06	5.0348e-05	4.22529
C19orf62	-0.278162	5.04404	-5.1018	3.08531e-06	5.0348e-05	4.2252
LRRIQ1	0.53942	2.60263	5.1018	3.08534e-06	5.0348e-05	4.22519
GFPT1	0.378942	4.8759	5.10118	3.09253e-06	5.0439e-05	4.22296
APPL2	0.349777	6.44166	5.10069	3.09826e-06	5.04998e-05	4.22118
LOC100131831	-0.358484	4.54966	-5.10059	3.09947e-06	5.04998e-05	4.2208
CEP78	0.287777	3.52741	5.09722	3.13917e-06	5.10671e-05	4.20857
MYLK3	0.620479	3.04892	5.09659	3.14671e-06	5.11369e-05	4.20626
PRICKLE1	-0.528458	6.66777	-5.09559	3.15858e-06	5.13032e-05	4.20264
HAO2	-0.321818	2.99863	-5.09539	3.16097e-06	5.13155e-05	4.20192
RNF135	0.330809	3.6686	5.09407	3.17677e-06	5.15454e-05	4.19712
TMEM200B	-0.523682	4.68124	-5.0935	3.18362e-06	5.16299e-05	4.19505
PLEKHM3	-0.473004	3.87731	-5.09307	3.18881e-06	5.16873e-05	4.19349
LOC150577	-0.485143	4.36842	-5.09241	3.19672e-06	5.17888e-05	4.19111
ACBD3	0.263623	6.17545	5.09047	3.22034e-06	5.21177e-05	4.18403
SNORD3D	0.518884	7.83069	5.08989	3.2273e-06	5.22035e-05	4.18196
DISP1	0.374296	4.93924	5.08867	3.24228e-06	5.23244e-05	4.1775
THBS1	0.909395	4.03375	5.08864	3.24258e-06	5.23244e-05	4.17742
SPTBN4	-0.293079	3.89173	-5.08863	3.2427e-06	5.23244e-05	4.17738
TEX101	-0.458581	3.82394	-5.0886	3.2431e-06	5.23244e-05	4.17726
FIBCD1	-0.534699	3.60395	-5.08825	3.24747e-06	5.23679e-05	4.17597
SLC44A3	0.596722	4.38762	5.08797	3.25081e-06	5.23948e-05	4.17498
TESC	-0.631644	3.5817	-5.08699	3.26292e-06	5.25631e-05	4.17141
NDNL2	-0.297491	5.45609	-5.08625	3.27199e-06	5.26822e-05	4.16874
LOC643731	-0.434794	4.69101	-5.08591	3.27627e-06	5.2724e-05	4.16748
SEC62	0.433622	4.67877	5.08528	3.28409e-06	5.28228e-05	4.16519
MDM1	0.298277	4.82887	5.08396	3.30053e-06	5.3033e-05	4.16039
SORD	0.319123	3.10468	5.0814	3.33257e-06	5.34557e-05	4.15111
YSK4	0.391237	3.5755	5.08133	3.33343e-06	5.34557e-05	4.15086
DLGAP1	-0.444516	4.60385	-5.08131	3.33364e-06	5.34557e-05	4.1508
LOC644865	-0.325742	5.47904	-5.08094	3.33835e-06	5.35038e-05	4.14944
MIR25	-0.4606	2.46189	-5.08025	3.34704e-06	5.36158e-05	4.14694
RB1	0.356026	4.94784	5.07987	3.35181e-06	5.36648e-05	4.14558
LOC100129936	-0.719914	6.57785	-5.07964	3.35475e-06	5.36846e-05	4.14473
EPHX2	0.45891	3.54695	5.0785	3.36922e-06	5.38886e-05	4.1406
SNORA59B	-0.514115	4.74943	-5.07558	3.40655e-06	5.44579e-05	4.13001
LOC652080	-0.460142	3.40217	-5.07493	3.41493e-06	5.45642e-05	4.12765
SFTPC	-0.456003	2.28658	-5.07441	3.42161e-06	5.46361e-05	4.12577
SPANXN2	0.369671	2.09068	5.07431	3.42291e-06	5.46361e-05	4.1254
JPH1	0.579143	3.45112	5.07411	3.42545e-06	5.46488e-05	4.12469
CPT1C	-0.502944	5.23208	-5.07373	3.43038e-06	5.46997e-05	4.12331
FABP5L2	0.55445	6.90729	5.07273	3.44342e-06	5.48798e-05	4.11967
RASSF2	-0.281896	5.79781	-5.07243	3.44729e-06	5.48925e-05	4.11859
MIR720	-0.50037	3.9989	-5.0724	3.44771e-06	5.48925e-05	4.11847
SLC41A2	0.385697	5.51056	5.0709	3.46724e-06	5.51741e-05	4.11304
LOC648815	-0.437073	4.34066	-5.07077	3.46891e-06	5.51741e-05	4.11258
CHMP4B	-0.331853	5.37665	-5.07018	3.47674e-06	5.52707e-05	4.11041
PKP3	-0.284546	3.9795	-5.06892	3.4932e-06	5.55043e-05	4.10587
YEATS2	-0.372681	4.21069	-5.06831	3.50132e-06	5.56052e-05	4.10364
MAGEB1	-0.338794	3.46923	-5.06772	3.50916e-06	5.57014e-05	4.10149
LOC644299	-0.453303	3.77539	-5.06637	3.52696e-06	5.59558e-05	4.09663
GPATC4	-0.44147	4.07356	-5.06575	3.53531e-06	5.60598e-05	4.09436
EMP1	0.831535	5.25996	5.06552	3.53839e-06	5.60805e-05	4.09352
IDH3B	-0.295344	4.91033	-5.06527	3.54172e-06	5.61049e-05	4.09262
RFX4	0.343984	5.24782	5.06472	3.54907e-06	5.6169e-05	4.09063
SIN3A	0.315756	6.20941	5.0647	3.54934e-06	5.6169e-05	4.09055
C11orf46	0.485165	3.68124	5.06412	3.55704e-06	5.62626e-05	4.08847
HHAT	0.738029	4.0152	5.06326	3.56863e-06	5.6389e-05	4.08535
LOC283392	-0.546803	3.67807	-5.06221	3.58274e-06	5.65267e-05	4.08155
GABRA1	-0.779629	3.56575	-5.06106	3.59841e-06	5.67169e-05	4.07736
HTR1E	-0.421001	4.80694	-5.0604	3.60728e-06	5.68283e-05	4.07499
C9orf164	-0.568655	4.2934	-5.0586	3.63184e-06	5.71864e-05	4.06848
FAM89B	-0.304764	4.97634	-5.05832	3.63572e-06	5.72189e-05	4.06745
LOC730455	0.266948	4.28969	5.05706	3.653e-06	5.74313e-05	4.06289
LOC647919	-0.410896	3.81089	-5.05683	3.65622e-06	5.74313e-05	4.06205
SLC38A5	-0.419159	5.05747	-5.05636	3.66269e-06	5.74993e-05	4.06035
LOC649944	-0.462203	3.64297	-5.05622	3.66455e-06	5.74998e-05	4.05986
XLKD1	0.645955	3.05129	5.0543	3.69126e-06	5.78772e-05	4.05288
POLR2L	0.420569	3.65307	5.05416	3.69319e-06	5.78772e-05	4.05238
OXCT2	-0.449377	4.13104	-5.05409	3.69413e-06	5.78772e-05	4.05214
LOC728847	-0.512585	4.46886	-5.05344	3.70314e-06	5.79893e-05	4.0498
LOC730254	-0.276128	4.54701	-5.05294	3.71024e-06	5.80716e-05	4.04796
KRT8	0.462354	3.29448	5.05273	3.71313e-06	5.80806e-05	4.04721
C20orf30	0.380566	5.06801	5.05263	3.71451e-06	5.80806e-05	4.04685
RAB15	-0.592716	3.8947	-5.05109	3.73617e-06	5.83898e-05	4.04127
SIAH3	-0.324075	4.56153	-5.05096	3.73801e-06	5.83898e-05	4.04079
LOC401650	-0.547149	5.43068	-5.0505	3.74445e-06	5.84496e-05	4.03914
DPYSL3	0.507849	8.41098	5.05042	3.74555e-06	5.84496e-05	4.03886
LOC732146	-0.481981	4.59325	-5.05004	3.75095e-06	5.85047e-05	4.03747
DEDD2	-0.30094	5.11594	-5.04965	3.75649e-06	5.8562e-05	4.03606
GAS1	0.39181	4.48668	5.04911	3.76414e-06	5.86523e-05	4.0341
CAMK2B	-0.388397	4.9865	-5.04669	3.79856e-06	5.91593e-05	4.02535
ATP6AP1	-0.279413	7.57895	-5.04574	3.81218e-06	5.93419e-05	4.02192
TRAF3IP1	0.459543	4.39586	5.04507	3.82174e-06	5.94219e-05	4.01951
LOC730083	0.478646	3.78396	5.045	3.82277e-06	5.94219e-05	4.01925
KLHL34	-0.546585	5.00347	-5.04499	3.82299e-06	5.94219e-05	4.0192
SPP2	-0.512481	2.8698	-5.04462	3.82833e-06	5.94754e-05	4.01786
BSN	-0.552213	7.78687	-5.04407	3.83624e-06	5.95688e-05	4.01587
FN3K	-0.368542	5.4223	-5.04379	3.84022e-06	5.96011e-05	4.01488
SPATA5	0.344378	3.2767	5.04262	3.8572e-06	5.98352e-05	4.01064
GXYLT1	0.383175	4.72687	5.0412	3.87789e-06	6.01264e-05	4.0055
SAMD4A	0.49572	3.366	5.03855	3.91679e-06	6.06697e-05	3.99591
LOC651619	0.479743	3.07243	5.03808	3.92365e-06	6.07459e-05	3.99423
LOC91461	-0.510577	4.47954	-5.03637	3.94902e-06	6.10485e-05	3.98804
KDELR2	0.43223	4.30926	5.03599	3.95465e-06	6.11055e-05	3.98667
LOC651638	-0.517817	3.25535	-5.03248	4.00721e-06	6.18872e-05	3.97399
LOC126520	-0.407488	5.03219	-5.03157	4.02098e-06	6.20694e-05	3.97069
BRUNOL4	-0.376469	4.95821	-5.03065	4.03495e-06	6.22543e-05	3.96736
SLC45A1	-0.364199	4.63437	-5.03034	4.03961e-06	6.22957e-05	3.96625
GPI	-0.446968	5.68201	-5.02879	4.06331e-06	6.26171e-05	3.96064
WDR19	0.304408	5.77716	5.02871	4.06444e-06	6.26171e-05	3.96037
RNASE1	-0.520735	5.9029	-5.02803	4.07495e-06	6.27482e-05	3.95789
PCMTD2	0.299355	6.46668	5.02749	4.08313e-06	6.28434e-05	3.95596
LOC100133521	-0.605065	4.3257	-5.02634	4.10097e-06	6.30871e-05	3.95178
SNORD76	0.440674	3.24715	5.02487	4.12368e-06	6.33879e-05	3.94647
LOC100134160	-0.541221	3.95007	-5.02481	4.12456e-06	6.33879e-05	3.94627
PPCS	0.41278	6.3408	5.02388	4.13908e-06	6.35718e-05	3.94289
INHBE	-0.430957	3.527	-5.02378	4.14058e-06	6.35718e-05	3.94254
FLJ33996	-0.537382	5.19705	-5.02211	4.16662e-06	6.39404e-05	3.93652
LOC100130311	-0.396595	4.46861	-5.02124	4.18031e-06	6.41192e-05	3.93337
C6orf120	0.567052	4.59734	5.02014	4.19766e-06	6.43225e-05	3.92939
DFNB59	0.359094	3.63118	5.01942	4.20891e-06	6.44281e-05	3.92682
ELOVL1	-0.379051	4.63014	-5.01934	4.21026e-06	6.44281e-05	3.92652
LOC100128202	-0.475975	5.4803	-5.01931	4.2107e-06	6.44281e-05	3.92641
LOXL3	0.412545	4.66531	5.01903	4.21514e-06	6.44645e-05	3.9254
KHDRBS2	-0.856562	6.27455	-5.01888	4.21751e-06	6.44694e-05	3.92486
ST8SIA5	-0.45779	4.96365	-5.01721	4.24411e-06	6.48445e-05	3.91883
TJAP1	-0.536905	4.44916	-5.01667	4.25273e-06	6.48883e-05	3.91688
LOC645715	0.275356	7.96947	5.01644	4.25643e-06	6.48883e-05	3.91604
TFPT	-0.408455	5.62446	-5.01574	4.26759e-06	6.50135e-05	3.91353
LOC647070	-0.381344	4.99719	-5.01445	4.28841e-06	6.52989e-05	3.90885
FLJ36031	0.497206	5.0367	5.01391	4.29712e-06	6.53999e-05	3.9069
FGFR1OP	0.396844	4.7544	5.01346	4.30432e-06	6.54778e-05	3.9053
CKMT2	0.316286	5.55339	5.01304	4.31104e-06	6.55482e-05	3.9038
EDNRB	0.560709	5.09222	5.01152	4.33577e-06	6.58924e-05	3.89831
HOMER2	0.359952	4.54994	5.01085	4.34677e-06	6.59957e-05	3.89587
[truncated: 4,505 more rows]

## Sheet: CE_DEGs_limma
	logFC	AveExpr	t	P.Value	adj.P.Val	B
CPLX3	-1.21889	5.10614	-7.16082	9.27669e-10	2.91409e-05	11.5523
SERPINE2	-0.736914	7.26741	-6.23568	3.86734e-08	0.000501017	8.23379
RASSF7	-0.558712	5.26489	-6.1475	5.49318e-08	0.000501017	7.9206
TCTN1	-0.424908	3.99696	-6.0753	7.31569e-08	0.000501017	7.66481
TIMP4	-0.832655	5.30648	-6.03755	8.49554e-08	0.000501017	7.5313
DAB2	-0.403421	4.06621	-6.00746	9.56961e-08	0.000501017	7.42498
C1orf61	-0.527393	7.49868	-5.93992	1.24937e-07	0.000560662	7.18681
TUBB2B	-0.561274	8.59344	-5.86423	1.68302e-07	0.000609442	6.9206
APOE	-0.792865	5.46464	-5.85486	1.74609e-07	0.000609442	6.88773
SLC1A3	-0.715122	7.66597	-5.73318	2.81255e-07	0.000883508	6.46168
GSTM5	-1.04118	5.02093	-5.64131	4.02356e-07	0.00100668	6.14159
GPR37L1	-0.619891	5.79926	-5.63654	4.09885e-07	0.00100668	6.12501
SLC20A2	-0.339911	6.47194	-5.63236	4.16604e-07	0.00100668	6.11047
DCAKD	-0.425613	6.24399	-5.56865	5.33456e-07	0.00119696	5.88943
KCNMB4	0.413513	6.17299	5.32014	1.38776e-06	0.00290625	5.03457
ZP2	-0.761933	4.71485	-5.30241	1.48494e-06	0.00291539	4.97405
LOC644992	-0.346278	5.07344	-5.25873	1.7538e-06	0.00322056	4.82526
ALDH1A1	-0.716357	6.74738	-5.24534	1.84542e-06	0.00322056	4.77974
TPP1	-0.353389	5.0111	-5.22326	2.00679e-06	0.00331787	4.70479
TCEB2	-0.266848	5.37156	-5.15259	2.62257e-06	0.00411914	4.46554
LOC100132761	-0.280746	4.93725	-5.06266	3.67949e-06	0.00550399	4.16288
ETV5	-0.375459	5.29331	-5.03549	4.07408e-06	0.00581723	4.07184
STON1-GTF2A1L	-0.663253	4.10174	-5.01388	4.41731e-06	0.00603309	3.99955
CASP12	0.680205	5.07283	4.95353	5.53292e-06	0.00695222	3.79835
C14orf132	-0.341124	6.11973	-4.9264	6.12023e-06	0.00739441	3.70823
PLEKHH2	-0.688463	4.0199	-4.89328	6.92048e-06	0.0080516	3.59846
CABLES1	-0.492553	5.87723	-4.85415	7.99864e-06	0.00897362	3.46915
RAD52	0.26311	5.3099	4.83448	8.60062e-06	0.00931625	3.40435
LOC339674	0.271603	3.36011	4.819	9.10553e-06	0.0095344	3.35341
CD81	-0.288204	7.68175	-4.78923	1.01594e-05	0.00998451	3.25564
STARD6	-0.459582	3.0752	-4.77964	1.05235e-05	0.00998451	3.2242
C13orf15	-0.503111	6.18475	-4.76643	1.10462e-05	0.00998451	3.18093
LOC648822	-0.293358	3.4642	-4.74948	1.17537e-05	0.00998451	3.12551
SFXN5	-0.467034	5.92514	-4.74685	1.18674e-05	0.00998451	3.11692
ZMYND8	0.291429	5.21556	4.74012	1.21634e-05	0.00998451	3.09494
MSN	-0.403441	4.58903	-4.73925	1.22021e-05	0.00998451	3.0921
ZNF668	0.376986	2.98268	4.73494	1.2396e-05	0.00998451	3.07803
RAB7L1	0.362337	2.04203	4.71127	1.35157e-05	0.0106142	3.00086
LOC100131138	0.449149	3.22211	4.69475	1.43547e-05	0.0109228	2.94712
C2CD4D	-0.53579	3.32711	-4.683	1.49824e-05	0.0109452	2.90894
TRIM68	-0.365101	3.48905	-4.64617	1.71279e-05	0.0118105	2.78955
LOC441453	-0.29411	2.99606	-4.64049	1.74847e-05	0.0118105	2.77116
CHRNB2	0.530038	4.47847	4.63757	1.76708e-05	0.0118105	2.76172
FDX1L	0.46822	3.10553	4.63065	1.81196e-05	0.0118581	2.73935
PTN	-0.495508	5.04842	-4.58503	2.13681e-05	0.0135773	2.5923
HSD11B1	-0.487279	3.50087	-4.5764	2.20432e-05	0.0135773	2.56457
SPRED1	-0.42193	5.9094	-4.55804	2.35499e-05	0.0142264	2.50563
LOC644420	0.386568	3.43932	4.5498	2.42581e-05	0.0143777	2.47923
LOC401463	-0.370839	2.9549	-4.53339	2.57319e-05	0.0148358	2.42666
KLHL35	-0.284791	4.6845	-4.52502	2.6516e-05	0.0148358	2.39991
CYP2E1	-0.375325	3.88421	-4.52114	2.68871e-05	0.0148358	2.38752
SLC4A4	-0.522541	4.87453	-4.51878	2.71161e-05	0.0148358	2.37997
FIGN	-0.410228	3.14539	-4.51595	2.73924e-05	0.0148358	2.37093
LOC131185	0.271751	4.52425	4.50481	2.85069e-05	0.0151777	2.3354
NUPR1	-0.348273	6.08764	-4.49328	2.97074e-05	0.0152984	2.29865
SLC6A12	0.437161	4.44871	4.48594	3.0497e-05	0.0154516	2.27528
LOC645730	0.395952	2.4797	4.48035	3.11119e-05	0.015513	2.2575
CBS	-0.445105	5.41917	-4.45849	3.3636e-05	0.0165095	2.18802
MIR101-2	-0.499966	3.38846	-4.45165	3.44653e-05	0.0166563	2.16633
PLA2G4C	-0.290847	5.3027	-4.41932	3.86625e-05	0.0181269	2.064
FAM46C	-0.488433	3.57716	-4.41267	3.95857e-05	0.0181918	2.043
LOC652238	-0.438774	3.24623	-4.41002	3.99591e-05	0.0181918	2.03464
LOC100132336	0.512907	3.13694	4.4059	4.05473e-05	0.0181959	2.02163
FLJ40292	0.357155	3.39662	4.39363	4.23475e-05	0.0184758	1.98297
LRRC8A	-0.403604	4.24995	-4.36419	4.69904e-05	0.0202207	1.89038
SLC5A3	0.582863	5.28484	4.33812	5.15122e-05	0.0211126	1.80865
LOC647154	0.463692	2.99214	4.33783	5.1564e-05	0.0211126	1.80775
SNORA40	0.432511	3.70629	4.33692	5.17294e-05	0.0211126	1.8049
PFKP	0.49505	6.19773	4.32691	5.35829e-05	0.0211126	1.77359
TRIB2	-0.353425	5.71641	-4.32509	5.39265e-05	0.0211126	1.7679
GIMAP1	-0.553244	4.1417	-4.32332	5.42638e-05	0.0211126	1.76236
S1PR1	-0.367846	5.92571	-4.3224	5.44399e-05	0.0211126	1.75948
IPPK	0.381594	2.80295	4.30965	5.69306e-05	0.0214848	1.71969
ELAC1	-0.38484	2.75835	-4.30368	5.81355e-05	0.0214848	1.70107
CST3	-0.471107	6.19459	-4.29759	5.93895e-05	0.0216931	1.68209
LOC347364	0.366351	2.94339	4.29094	6.07889e-05	0.0218759	1.66139
MYO5A	0.300513	5.57973	4.2854	6.19792e-05	0.0218759	1.64415
FAM156B	-0.268433	4.79405	-4.27574	6.41085e-05	0.022376	1.61412
EFNA5	0.280685	4.12131	4.27079	6.52276e-05	0.0225164	1.59874
VSTM2A	0.750812	2.98808	4.25948	6.78527e-05	0.0230993	1.56367
C1QL3	0.456184	4.41857	4.25724	6.83867e-05	0.0230993	1.5567
LOC729866	-0.385633	2.59131	-4.24262	7.19602e-05	0.0235467	1.51144
PDLIM3	-0.290615	4.15933	-4.23233	7.45847e-05	0.0241539	1.47961
C1orf186	0.487496	3.69039	4.21938	7.80171e-05	0.0250077	1.43964
SLC44A2	-0.321136	4.72237	-4.20536	8.19061e-05	0.0254744	1.39643
LOC648758	0.294358	5.02421	4.19199	8.57888e-05	0.0263909	1.3553
FLJ11235	0.372362	3.33851	4.1895	8.65331e-05	0.0263909	1.34763
DDT	-0.338963	5.31671	-4.17649	9.05159e-05	0.0269896	1.30767
HOXC9	0.361795	3.21205	4.17132	9.21454e-05	0.0269896	1.29183
LOC641912	-0.426386	3.78658	-4.17054	9.23957e-05	0.0269896	1.28942
FLJ35740	0.362866	4.91193	4.16176	9.52369e-05	0.0269896	1.26254
TMEM194A	-0.281067	4.56342	-4.14849	9.9695e-05	0.0269896	1.22193
RHAG	0.394797	2.04321	4.14813	9.98194e-05	0.0269896	1.22083
C1orf54	-0.430427	4.54229	-4.14786	9.99128e-05	0.0269896	1.22
ARHGAP4	-0.39546	3.84038	-4.1475	0.000100037	0.0269896	1.21889
LOC651697	-0.293829	5.09335	-4.14675	0.000100297	0.0269896	1.21659
NUDT7	-0.372845	3.9173	-4.14315	0.000101544	0.0269896	1.20562
ZMAT4	0.414254	3.4293	4.14035	0.000102529	0.0269896	1.19706
LOC100132640	0.398438	6.10254	4.13964	0.00010278	0.0269896	1.19489
LOC643038	0.369264	3.12195	4.13873	0.000103102	0.0269896	1.19211
LOC648600	0.377663	4.75041	4.12924	0.000106523	0.0276547	1.16315
NMUR1	-0.356613	2.55892	-4.12481	0.000108155	0.0277092	1.14966
TMEM194	-0.377858	3.94724	-4.12389	0.000108497	0.0277092	1.14685
KIAA0652	0.328522	3.92646	4.11271	0.000112742	0.02797	1.11281
ENC1	0.500165	3.83924	4.11055	0.000113582	0.02797	1.10623
LOC648517	0.396839	3.08651	4.11015	0.000113738	0.02797	1.10501
MIR106A	0.400179	3.74572	4.10749	0.00011478	0.02797	1.09692
LOC652634	-0.358432	4.14113	-4.10728	0.000114861	0.02797	1.09629
HLA-DRB3	-0.286177	5.61389	-4.09848	0.000118378	0.0283863	1.06955
FMO4	0.318276	3.40959	4.08991	0.000121901	0.0290097	1.04354
LOC389174	-0.329898	3.75381	-4.07666	0.000127546	0.0299548	1.0034
RNU5A	0.509533	4.52457	4.07613	0.00012778	0.0299548	1.00177
PTER	0.346778	3.86337	4.05265	0.00013843	0.0314986	0.930813
ST6GALNAC3	-0.309451	3.35448	-4.04974	0.000139805	0.0314986	0.922049
KIAA1539	-0.29528	3.26344	-4.04706	0.000141089	0.0314986	0.913947
BTNL8	0.265142	2.69198	4.04644	0.000141384	0.0314986	0.912096
LOC648133	0.349841	3.14115	4.04272	0.000143185	0.0315315	0.900881
LMTK2	0.344035	4.169	4.04199	0.00014354	0.0315315	0.898689
LOC644733	-0.311693	3.23548	-4.03631	0.000146342	0.0317037	0.881556
ALG6	-0.388205	3.59127	-4.03283	0.00014808	0.0318604	0.871097
MIR1253	0.360565	2.02867	4.02992	0.000149553	0.0319586	0.862323
LRP5L	-0.399055	2.56855	-4.02464	0.000152256	0.0323164	0.846454
YIF1A	-0.391032	2.56256	-4.01773	0.000155865	0.0326761	0.8257
VAT1L	-0.287877	5.23806	-4.01742	0.000156031	0.0326761	0.824758
EFHD2	0.382804	5.65777	4.01025	0.000159864	0.0328224	0.803261
LOC399888	-0.353114	5.45713	-4.00151	0.000164668	0.0335891	0.777042
FAM110A	0.264802	3.00096	3.99403	0.000168882	0.0340699	0.754665
HIST1H2AE	-0.435796	5.54145	-3.99349	0.000169195	0.0340699	0.753029
LMO2	-0.480074	5.8332	-3.99138	0.000170405	0.0340951	0.746718
LOC729687	-0.315665	4.79304	-3.98943	0.00017153	0.0341029	0.740893
GRIA1	-0.520778	5.38821	-3.97983	0.00017718	0.0350048	0.712196
PDE4B	-0.273957	4.04463	-3.95365	0.000193516	0.0371196	0.634142
MBD6	-0.330735	5.78679	-3.9525	0.000194262	0.0371196	0.630735
ATXN8OS	0.388227	2.10965	3.9518	0.000194721	0.0371196	0.628648
TNFRSF1A	-0.466874	5.19911	-3.94426	0.000199716	0.0377933	0.606235
TANC2	0.36882	5.33969	3.94213	0.00020115	0.0378367	0.599906
LOC388279	-0.394324	2.65167	-3.93758	0.000204246	0.0381903	0.586395
PITX1	0.351477	2.32355	3.93136	0.000208549	0.0383599	0.567952
PAX4	-0.360076	2.96053	-3.92791	0.000210978	0.0385317	0.557708
C1orf92	0.365799	2.86125	3.91569	0.000219789	0.0394908	0.521526
LOC648926	0.375423	2.61588	3.91514	0.000220197	0.0394908	0.519884
SOX9	-0.446835	5.46655	-3.91259	0.000222079	0.0394908	0.512359
BSPRY	-0.322469	3.05727	-3.912	0.000222515	0.0394908	0.510624
TNR	-0.320446	5.72771	-3.90179	0.000230244	0.0397057	0.480433
LOC729993	0.415609	2.76527	3.89882	0.00023254	0.0397057	0.471661
KRTAP13-2	-0.30296	2.31212	-3.88593	0.000242751	0.0407508	0.433678
TTYH1	-0.366768	4.55488	-3.874	0.000252588	0.0417148	0.398572
CYBA	0.436153	2.89169	3.87276	0.000253638	0.0417148	0.394906
ARHGAP18	-0.348823	3.33706	-3.86487	0.000260376	0.0426	0.371738
PTPRZ1	-0.471078	4.88112	-3.86173	0.000263102	0.0428229	0.362538
SLC25A34	-0.454024	3.80318	-3.85937	0.000265175	0.0429379	0.355604
AHCY	-0.328724	2.92776	-3.84669	0.000276569	0.043814	0.318445
KRT75	-0.321476	2.59192	-3.84624	0.000276984	0.043814	0.31712
ERCC-00024	-0.345427	2.10355	-3.8418	0.000281093	0.043814	0.304114
GYG1	-0.304841	5.10887	-3.83943	0.000283309	0.043814	0.297182
DAO	-0.339767	4.02983	-3.83863	0.000284056	0.043814	0.294854
NUP210L	0.347222	3.45829	3.83812	0.000284534	0.043814	0.293371
NKAIN1	-0.343751	3.20758	-3.83539	0.000287115	0.043828	0.285396
PON2	-0.386103	5.42719	-3.8315	0.000290837	0.043828	0.274024
ASTL	-0.337397	3.19605	-3.8292	0.000293062	0.043828	0.267294
OSTN	0.393551	2.51118	3.82901	0.000293241	0.043828	0.266757
CHI3L2	-0.326105	2.7699	-3.82869	0.000293557	0.043828	0.265805
P8	-0.383164	5.12778	-3.82832	0.000293912	0.043828	0.264737
LOC645302	-0.311229	3.04434	-3.82783	0.000294391	0.043828	0.2633
OPRK1	0.273567	3.8288	3.82294	0.000299184	0.0441832	0.249043
MIR761	-0.349412	2.96446	-3.80837	0.00031393	0.0456551	0.206575
VEPH1	-0.315004	2.26198	-3.79687	0.000326054	0.0466549	0.173138
HLA-DOA	-0.330264	3.63826	-3.79507	0.000327991	0.0466549	0.16791
LOC649445	-0.26713	3.84874	-3.791	0.000332407	0.0468247	0.156111
MUSK	-0.359792	2.92462	-3.7834	0.000340815	0.0470701	0.134076
CDC42EP4	-0.363154	6.96339	-3.78272	0.000341585	0.0470701	0.132084
LTB	-0.28266	3.21014	-3.78038	0.000344217	0.0470701	0.125314
PRKCB	0.33045	5.34214	3.77732	0.000347699	0.0470701	0.116436
KRTAP8-1	0.319791	2.48724	3.76959	0.00035663	0.0470701	0.0940694
LOC648823	0.359361	4.00748	3.76897	0.000357355	0.0470701	0.0922779
LOC649217	0.330875	3.03398	3.76222	0.000365349	0.0470701	0.0727697
LOC643328	0.332436	3.83766	3.76191	0.000365714	0.0470701	0.0718917
RNF208	0.268004	2.61062	3.76149	0.000366224	0.0470701	0.0706617
LOC645643	0.412964	3.08875	3.76077	0.000367082	0.0470701	0.0685975
TMEM198	-0.394872	3.60359	-3.76011	0.000367881	0.0470701	0.0666816
SNORA12	0.38008	5.38359	3.75931	0.000368848	0.0470701	0.0643668
LOC644591	-0.280779	5.88081	-3.75585	0.000373048	0.0470701	0.0543846
LOC647193	0.303425	3.13038	3.7558	0.000373108	0.0470701	0.0542427
LOC100132561	0.296775	4.70787	3.75408	0.000375214	0.0471167	0.0492801
ZMIZ2	0.28901	5.38198	3.74262	0.000389536	0.0482351	0.0162611
PMP22	-0.336095	3.97788	-3.74224	0.00039002	0.0482351	0.0151657
CTNND2	-0.304631	5.05518	-3.74064	0.000392064	0.0482913	0.0105603
LOC646615	-0.286772	3.17839	-3.73126	0.000404261	0.0494126	-0.0164374
