# Supplementary material for: Unearthing of Key Genes Driving the Pathogenesis of Alzheimer’s Disease via Bioinformatics
Source: Front Genet. 2021 Apr 16;12:641100. doi: 10.3389/fgene.2021.641100 (PMC8085575; doi:10.3389/fgene.2021.641100)
Supplement: Supplementary Table 4 — The detailed information of the data used in the AD classifiers. [file Table_4.XLSX]

## Sheet: summary
Tissue	Number of Features (Genes)	Number of Samples
TC	33	52 AD samples, 31 control samples
FC	3	40 AD samples, 23 control samples
EC	42	37 AD samples, 24 control samples
CE	4	38 AD samples, 22 control samples
The intersection of DEGs and hub genes were selected as significant hub genes, which were used as features of the AD classifiers.

## Sheet: TC
ANTXR1	TBL1X	ITPKB	FCGRT	AIFM3	PLXNB1	PDLIM5	CGNL1	PALLD	STON2	MAGT1	LMOD3	LOC100128288	LOC399900	HIATL2	LOC648852	LRRC37B2	LOC100133516	DUXAP3	LOC100128274	LOC401098	TDRD1	LOC648059	SHROOM4	QRFPR	BLZF1	LOC100129094	HSPC268	LOC653829	SLC5A8	LOC647389	MBD4	LOC646897	diagnosis
2.66315	2.6475	2.90545	2.75609	2.58878	2.36782	2.63617	2.95293	2.97834	2.77895	3.3347	3.34045	3.32985	3.43203	3.26939	3.30885	3.32655	3.39239	3.23065	3.12509	3.31332	3.25817	3.09527	3.24829	3.44737	3.39499	3.36217	3.42102	3.35965	3.31134	3.16583	3.25018	3.09846	AD
2.61278	2.57508	2.9338	2.6598	2.60182	2.53902	2.58921	2.83279	2.88942	2.77553	3.33049	3.32071	3.3162	3.41989	3.24687	3.29329	3.32841	3.36615	3.23921	3.12627	3.28467	3.25391	3.08917	3.2232	3.43227	3.39001	3.36284	3.39942	3.36239	3.31343	3.15943	3.21933	3.0895	AD
2.46537	2.44853	2.66342	2.47902	2.46192	2.14743	2.45246	2.66025	2.75108	2.46502	3.34391	3.30856	3.30593	3.42649	3.24094	3.29319	3.3258	3.38462	3.21843	3.1386	3.26783	3.22847	3.07035	3.21498	3.43807	3.37512	3.35733	3.40404	3.35919	3.30739	3.1397	3.23512	3.07108	AD
2.74063	2.65555	2.99885	2.74158	2.61519	2.56979	2.68926	2.74575	2.91794	2.7731	3.30787	3.30932	3.2979	3.3861	3.21925	3.2763	3.32331	3.34921	3.21028	3.08121	3.27534	3.24557	3.10133	3.20229	3.42248	3.37859	3.36118	3.38638	3.34688	3.3124	3.15977	3.20304	3.0845	AD
2.75257	2.68311	2.99036	2.76864	2.64125	2.58877	2.70334	2.7175	2.92449	2.77863	3.30352	3.3068	3.29018	3.38753	3.21825	3.26258	3.30861	3.34995	3.20693	3.06384	3.27567	3.23853	3.08412	3.20697	3.41995	3.36838	3.35884	3.38989	3.34888	3.30746	3.14424	3.17901	3.06948	AD
2.62242	2.53302	2.86412	2.65362	2.62742	2.52214	2.57587	2.71748	2.87708	2.69765	3.2874	3.28571	3.3065	3.4145	3.24558	3.25996	3.28879	3.35821	3.23384	3.10023	3.25659	3.23604	3.08566	3.19478	3.42794	3.3756	3.34073	3.39629	3.35037	3.27816	3.12936	3.19496	3.00622	AD
2.56072	2.51698	2.78753	2.64986	2.54289	2.34996	2.54499	2.79087	2.86077	2.53986	3.31289	3.30411	3.32135	3.41286	3.22489	3.26788	3.30961	3.36971	3.23876	3.09954	3.27085	3.22849	3.03551	3.20941	3.42891	3.37815	3.34678	3.39902	3.33332	3.30595	3.12759	3.20963	3.042	AD
2.57259	2.54437	2.79718	2.63324	2.52441	2.42885	2.50087	2.77689	2.84242	2.60651	3.32606	3.29569	3.29603	3.40409	3.24584	3.24934	3.26928	3.3526	3.23916	3.1182	3.23922	3.2229	3.04855	3.21042	3.42568	3.37535	3.33357	3.39995	3.33011	3.2764	3.11274	3.20736	3.05033	AD
2.64546	2.65937	2.83033	2.64518	2.5993	2.49512	2.60347	2.79671	2.87831	2.68437	3.34128	3.31544	3.30154	3.41398	3.23212	3.28224	3.3027	3.36384	3.23327	3.10619	3.27408	3.24154	3.04664	3.21374	3.42963	3.37995	3.35966	3.40482	3.35225	3.30771	3.12945	3.23924	3.07466	AD
2.57922	2.59402	2.83457	2.63211	2.55448	2.38188	2.49096	2.75568	2.81012	2.71707	3.31401	3.29059	3.30122	3.40423	3.23633	3.27013	3.30607	3.35104	3.24687	3.141	3.27334	3.26004	3.11593	3.21654	3.40551	3.3733	3.36237	3.38252	3.3594	3.31088	3.16198	3.20381	3.06458	AD
2.55006	2.59114	2.83917	2.61951	2.54241	2.47822	2.56157	2.77715	2.90851	2.67225	3.32584	3.3077	3.31852	3.42535	3.22056	3.2791	3.31753	3.36743	3.22707	3.10067	3.26538	3.23505	3.06565	3.20655	3.43278	3.37822	3.34017	3.40868	3.3395	3.30681	3.12297	3.19818	3.04429	AD
2.72416	2.71069	2.95982	2.75457	2.65197	2.55549	2.67029	2.89943	3.02991	2.75784	3.3119	3.31176	3.32275	3.42151	3.23804	3.27861	3.30585	3.36263	3.22823	3.11327	3.26953	3.2443	3.07007	3.22523	3.42836	3.37391	3.34482	3.40475	3.34763	3.28147	3.15263	3.20821	3.08573	AD
2.68074	2.69809	2.99448	2.7694	2.61614	2.64387	2.71579	2.85389	3.04779	2.74785	3.34505	3.32345	3.30934	3.43047	3.22856	3.28588	3.3104	3.37082	3.19985	3.09444	3.2865	3.24164	3.06281	3.23454	3.45004	3.38573	3.37437	3.40778	3.32708	3.276	3.14	3.23419	3.06737	AD
2.49066	2.41132	2.73745	2.57559	2.50187	2.14258	2.51856	2.71814	2.83436	2.50202	3.29132	3.24786	3.26201	3.37134	3.16336	3.27172	3.29289	3.32508	3.2134	3.07676	3.29852	3.17927	3.0039	3.1572	3.38558	3.32669	3.32677	3.35417	3.32577	3.27968	3.10044	3.19355	2.99835	AD
2.61348	2.58752	2.88856	2.66428	2.59761	2.53153	2.56799	2.74798	2.8224	2.76797	3.3064	3.28456	3.29441	3.40152	3.21856	3.26378	3.30711	3.34162	3.2204	3.09512	3.2628	3.22628	3.0397	3.17951	3.40819	3.35843	3.34018	3.37053	3.34318	3.29545	3.13166	3.20095	3.02909	AD
2.62301	2.72254	2.99682	2.69607	2.69969	2.65341	2.6529	2.87835	2.96749	2.82026	3.29274	3.30796	3.30737	3.40842	3.21633	3.23146	3.28382	3.34319	3.21014	3.08875	3.22731	3.22736	3.04326	3.20239	3.42386	3.37678	3.33442	3.39938	3.34265	3.27112	3.12835	3.17007	3.04676	AD
2.57128	2.55917	2.87009	2.5588	2.46571	2.59384	2.49287	2.70801	2.80307	2.53693	3.33181	3.32895	3.31015	3.40867	3.25384	3.2905	3.3306	3.36436	3.23892	3.14918	3.28237	3.25886	3.10433	3.22749	3.43877	3.39308	3.36245	3.40646	3.36586	3.31368	3.16203	3.21469	3.0931	AD
2.60485	2.57987	2.86404	2.66052	2.55474	2.61	2.64699	2.78469	2.82376	2.75646	3.34356	3.30209	3.31767	3.42324	3.25069	3.28731	3.34112	3.3775	3.22116	3.10866	3.29744	3.23658	3.07424	3.18909	3.43584	3.38115	3.34107	3.40151	3.33314	3.30461	3.13359	3.21906	3.06216	AD
2.6408	2.6116	2.91489	2.6402	2.65054	2.45554	2.61097	2.79952	2.90269	2.70087	3.28012	3.28578	3.30266	3.3615	3.21284	3.28884	3.30599	3.35624	3.23436	3.11353	3.26748	3.2496	3.0591	3.19623	3.40902	3.35604	3.34698	3.38443	3.34177	3.29393	3.1369	3.19545	3.0474	AD
2.69889	2.64447	2.89535	2.62827	2.60878	2.48021	2.52178	2.76861	2.96941	2.68443	3.28521	3.28588	3.31807	3.39802	3.22058	3.27257	3.2906	3.33112	3.22825	3.08634	3.2337	3.21562	3.05513	3.17383	3.41198	3.36001	3.34954	3.38226	3.32745	3.30385	3.11431	3.18011	3.01651	AD
2.5892	2.57762	2.83848	2.62769	2.58026	2.48366	2.54919	2.75337	2.93838	2.68289	3.30876	3.30114	3.28661	3.40225	3.21849	3.261	3.30863	3.35043	3.22313	3.12955	3.26227	3.23228	3.05491	3.17979	3.42646	3.37944	3.354	3.38195	3.35463	3.29224	3.13366	3.18302	3.0448	AD
2.59575	2.61684	2.85799	2.72102	2.60234	2.50371	2.65348	2.86272	2.92846	2.69409	3.30033	3.2976	3.29541	3.40102	3.22801	3.2433	3.30769	3.3469	3.21906	3.10616	3.24429	3.21661	3.05468	3.18951	3.41036	3.37377	3.35008	3.38722	3.33009	3.27142	3.12985	3.20596	3.05175	AD
2.67417	2.60146	2.90688	2.61161	2.51494	2.39995	2.65593	2.82278	2.93656	2.73152	3.3511	3.32759	3.33587	3.43888	3.26825	3.30567	3.34054	3.38301	3.24579	3.16533	3.29965	3.27218	3.10999	3.24092	3.43607	3.38831	3.37604	3.41584	3.35137	3.31669	3.16518	3.2435	3.1008	AD
2.53923	2.57261	2.77133	2.54172	2.5665	2.03145	2.4614	2.64019	2.87342	2.64158	3.30671	3.27608	3.30354	3.40513	3.2143	3.24484	3.28097	3.33631	3.24394	3.0958	3.24807	3.20947	3.02386	3.18877	3.40535	3.35745	3.36343	3.37498	3.35816	3.28521	3.11758	3.16734	3.02969	AD
2.60789	2.61674	2.86795	2.67038	2.5657	2.46141	2.56715	2.80119	2.88716	2.73733	3.28307	3.29153	3.27035	3.39498	3.20267	3.27155	3.29678	3.34196	3.19691	3.06816	3.25538	3.21986	3.05912	3.15905	3.39957	3.34955	3.34211	3.37884	3.30949	3.28709	3.12593	3.18716	3.07368	AD
2.62839	2.58302	2.86589	2.62425	2.65451	2.48307	2.61818	2.79753	2.88688	2.75505	3.33083	3.26696	3.26278	3.3792	3.19008	3.26898	3.28847	3.32735	3.20585	3.06967	3.25886	3.20472	3.03051	3.16774	3.40227	3.3555	3.32102	3.38285	3.33412	3.27791	3.09213	3.18297	3.04375	AD
2.47558	2.48109	2.71808	2.56506	2.49662	2.23423	2.53248	2.63892	2.84769	2.60519	3.33454	3.30338	3.30626	3.41409	3.23175	3.25954	3.29101	3.36813	3.21599	3.08821	3.24195	3.2102	3.06166	3.1909	3.42822	3.36514	3.33266	3.39193	3.33636	3.30239	3.09484	3.18999	3.0582	AD
2.56545	2.58665	2.83989	2.6495	2.54925	2.50005	2.53668	2.70737	2.88265	2.57265	3.34088	3.32685	3.32425	3.41673	3.25086	3.29975	3.3271	3.3789	3.24381	3.13951	3.29158	3.25426	3.10286	3.2285	3.4364	3.38606	3.38198	3.40691	3.36121	3.31645	3.15965	3.23446	3.07416	AD
2.63266	2.54515	2.86696	2.64768	2.52835	2.44895	2.64012	2.65649	2.94071	2.70511	3.31584	3.30442	3.30132	3.41272	3.2432	3.27059	3.30876	3.36462	3.1946	3.08099	3.25629	3.24483	3.07593	3.21711	3.4166	3.37548	3.33289	3.38696	3.33639	3.27508	3.13358	3.19146	3.06853	AD
2.60827	2.52534	2.82675	2.68354	2.59489	2.3946	2.56605	2.65929	2.78415	2.6869	3.34977	3.32508	3.32511	3.42249	3.27852	3.30035	3.3008	3.38075	3.25734	3.12626	3.28987	3.26852	3.09909	3.23174	3.43235	3.38003	3.37325	3.3981	3.36096	3.32527	3.11919	3.25363	3.11003	AD
2.60175	2.50693	2.89198	2.57362	2.564	2.45143	2.56196	2.68524	2.83305	2.66379	3.31339	3.29234	3.29771	3.40539	3.21751	3.26597	3.31444	3.33869	3.22816	3.10843	3.26577	3.23368	3.06138	3.20904	3.41028	3.36946	3.3514	3.38728	3.35005	3.29364	3.15662	3.20098	3.03054	AD
2.50691	2.44381	2.81845	2.57349	2.47857	2.28566	2.47535	2.76294	2.79356	2.64595	3.29172	3.28662	3.28979	3.39467	3.22072	3.27455	3.31015	3.34783	3.24316	3.09923	3.2794	3.21459	3.05769	3.1935	3.41643	3.37542	3.35648	3.38657	3.34698	3.30415	3.10717	3.19374	3.04713	AD
2.52999	2.59368	2.82635	2.66963	2.5691	2.40888	2.51091	2.73219	2.87021	2.53495	3.33601	3.3248	3.30799	3.43375	3.23758	3.25217	3.30095	3.36986	3.24439	3.11387	3.26169	3.24581	3.08646	3.23279	3.44211	3.3876	3.33227	3.41398	3.33851	3.29004	3.15752	3.21888	3.07843	AD
2.57632	2.52436	2.86415	2.6527	2.53366	2.4235	2.58354	2.70668	2.85813	2.57054	3.31234	3.29527	3.29819	3.38708	3.24082	3.24953	3.27768	3.33281	3.22159	3.07212	3.23994	3.20263	3.02036	3.20652	3.41798	3.3486	3.32768	3.36803	3.32418	3.27201	3.08296	3.17067	3.02592	AD
2.49196	2.42654	2.72694	2.61804	2.48809	2.42366	2.51647	2.62832	2.82821	2.57642	3.36594	3.3258	3.3205	3.44335	3.26123	3.30115	3.3288	3.38492	3.25172	3.11929	3.31896	3.25821	3.11808	3.23724	3.44216	3.38677	3.37156	3.41233	3.37247	3.33829	3.16869	3.22758	3.09553	AD
2.67268	2.71504	3.00745	2.73263	2.61678	2.65494	2.71681	2.88004	3.0386	2.78465	3.31041	3.29447	3.31338	3.41203	3.24349	3.30335	3.32276	3.37924	3.21346	3.07293	3.27722	3.24077	3.05993	3.21402	3.41793	3.37138	3.35737	3.39134	3.36197	3.31037	3.12166	3.22577	3.0395	AD
2.55304	2.47428	2.84489	2.57736	2.55829	2.33689	2.53616	2.68861	2.77919	2.62328	3.28406	3.27754	3.28555	3.40352	3.20828	3.27395	3.30231	3.35038	3.22654	3.10908	3.25034	3.22577	3.03476	3.17331	3.40977	3.36116	3.35365	3.37799	3.3391	3.30518	3.11934	3.18712	3.02441	AD
2.66357	2.63336	2.90369	2.65752	2.57839	2.24613	2.60012	2.83171	3.04485	2.74959	3.27622	3.26139	3.30218	3.37122	3.18392	3.26339	3.26026	3.33521	3.20886	3.08757	3.23566	3.20955	3.03925	3.16432	3.40205	3.34651	3.32804	3.37194	3.3051	3.25731	3.10308	3.17491	3.01215	AD
2.58289	2.63652	2.85105	2.7296	2.67293	2.4651	2.59327	2.80078	2.87199	2.67021	3.32985	3.29794	3.30243	3.40947	3.21745	3.28495	3.32788	3.37437	3.23668	3.12799	3.29123	3.25087	3.08472	3.20382	3.43071	3.39618	3.36445	3.40138	3.36487	3.32448	3.14009	3.22527	3.06633	AD
2.63733	2.67211	2.88493	2.74225	2.65832	2.56476	2.65297	2.75105	2.90669	2.68232	3.27358	3.27702	3.27935	3.36932	3.18352	3.25184	3.29406	3.33092	3.20612	3.07988	3.25779	3.20084	3.05473	3.16547	3.39257	3.34875	3.33754	3.37127	3.32066	3.27399	3.09715	3.17176	3.04219	AD
2.65297	2.6224	2.9128	2.70432	2.60221	2.48434	2.62979	2.78419	2.96022	2.70743	3.34764	3.32759	3.31669	3.42964	3.24094	3.29789	3.32764	3.38176	3.24983	3.13627	3.28603	3.24253	3.10526	3.19897	3.43465	3.38538	3.35897	3.40179	3.34703	3.28608	3.1129	3.2278	3.07258	AD
2.48296	2.51472	2.8657	2.67216	2.5276	2.47603	2.4849	2.81311	2.87506	2.62408	3.3181	3.3086	3.29378	3.40592	3.22239	3.30488	3.32334	3.35874	3.24997	3.12522	3.27582	3.24557	3.08997	3.20185	3.42104	3.36953	3.37403	3.39808	3.36982	3.31178	3.13694	3.2209	3.05851	AD
2.5385	2.67846	2.89641	2.6783	2.64138	2.57279	2.61056	2.74778	2.9014	2.68551	3.2943	3.30802	3.28892	3.37324	3.18138	3.27991	3.30263	3.34486	3.21674	3.06336	3.26628	3.23568	3.08712	3.20357	3.42227	3.36783	3.34504	3.38447	3.34466	3.28344	3.14844	3.17038	3.06309	AD
2.60597	2.65262	2.90803	2.68983	2.62195	2.60398	2.62205	2.75042	2.88329	2.64185	3.30093	3.30183	3.29571	3.38807	3.20529	3.26854	3.30913	3.35186	3.21495	3.06955	3.27474	3.2453	3.07392	3.19298	3.41758	3.37225	3.33563	3.39953	3.34481	3.28608	3.13658	3.17419	3.06491	AD
2.67969	2.7627	2.99556	2.73565	2.61799	2.608	2.67408	2.92602	3.08494	2.82848	3.31925	3.2745	3.30987	3.4276	3.21886	3.24967	3.29993	3.36393	3.20703	3.10426	3.25638	3.22201	3.06526	3.21126	3.4181	3.37469	3.34767	3.39415	3.35995	3.31021	3.09845	3.17398	3.04364	AD
2.59527	2.53464	2.76051	2.60416	2.50659	2.39464	2.56468	2.67485	2.84939	2.622	3.29168	3.29329	3.26705	3.41325	3.20343	3.24945	3.29266	3.34593	3.22035	3.12331	3.26293	3.21007	3.04739	3.182	3.4176	3.37428	3.35688	3.3929	3.34287	3.30128	3.09869	3.16071	3.03076	AD
2.57399	2.50751	2.81084	2.67726	2.54186	2.13875	2.50061	2.8272	2.85638	2.66052	3.30161	3.2806	3.28487	3.39312	3.20013	3.27403	3.2922	3.34807	3.19521	3.06489	3.26936	3.21447	3.03462	3.18393	3.41401	3.35651	3.34291	3.39107	3.32523	3.28488	3.09043	3.19044	3.01609	AD
2.6596	2.68597	2.97295	2.69766	2.67849	2.63529	2.69451	2.85527	2.93299	2.74727	3.25792	3.24479	3.25963	3.37037	3.16524	3.23558	3.27274	3.3148	3.17598	3.05872	3.22524	3.20461	3.01961	3.14396	3.38272	3.34406	3.31835	3.35964	3.30806	3.25168	3.0858	3.15318	2.9965	AD
2.6183	2.67204	2.96106	2.69563	2.65018	2.61437	2.64862	2.86308	2.9496	2.75802	3.28505	3.27198	3.27044	3.37768	3.18843	3.24212	3.27808	3.32694	3.19599	3.06797	3.23454	3.2102	3.0023	3.16328	3.39747	3.35042	3.33759	3.36697	3.32819	3.26884	3.10614	3.16695	3.02279	AD
2.73359	2.73698	2.91037	2.76998	2.69635	2.65874	2.70692	2.92522	2.97492	2.85802	3.28231	3.25955	3.26425	3.38131	3.18375	3.23299	3.28243	3.33342	3.19379	3.06258	3.2309	3.1914	3.01268	3.16823	3.39966	3.35281	3.32644	3.37295	3.30727	3.265	3.08136	3.17366	2.98693	AD
2.71616	2.77208	3.02971	2.80916	2.7468	2.7088	2.77318	2.96166	3.04356	2.91417	3.26202	3.26798	3.27991	3.39522	3.18242	3.22501	3.28925	3.34328	3.19718	3.07337	3.24554	3.18873	3.06516	3.16129	3.40798	3.34761	3.3197	3.35741	3.3387	3.25753	3.06553	3.14355	3.01911	AD
2.66481	2.75745	3.02121	2.83614	2.67982	2.7243	2.74699	2.8962	3.04672	2.88511	3.28642	3.29757	3.3067	3.38794	3.21496	3.2516	3.28724	3.34131	3.18907	3.0686	3.24346	3.2179	3.07555	3.19354	3.41317	3.37255	3.35068	3.39719	3.34395	3.29866	3.11794	3.19133	3.02376	AD
2.41523	2.42315	2.64683	2.50396	2.41253	2.19128	2.47639	2.60656	2.77416	2.53005	3.37637	3.33747	3.31592	3.43802	3.20884	3.27605	3.30217	3.39128	3.2425	3.10533	3.27487	3.25945	3.10016	3.22658	3.46999	3.3896	3.36251	3.43061	3.35384	3.31379	3.13575	3.22042	3.04106	Control
2.56534	2.69525	2.94031	2.67026	2.6261	2.462	2.55074	2.81314	2.93047	2.70673	3.33003	3.32695	3.31688	3.42683	3.25667	3.29898	3.33589	3.37663	3.26978	3.13691	3.28514	3.252	3.10331	3.21376	3.43872	3.38305	3.37225	3.41486	3.37747	3.32352	3.17644	3.22203	3.0807	Control
2.5443	2.54893	2.73389	2.55484	2.42438	2.21949	2.43291	2.77888	2.81298	2.64493	3.31397	3.28061	3.29886	3.40896	3.20839	3.25848	3.2994	3.35142	3.21559	3.12795	3.25186	3.2201	3.04939	3.19007	3.41799	3.35477	3.34593	3.38451	3.33367	3.28727	3.12698	3.19496	3.0386	Control
2.48764	2.40426	2.65041	2.54116	2.39207	2.20908	2.52301	2.67113	2.76895	2.60257	3.37305	3.34004	3.33562	3.44937	3.27699	3.31418	3.34586	3.40086	3.27006	3.17251	3.30703	3.27828	3.11939	3.24238	3.4559	3.39595	3.3839	3.42843	3.38317	3.33974	3.17087	3.265	3.11991	Control
2.52813	2.47519	2.68966	2.55156	2.45215	2.29737	2.52431	2.66906	2.78777	2.56429	3.35994	3.33872	3.33733	3.44129	3.27499	3.29896	3.3403	3.39385	3.27587	3.17892	3.29163	3.26709	3.10466	3.24401	3.45311	3.40343	3.37837	3.42039	3.38029	3.33808	3.18164	3.24733	3.09496	Control
2.42529	2.4784	2.74705	2.65869	2.52475	2.13674	2.33009	2.5256	2.6848	2.60372	3.37601	3.30542	3.33352	3.43602	3.28311	3.31238	3.34622	3.37839	3.28819	3.19201	3.2945	3.29171	3.12384	3.24538	3.44329	3.39138	3.38279	3.41609	3.38547	3.35933	3.21183	3.26943	3.11504	Control
2.5501	2.48324	2.7242	2.58267	2.50228	2.37296	2.50897	2.60584	2.83048	2.61825	3.35547	3.33491	3.33361	3.42985	3.26412	3.30852	3.33187	3.38396	3.2551	3.17485	3.28943	3.25517	3.09069	3.23487	3.44333	3.38785	3.37437	3.42057	3.35585	3.3235	3.15964	3.23651	3.10795	Control
2.56033	2.55459	2.82888	2.53407	2.52279	2.2831	2.50225	2.69364	2.86897	2.64873	3.33285	3.32481	3.30106	3.42298	3.20435	3.27239	3.32155	3.36285	3.21789	3.12081	3.26581	3.2371	3.08039	3.21201	3.44429	3.36659	3.35945	3.40174	3.3474	3.29882	3.14915	3.19797	3.04918	Control
2.54601	2.56653	2.786	2.53215	2.55177	2.25392	2.46008	2.65247	2.85436	2.58444	3.37769	3.35066	3.33594	3.43732	3.2681	3.27898	3.33249	3.38345	3.25798	3.15103	3.29091	3.27382	3.10934	3.24767	3.44826	3.39444	3.36644	3.41468	3.36451	3.32057	3.1671	3.23602	3.11174	Control
2.46415	2.57708	2.71585	2.59453	2.44434	2.33667	2.45061	2.64761	2.72128	2.50842	3.3648	3.32961	3.32791	3.44587	3.26037	3.30189	3.33859	3.38406	3.26269	3.14876	3.29487	3.25138	3.11054	3.23575	3.44717	3.39806	3.36995	3.42234	3.36429	3.31703	3.16129	3.25175	3.08997	Control
2.61451	2.63054	2.87933	2.68661	2.54022	2.38837	2.60622	2.83545	2.85385	2.71241	3.33226	3.32698	3.3239	3.42912	3.27969	3.28856	3.35365	3.40225	3.25262	3.14877	3.31454	3.26169	3.07872	3.24701	3.44017	3.39263	3.36765	3.41637	3.375	3.33905	3.17958	3.25214	3.08984	Control
2.56738	2.48705	2.79306	2.62208	2.52425	2.2951	2.48554	2.69004	2.77788	2.59594	3.35079	3.34226	3.33132	3.43232	3.26716	3.2899	3.32423	3.38529	3.27045	3.1485	3.29656	3.26746	3.10042	3.24443	3.46308	3.39355	3.38244	3.41483	3.36052	3.31984	3.17134	3.23963	3.08582	Control
2.57206	2.54959	2.68211	2.63205	2.46794	2.42592	2.51333	2.80312	2.85208	2.63285	3.36288	3.32742	3.32505	3.4294	3.24075	3.27884	3.32619	3.38407	3.25879	3.18188	3.29866	3.2606	3.0974	3.23227	3.45602	3.39379	3.36074	3.40757	3.36632	3.30855	3.15628	3.24873	3.09354	Control
2.60835	2.59932	2.72692	2.67232	2.52341	2.42458	2.56967	2.83355	2.88266	2.70768	3.34339	3.29131	3.31322	3.45101	3.24062	3.26872	3.322	3.35872	3.26353	3.11942	3.25926	3.2347	3.06681	3.21767	3.42464	3.36449	3.35674	3.4198	3.33993	3.29149	3.17104	3.20254	3.05547	Control
2.5367	2.60855	2.78201	2.53791	2.46521	2.25431	2.48423	2.72598	2.76542	2.52414	3.3589	3.34205	3.34394	3.43725	3.25402	3.30364	3.33008	3.40923	3.27073	3.13242	3.30241	3.26995	3.11696	3.2361	3.45645	3.40232	3.37847	3.41376	3.37096	3.30587	3.17078	3.24907	3.10234	Control
2.55872	2.45572	2.72316	2.56511	2.52353	2.14174	2.46045	2.6821	2.81012	2.47804	3.34196	3.31552	3.31311	3.42416	3.23121	3.30384	3.33737	3.38517	3.26823	3.1431	3.28774	3.23864	3.09339	3.20873	3.44458	3.38175	3.37743	3.42239	3.36544	3.33273	3.15603	3.22479	3.07844	Control
2.56568	2.54364	2.8888	2.66249	2.54334	2.44578	2.50656	2.71492	2.92341	2.6811	3.35652	3.3369	3.33087	3.44617	3.26044	3.30911	3.34035	3.38972	3.25762	3.15436	3.29437	3.26074	3.098	3.22204	3.462	3.40323	3.37432	3.42408	3.34582	3.31262	3.15961	3.24458	3.10183	Control
2.57	2.59668	2.84637	2.62705	2.58061	2.34892	2.67539	2.77977	2.88725	2.68215	3.34434	3.29314	3.29787	3.44092	3.23166	3.24014	3.29606	3.36736	3.21165	3.08559	3.24895	3.24484	3.05981	3.20837	3.42419	3.37149	3.34495	3.41126	3.35106	3.29511	3.14154	3.20365	3.0445	Control
2.49928	2.51585	2.82777	2.54344	2.43701	2.43296	2.50308	2.64422	2.68935	2.61579	3.3908	3.36082	3.34186	3.46508	3.3006	3.3002	3.33996	3.40204	3.27139	3.15567	3.30973	3.27908	3.13112	3.26826	3.45476	3.40215	3.3753	3.42846	3.38016	3.32642	3.19988	3.26891	3.11947	Control
2.50284	2.48462	2.776	2.45503	2.42852	2.27867	2.48317	2.5797	2.76921	2.57319	3.3826	3.35376	3.34192	3.46219	3.28631	3.31888	3.33459	3.39974	3.25797	3.15409	3.30294	3.27109	3.11421	3.25763	3.45282	3.41017	3.3734	3.42768	3.37726	3.34327	3.18027	3.27346	3.11658	Control
2.49247	2.44351	2.78293	2.4901	2.48087	2.1455	2.43353	2.59448	2.73633	2.49541	3.38927	3.36371	3.35801	3.45544	3.3029	3.32751	3.35917	3.42092	3.28559	3.16383	3.32172	3.29173	3.1456	3.26758	3.46708	3.40864	3.3907	3.42665	3.37944	3.35918	3.18857	3.29254	3.14643	Control
2.48424	2.54594	2.79202	2.60513	2.40391	2.18266	2.53848	2.73072	2.94569	2.62729	3.3849	3.34471	3.34199	3.45813	3.27564	3.30625	3.33723	3.39986	3.2646	3.15827	3.31358	3.27982	3.12664	3.2616	3.46399	3.39498	3.37244	3.43223	3.36578	3.31293	3.17244	3.26142	3.11206	Control
2.49204	2.51998	2.79996	2.57467	2.36698	2.16417	2.51614	2.70199	2.94011	2.63957	3.39331	3.3529	3.35259	3.46291	3.29292	3.3134	3.35715	3.41388	3.27222	3.16324	3.31269	3.28482	3.14659	3.26492	3.46517	3.40188	3.39062	3.42705	3.38878	3.3467	3.19431	3.26463	3.11841	Control
2.58213	2.52883	2.697	2.64899	2.42162	2.23614	2.47761	2.68036	2.80525	2.66533	3.35492	3.35641	3.33766	3.42859	3.27084	3.30276	3.3274	3.404	3.26444	3.1578	3.31604	3.28106	3.13984	3.26695	3.47226	3.404	3.38795	3.4317	3.36295	3.34762	3.19182	3.25527	3.13337	Control
2.49796	2.38253	2.52714	2.45584	2.42639	2.21868	2.38363	2.57421	2.70874	2.49019	3.39632	3.35927	3.35667	3.47522	3.30545	3.33511	3.3627	3.42727	3.29324	3.16277	3.33539	3.30378	3.15275	3.27243	3.47225	3.41464	3.39315	3.43796	3.38346	3.36343	3.20741	3.29342	3.14478	Control
2.4163	2.2898	2.71734	2.4804	2.36869	1.93914	2.49396	2.52752	2.6678	2.48754	3.33513	3.30664	3.33701	3.42709	3.25504	3.2863	3.35199	3.38089	3.24845	3.16714	3.29829	3.24167	3.10034	3.21588	3.43323	3.38756	3.37077	3.40404	3.37566	3.34332	3.17116	3.24159	3.06982	Control
2.47887	2.44555	2.73675	2.43687	2.37847	2.01178	2.44827	2.49626	2.69168	2.45449	3.33113	3.3156	3.31845	3.42401	3.24571	3.30077	3.33403	3.3739	3.2432	3.18567	3.29872	3.25086	3.10323	3.23326	3.43235	3.38247	3.36723	3.39136	3.37866	3.32684	3.17662	3.24054	3.10949	Control
2.56813	2.50654	2.78797	2.62015	2.56923	2.36962	2.55527	2.77504	2.86823	2.70346	3.34254	3.309	3.32571	3.43553	3.26628	3.30421	3.34769	3.39238	3.23862	3.10286	3.30884	3.2465	3.10214	3.23858	3.44302	3.37557	3.36653	3.40176	3.36394	3.33935	3.16011	3.25473	3.08322	Control
2.54814	2.66305	2.75343	2.53591	2.54967	2.50157	2.50259	2.77413	2.80042	2.57925	3.37311	3.35455	3.34762	3.45113	3.29275	3.30745	3.34962	3.39743	3.26091	3.16949	3.30675	3.2803	3.13937	3.25446	3.46308	3.39862	3.38158	3.42484	3.39035	3.35283	3.18888	3.25786	3.12434	Control
2.57687	2.622	2.8017	2.68915	2.58879	2.39394	2.63856	2.76717	2.88444	2.68822	3.32949	3.2876	3.29561	3.418	3.22329	3.27338	3.30273	3.36691	3.22819	3.0876	3.26827	3.24031	3.08602	3.1999	3.41894	3.37557	3.35042	3.38948	3.35923	3.31003	3.13197	3.2	3.07755	Control
2.47651	2.30617	2.68224	2.58793	2.42265	2.10764	2.46017	2.56986	2.85847	2.49731	3.37425	3.35274	3.35163	3.43894	3.27606	3.30182	3.36587	3.38493	3.2802	3.17443	3.30679	3.28913	3.15561	3.25878	3.44927	3.4014	3.38616	3.41673	3.38389	3.34142	3.19518	3.23584	3.13265	Control

## Sheet: FC
HDAC1	SNORD108	FCGRT	diagnosis
2.61755	3.1663	2.58866	AD
2.55108	3.20281	2.51757	AD
2.63639	3.06871	2.77509	AD
2.61716	3.21191	2.5178	AD
2.55786	3.18807	2.6186	AD
2.69329	3.08898	2.68834	AD
2.72309	3.08297	2.80545	AD
2.56443	3.17291	2.71522	AD
2.63969	3.11893	2.65949	AD
2.44038	3.2101	2.53235	AD
2.68322	3.07868	2.65912	AD
2.69694	3.09593	2.7693	AD
2.66972	3.11347	2.68731	AD
2.61856	3.11589	2.64567	AD
2.67483	3.14372	2.59659	AD
2.56221	3.1546	2.67028	AD
2.66574	3.06164	2.6817	AD
2.65261	3.11321	2.78739	AD
2.65371	3.12143	2.74503	AD
2.54646	3.20622	2.59111	AD
2.49256	3.12325	2.63471	AD
2.5183	3.11996	2.70408	AD
2.55634	3.14565	2.61348	AD
2.69582	3.11302	2.67212	AD
2.52251	3.19239	2.56511	AD
2.47377	3.17276	2.63397	AD
2.39862	3.15801	2.63708	AD
2.72449	3.15697	2.62827	AD
2.56641	3.14425	2.62039	AD
2.67192	3.09077	2.75352	AD
2.55014	3.18023	2.59736	AD
2.7735	3.02844	2.77595	AD
2.48565	3.16109	2.60619	AD
2.69631	3.12645	2.68574	AD
2.64997	3.16218	2.741	AD
2.58	3.20442	2.61084	AD
2.65149	3.12315	2.74299	AD
2.56925	3.19778	2.67396	AD
2.44422	3.14441	2.5838	AD
2.68079	3.09872	2.70218	AD
2.24341	3.25387	2.37201	Control
2.64998	3.10942	2.49886	Control
2.41535	3.19524	2.57027	Control
2.50893	3.16634	2.5688	Control
2.47928	3.24128	2.57232	Control
2.48467	3.20262	2.52192	Control
2.32706	3.21592	2.48273	Control
2.50775	3.1956	2.54034	Control
2.43208	3.17779	2.62203	Control
2.56173	3.13908	2.55828	Control
2.43205	3.20289	2.53798	Control
2.54493	3.17203	2.5122	Control
2.6466	3.15652	2.52664	Control
2.57778	3.15738	2.64647	Control
2.48454	3.18027	2.53407	Control
2.6066	3.17395	2.50581	Control
2.63941	3.15116	2.63411	Control
2.5757	3.19675	2.57514	Control
2.52819	3.23692	2.45114	Control
2.35925	3.21749	2.44435	Control
2.45332	3.22505	2.57478	Control
2.6584	3.19093	2.63208	Control
2.54078	3.11603	2.63858	Control

## Sheet: EC
SNAP91	SYT1	CALM3	BASP1	SYT4	NAPB	DRD1IP	THY1	UCHL1	NEFL	CHD5	CACNG3	BSN	PNCK	SNAP25	PNMA3	GABBR2	CDK5R1	SYT13	RICH2	BBOX1	CASC4	AQP4	VIL2	GPR98	LOC100129652	GABRG1	GPR177	IL17D	FGF2	SLC39A12	WWC1	SOX9	GJA1	NTRK2	P2RY1	LIX1	GOLPH4	GRAMD3	TSPAN6	ADD3	AHCYL1	diagnosis
3.08671	2.75733	3.29076	3.30375	3.25804	3.20509	2.70799	3.06866	3.21709	3.08547	2.7886	2.77902	3.15932	2.88297	3.26502	3.07535	2.95024	2.83864	2.6598	2.78187	2.84702	2.91086	3.10345	3.25469	2.73726	2.80657	3.05604	2.93599	3.23926	2.87493	2.91179	2.92278	3.05199	3.34933	3.22411	3.00882	3.05943	3.17464	3.13259	2.67918	3.04697	3.15353	AD
3.056	2.61683	3.19857	3.21379	3.24792	3.13048	2.48872	2.90401	3.13378	2.87375	2.63574	2.48492	3.10039	2.78574	3.21013	2.97228	2.8833	2.69071	2.64392	2.74829	2.84264	2.90394	3.1264	3.14762	2.74752	2.76811	3.08261	2.86259	3.26893	2.93378	2.78271	2.84779	3.0571	3.30842	3.24133	2.94526	3.06419	3.15841	3.09158	2.55104	3.07444	3.18617	AD
3.13618	2.87764	3.29586	3.28424	3.30094	3.24031	2.68207	3.01794	3.21691	2.99029	2.67363	2.68499	3.17659	2.83304	3.2945	3.03269	2.95163	2.85334	2.70688	2.84686	2.81312	2.89285	3.09658	3.18559	2.7274	2.77104	3.08166	2.80369	3.18479	2.72155	2.74595	2.83626	3.05082	3.23008	3.21076	2.89573	3.00441	3.12913	3.09955	2.51486	3.02896	3.16463	AD
3.0313	2.44754	3.24914	3.24467	3.15816	3.05765	2.48867	2.90569	3.08186	2.83966	2.63624	2.5759	3.01153	2.70613	3.14451	2.84318	2.81801	2.62393	2.46904	2.74694	2.66938	2.86897	2.99185	3.11718	2.65375	2.66416	3.01493	2.71473	3.1793	2.78699	2.71962	2.80757	2.95937	3.27667	3.17918	2.80615	2.80418	3.08975	3.06507	2.43305	2.95895	3.10875	AD
3.08007	2.7806	3.20592	3.25184	3.24482	3.19544	2.39266	2.85738	3.14491	2.80157	2.58213	2.49457	3.11745	2.74807	3.25877	2.98436	2.8639	2.80799	2.67648	2.8227	2.82997	2.9484	3.1158	3.17874	2.68858	2.69955	3.11708	2.8054	3.20713	2.89671	2.78448	2.87661	3.10182	3.34996	3.21876	2.88174	3.03344	3.18196	3.14685	2.6692	3.05518	3.16474	AD
3.08293	2.77804	3.22097	3.25162	3.25208	3.18855	2.42241	2.84665	3.13995	2.8168	2.62566	2.60657	3.11481	2.74113	3.2613	2.92891	2.87643	2.80938	2.695	2.82579	2.84321	2.95534	3.11661	3.18162	2.69931	2.72536	3.11348	2.81999	3.21116	2.89301	2.81378	2.88549	3.0771	3.37687	3.22599	2.88092	3.04844	3.18308	3.13984	2.68714	3.05698	3.15195	AD
3.01654	2.64067	3.2352	3.25195	3.17057	3.10962	2.57065	2.94743	3.19346	2.99492	2.71041	2.73548	3.06609	2.8368	3.20164	2.97411	2.85271	2.66614	2.53447	2.73048	2.97835	2.97352	3.25219	3.36636	2.89336	2.96635	3.2006	2.99793	3.28601	3.02103	2.99638	2.99791	3.19652	3.43811	3.3231	3.09145	3.08531	3.26873	3.25563	2.76898	3.0938	3.17624	AD
3.08869	2.86149	3.34432	3.33224	3.23879	3.19205	2.7249	3.11903	3.2679	3.16629	2.75994	2.87406	3.14429	2.93933	3.27942	3.13996	3.00108	2.83479	2.68151	2.83873	2.7574	2.94364	3.13107	3.2974	2.84691	2.88545	3.1018	2.84736	3.23021	2.83819	2.89515	2.8569	3.03647	3.28265	3.27173	3.01278	3.00206	3.19927	3.15302	2.53088	3.06258	3.13446	AD
2.87684	2.33228	3.1189	3.12494	3.04773	3.01079	2.24922	2.57634	2.99649	2.58711	2.36149	2.26243	2.92603	2.54734	3.0198	2.68898	2.6043	2.49691	2.2864	2.62522	2.87249	2.97712	3.17132	3.24244	2.80757	2.83636	3.19	2.93322	3.27627	2.98598	2.90566	2.95331	3.1468	3.41259	3.27202	2.94754	3.04999	3.2615	3.21061	2.68744	3.10655	3.21185	AD
2.97262	2.44606	3.17449	3.16761	3.12097	2.96539	2.14004	2.72263	2.92929	2.51658	2.44526	2.22652	3.02066	2.62364	3.08708	2.69694	2.75868	2.61456	2.44798	2.69046	2.40662	2.81157	2.72058	2.98182	2.48072	2.56826	2.83541	2.61692	3.08916	2.67326	2.50103	2.662	2.81843	3.138	3.07144	2.49071	2.705	3.04323	2.93481	2.32524	2.90498	3.05319	AD
2.92083	2.3887	3.22953	3.24535	3.07559	3.0812	2.54203	2.89856	3.18224	2.87888	2.56926	2.62523	2.9898	2.80654	3.09012	2.88624	2.79192	2.63594	2.3401	2.60808	2.93157	2.9779	3.20602	3.40781	2.78695	2.93975	3.23412	2.93951	3.29966	2.93987	2.97784	3.01126	3.15086	3.41638	3.28483	3.03696	3.11238	3.30207	3.26495	2.7379	3.1049	3.21399	AD
3.06408	2.75206	3.25717	3.23816	3.20754	3.12387	2.50162	2.89869	3.13377	2.88863	2.67381	2.52924	3.09932	2.77802	3.21254	2.99174	2.80241	2.72778	2.7111	2.76297	2.66174	2.84053	2.9565	3.05116	2.54782	2.534	2.93295	2.74307	3.12931	2.69095	2.79579	2.72299	2.88694	3.20345	3.15938	2.83084	2.78619	3.06721	3.02317	2.34333	2.98493	3.11273	AD
3.11082	2.74541	3.25554	3.26409	3.23102	3.18663	2.52974	2.99051	3.19363	2.97995	2.69813	2.64775	3.15267	2.86619	3.22711	3.01458	2.89836	2.80632	2.75082	2.81119	2.87214	2.93201	3.21769	3.27519	2.84879	2.80568	3.18317	2.92971	3.23793	2.91572	2.91453	2.96927	3.14642	3.40184	3.26956	2.91137	3.04091	3.23475	3.20773	2.70035	3.07434	3.14955	AD
3.10545	2.76352	3.26354	3.25462	3.2591	3.20571	2.56296	2.98387	3.16111	2.88173	2.72035	2.61703	3.1921	2.88692	3.2508	2.9827	2.98146	2.84165	2.77633	2.89336	2.8058	2.90648	3.06344	3.18283	2.68042	2.77898	3.03039	2.81925	3.17513	2.81474	2.83066	2.85558	3.04213	3.33762	3.18747	2.80837	2.94133	3.13312	3.09652	2.59617	2.98842	3.11716	AD
3.09292	2.84872	3.25083	3.27873	3.24907	3.21486	2.55704	3.01339	3.25869	2.99426	2.69845	2.71206	3.11331	2.78654	3.23983	3.02652	2.9428	2.82311	2.68191	2.79734	2.9705	3.00182	3.26418	3.35742	2.85381	2.95514	3.24883	2.98264	3.28326	2.99579	3.03409	2.96386	3.15663	3.45924	3.32258	3.0676	3.13725	3.21377	3.23885	2.77915	3.12306	3.22581	AD
3.05009	2.49544	3.15536	3.16552	3.21538	3.09582	2.24402	2.77128	2.99448	2.60665	2.41386	2.29327	3.1113	2.60854	3.19898	2.80261	2.76796	2.70525	2.71386	2.77886	2.81844	2.9012	3.04393	3.07395	2.70852	2.66279	3.13637	2.81626	3.25739	2.82744	2.78038	2.83961	3.07001	3.36992	3.19525	2.92854	3.01952	3.14611	3.09209	2.68865	3.08159	3.16841	AD
3.01426	2.60604	3.18629	3.19241	3.21756	3.07643	2.37968	2.79921	3.01164	2.70372	2.57233	2.37908	3.05237	2.65242	3.19547	2.86943	2.78204	2.64956	2.497	2.75775	2.53231	2.86397	2.81372	2.95438	2.5199	2.52674	2.81503	2.62716	3.12832	2.63982	2.63415	2.67191	2.88442	3.12317	3.08385	2.56445	2.74905	3.02545	2.97175	2.39924	2.93382	3.05548	AD
3.12802	2.86053	3.3058	3.31233	3.27708	3.22188	2.60824	2.99335	3.23917	3.05296	2.79785	2.79938	3.20423	2.91807	3.26969	3.09158	3.00246	2.88124	2.81954	2.81495	2.85081	2.90529	3.14832	3.2793	2.84152	2.84418	3.11169	2.86588	3.18078	2.91687	2.9052	2.84232	3.10238	3.35671	3.27023	2.97923	3.03344	3.17441	3.15795	2.57558	3.07964	3.17422	AD
2.93415	2.37829	3.19635	3.18037	3.13832	3.03679	2.57727	2.85755	3.07016	2.68888	2.56472	2.3841	3.03649	2.83837	3.08438	2.90414	2.68451	2.62765	2.37784	2.68381	2.84951	2.93336	3.10695	3.25474	2.8267	2.86127	3.12297	2.85573	3.26605	2.86823	2.83123	2.8583	3.11849	3.34364	3.24614	2.93311	3.00825	3.17647	3.1403	2.63303	3.0565	3.16957	AD
2.93591	2.46201	3.17533	3.19025	3.04871	3.02791	2.3758	2.8802	3.08852	2.72872	2.54847	2.35639	3.02082	2.69339	3.08625	2.86148	2.83641	2.67638	2.43165	2.74293	2.70027	2.90957	3.10898	3.16076	2.72378	2.73808	3.09922	2.83906	3.235	2.85911	2.85186	2.86988	3.07204	3.35374	3.22283	2.8923	3.02461	3.17998	3.11537	2.51229	3.08093	3.18523	AD
3.12377	2.88059	3.30718	3.33549	3.26412	3.2409	2.70476	3.09641	3.32417	3.17488	2.83234	2.88822	3.18433	2.94947	3.2787	3.14889	3.01665	2.87031	2.74398	2.80837	2.91839	2.94875	3.25726	3.39271	2.8673	2.93974	3.18687	2.94747	3.23467	2.98146	2.99854	2.98787	3.16934	3.44429	3.31851	3.02839	3.06777	3.23334	3.23819	2.64433	3.06612	3.18295	AD
3.10631	2.87283	3.30015	3.29495	3.25053	3.22113	2.65604	3.03299	3.26092	3.08318	2.74564	2.7671	3.144	2.83843	3.27127	3.08295	2.95836	2.81809	2.66464	2.82022	2.7851	2.88271	3.16321	3.20696	2.68695	2.77921	3.00381	2.84586	3.13932	2.90312	2.88348	2.86742	2.99247	3.20795	3.22875	2.81102	2.99279	3.12794	3.086	2.52816	3.02349	3.1598	AD
3.16046	2.86605	3.29656	3.29682	3.30191	3.25883	2.64268	3.02749	3.23718	2.97204	2.71146	2.72267	3.16222	2.83204	3.28035	3.02451	2.9628	2.85445	2.80218	2.87142	2.82907	2.91401	3.1523	3.20127	2.78594	2.79319	3.02478	2.82443	3.17895	2.95154	2.89584	2.86953	3.02957	3.28867	3.24579	2.90021	3.00201	3.08464	3.01552	2.54265	3.03288	3.14794	AD
2.89626	2.35329	3.19118	3.19392	3.08813	3.0466	2.12378	2.81126	3.04023	2.75982	2.48933	2.49211	3.00899	2.65387	3.15089	2.88838	2.7872	2.61567	2.3986	2.67972	2.65049	2.89002	3.02786	3.1549	2.6381	2.70446	3.05789	2.75111	3.22393	2.7803	2.69729	2.78779	3.01213	3.27276	3.21316	2.86982	2.88533	3.13259	3.02744	2.34255	3.00108	3.15392	AD
3.04752	2.73166	3.16867	3.19465	3.23834	3.12489	2.23728	2.79086	3.12305	2.77357	2.56191	2.44743	3.08683	2.64212	3.19317	2.87901	2.87722	2.73467	2.59323	2.76149	2.70977	2.88461	3.06427	3.09675	2.73058	2.75487	3.04158	2.81102	3.19914	2.74606	2.81936	2.8424	2.98666	3.29798	3.20786	2.8017	2.92743	3.0867	3.03593	2.48213	3.02278	3.16244	AD
3.03774	2.55845	3.26875	3.25248	3.20865	3.12448	2.57174	3.00305	3.16026	2.9636	2.70394	2.66048	3.10009	2.81177	3.15693	3.02584	2.83522	2.61827	2.49704	2.7692	2.84417	2.95603	3.06812	3.34471	2.84254	2.94519	3.12198	2.96588	3.24175	2.94576	3.07671	2.93469	3.09132	3.37315	3.2593	2.93158	2.96907	3.18907	3.18396	2.71336	3.04299	3.16562	AD
3.03641	2.54659	3.26951	3.25127	3.19481	3.09632	2.57588	2.99979	3.1763	2.97396	2.66599	2.57409	3.1065	2.81199	3.16359	3.0038	2.79862	2.68817	2.48233	2.76552	2.80245	2.94908	3.09286	3.34935	2.86138	2.93937	3.1437	2.97042	3.24042	2.93051	3.08025	2.97046	3.09549	3.38137	3.26972	2.96738	2.98339	3.18396	3.18518	2.75239	3.0499	3.16221	AD
3.12416	2.82002	3.29472	3.29596	3.29656	3.22229	2.58285	2.9773	3.22173	3.01645	2.74154	2.69642	3.16007	2.81586	3.28428	3.05754	2.93382	2.83696	2.66093	2.79657	2.76962	2.94143	3.15585	3.22138	2.80002	2.80536	3.12581	2.80254	3.21699	2.86073	2.87333	2.85579	3.05867	3.33971	3.26394	2.9639	3.02629	3.1705	3.13434	2.5144	3.06656	3.17754	AD
2.92498	2.5777	3.21625	3.22388	3.109	3.08858	2.46824	2.87476	3.13157	2.79512	2.60221	2.51615	3.03157	2.71599	3.09914	2.8778	2.80439	2.60802	2.5642	2.69228	2.64416	2.87558	3.02878	3.17295	2.71344	2.77275	3.08721	2.80652	3.18085	2.75913	2.72701	2.85232	3.01831	3.27493	3.21825	2.71341	2.908	3.152	3.0943	2.41601	2.99849	3.14185	AD
3.11072	2.76462	3.29275	3.30164	3.25158	3.18403	2.63688	3.05294	3.22198	3.00962	2.76367	2.72064	3.16216	2.88311	3.26661	3.06203	2.96054	2.85955	2.73818	2.80645	2.86756	2.92068	3.15711	3.21505	2.71037	2.8357	3.07259	2.84511	3.18936	2.90865	2.84974	2.87574	3.05233	3.29823	3.22099	2.91301	3.03905	3.16581	3.14308	2.66003	3.06306	3.16126	AD
3.11341	2.75435	3.22405	3.24291	3.2636	3.16805	2.4869	2.90955	3.13806	2.91232	2.64533	2.56121	3.13974	2.73598	3.25286	2.95797	2.9144	2.78445	2.70536	2.78695	2.8554	2.91796	3.13016	3.1745	2.76637	2.71831	3.12207	2.83195	3.23678	2.87093	2.89343	2.85528	3.12335	3.38787	3.24664	3.00361	3.06394	3.12877	3.13884	2.52352	3.07191	3.16938	AD
2.93163	2.47044	3.20741	3.21673	3.10431	3.04201	2.38339	2.85108	3.09433	2.86062	2.6657	2.56051	3.02742	2.72241	3.10413	2.92468	2.73746	2.61634	2.44292	2.71635	2.70565	2.9332	3.04555	3.29519	2.59847	2.84423	3.06899	2.85401	3.19337	2.91651	2.79633	2.85855	3.05713	3.33538	3.20761	2.80219	2.97755	3.18512	3.1844	2.64631	3.02556	3.13697	AD
3.10124	2.70323	3.26947	3.29055	3.24743	3.17868	2.5949	3.01006	3.17723	3.01346	2.77372	2.6992	3.17151	2.90309	3.24863	3.04212	2.94956	2.80738	2.7206	2.83527	2.8753	2.90196	3.04929	3.27073	2.78243	2.85084	3.0287	2.81951	3.20333	2.93399	2.83652	2.93338	3.05061	3.32443	3.21824	2.77624	3.00589	3.1727	3.15652	2.51463	3.03002	3.14013	AD
3.10132	2.68583	3.22379	3.26994	3.21414	3.14864	2.52315	2.89789	3.14365	2.94723	2.64343	2.58662	3.11295	2.75613	3.26437	2.9715	2.85487	2.74214	2.57666	2.74435	2.87741	2.93486	3.12642	3.24185	2.84336	2.77806	3.18139	2.87279	3.24959	2.92962	2.89906	2.90961	3.11959	3.36736	3.26853	2.96262	3.04477	3.13005	3.15718	2.5677	3.04785	3.17455	AD
3.13173	2.88981	3.27795	3.28808	3.28302	3.22509	2.59132	2.9917	3.23042	3.0218	2.72443	2.66533	3.17709	2.82809	3.28304	3.06785	2.94998	2.86329	2.77756	2.86633	2.90558	2.95532	3.17865	3.21616	2.85581	2.76813	3.17974	2.89236	3.24972	2.94381	2.92336	2.8868	3.12942	3.4068	3.27824	2.99495	3.08737	3.16855	3.1684	2.65286	3.11302	3.21279	AD
2.95426	2.38634	3.16624	3.17991	3.14178	3.06972	2.34147	2.77361	3.01928	2.54618	2.40302	2.40559	3.03157	2.60597	3.1178	2.72622	2.79491	2.69969	2.34976	2.70119	2.68089	2.85794	2.91315	3.05953	2.65757	2.70041	3.02704	2.77978	3.15903	2.74374	2.75497	2.77353	2.98959	3.23682	3.13006	2.80245	2.85512	3.07342	2.98572	2.55812	2.96545	3.08357	AD
2.95389	2.41904	3.19669	3.20561	3.10185	3.02709	2.36686	2.83256	3.09117	2.79446	2.5407	2.46827	2.99587	2.71582	3.08976	2.9047	2.75986	2.62363	2.29638	2.69456	2.96034	2.98057	3.26525	3.33257	2.90068	2.8855	3.21251	2.96612	3.30044	2.98576	2.97896	2.94554	3.17223	3.44404	3.32513	3.02263	3.1722	3.2453	3.24299	2.68452	3.1375	3.23218	AD
3.10751	2.69619	3.28097	3.27818	3.2713	3.15597	2.62659	3.01211	3.20667	3.03573	2.77369	2.59386	3.17327	2.8646	3.26007	3.04642	2.97389	2.80805	2.60636	2.84058	2.35739	2.77842	2.73708	2.86525	2.3678	2.47309	2.76544	2.56698	3.0689	2.50538	2.25552	2.63434	2.80733	3.03543	3.07926	2.53744	2.64492	2.94275	2.89484	2.0094	2.89121	3.03435	Control
3.09572	2.71894	3.28393	3.28727	3.25834	3.14148	2.64046	3.02747	3.19826	3.03106	2.78525	2.64515	3.15555	2.83332	3.26333	3.04255	2.96844	2.81865	2.60193	2.89226	2.35113	2.75622	2.70903	2.85502	2.42652	2.47345	2.76703	2.54504	3.0316	2.47817	2.34424	2.65613	2.81734	3.04355	3.05279	2.50031	2.64142	2.9399	2.9486	2.04706	2.8921	3.01625	Control
3.15201	2.87805	3.30436	3.26343	3.30642	3.24097	2.65693	3.04758	3.2861	3.10303	2.70395	2.75429	3.23179	2.87147	3.29375	3.0977	2.98183	2.8313	2.76568	2.84542	2.54821	2.84839	2.93935	3.02731	2.66906	2.47086	2.97976	2.71397	3.14523	2.72422	2.62551	2.79247	2.95489	3.22479	3.16947	2.75286	2.86784	2.98488	3.00874	2.35453	2.99288	3.11784	Control
3.17398	2.86717	3.30667	3.27744	3.29578	3.23275	2.67024	3.04363	3.29071	3.13043	2.71894	2.75186	3.24434	2.8974	3.29746	3.08741	3.00193	2.81786	2.78839	2.82348	2.60053	2.84195	2.93804	3.00056	2.65418	2.50157	2.95708	2.7064	3.13392	2.67303	2.59972	2.78604	2.95669	3.22964	3.16404	2.74372	2.87365	2.99073	3.03275	2.35039	2.99344	3.1213	Control
3.1342	2.88281	3.28349	3.29484	3.26578	3.22703	2.55968	2.94302	3.26187	3.1129	2.70635	2.70268	3.19243	2.82458	3.30755	2.99781	2.94627	2.83657	2.739	2.75957	2.52691	2.86431	2.92956	2.96782	2.55919	2.52597	2.91426	2.69239	3.12404	2.6955	2.59657	2.65826	2.90457	3.17028	3.15592	2.69893	2.91113	2.98982	3.00538	2.28203	2.96614	3.13184	Control
3.15709	2.98541	3.30338	3.33139	3.35884	3.25544	2.73487	3.14095	3.31013	3.24784	2.83935	2.84758	3.20995	2.88974	3.34689	3.11166	3.04746	2.92177	2.71956	2.89398	2.66539	2.82748	2.94898	3.04717	2.63781	2.61879	2.86908	2.65416	3.12565	2.59125	2.43789	2.73699	2.88039	3.11969	3.18438	2.58848	2.81997	3.03189	2.98588	2.17245	2.96019	3.05997	Control
3.21398	2.93927	3.3631	3.339	3.35781	3.33841	2.75035	3.16293	3.32384	3.23984	2.85702	2.90305	3.29424	2.99918	3.41901	3.17381	3.13452	2.97557	2.91771	2.93584	2.51137	2.83691	2.91112	3.01706	2.62091	2.54381	2.849	2.62289	3.1471	2.64509	2.44632	2.75921	2.84793	3.11183	3.17031	2.7173	2.89172	2.97399	2.96418	2.07468	2.98674	3.05117	Control
3.21952	2.91498	3.35889	3.34931	3.36321	3.32544	2.77874	3.14975	3.3193	3.24198	2.83989	2.91486	3.28907	2.99518	3.41963	3.17023	3.12571	2.98476	2.90189	2.91214	2.59074	2.82065	2.91725	2.9926	2.62389	2.51578	2.84032	2.64498	3.14026	2.59841	2.4318	2.67676	2.86121	3.09549	3.15996	2.73198	2.88314	2.96749	2.91869	2.18388	2.99058	3.05763	Control
3.13403	2.88994	3.32866	3.31832	3.31484	3.21224	2.65173	3.09516	3.29229	3.18552	2.88755	2.84932	3.25365	2.98095	3.30729	3.12701	3.08189	2.83362	2.74154	2.75713	2.59	2.85746	3.02589	3.17052	2.64958	2.64662	2.8493	2.75219	3.11185	2.85997	2.62053	2.72956	2.93244	3.12492	3.16038	2.61517	2.81295	3.02963	2.98268	2.24238	2.92353	3.11974	Control
3.06071	2.64486	3.26777	3.24516	3.22056	3.14668	2.59857	2.99721	3.20772	3.05291	2.66883	2.72427	3.12537	2.82441	3.21233	2.99319	2.87037	2.70598	2.64441	2.70756	2.7776	2.86891	3.08866	3.15874	2.71007	2.78385	2.99921	2.80237	3.19908	2.78154	2.72551	2.82481	3.06525	3.28322	3.2234	2.86055	2.95277	3.13929	3.14221	2.47782	3.06598	3.18052	Control
3.07903	2.62544	3.27354	3.23963	3.21819	3.12947	2.55864	2.98932	3.20191	3.07356	2.68748	2.76961	3.12884	2.81802	3.21053	3.02866	2.87878	2.72785	2.59719	2.80308	2.7774	2.879	3.09705	3.18055	2.65479	2.73561	3.01254	2.80463	3.21435	2.79115	2.65124	2.82987	3.07635	3.28394	3.23117	2.8831	2.95989	3.14859	3.1503	2.48176	3.07241	3.17235	Control
3.0295	2.59566	3.27993	3.26908	3.24216	3.14418	2.47949	2.97772	3.20253	3.10094	2.67106	2.61942	3.13935	2.8148	3.25815	2.96054	2.89356	2.7329	2.5218	2.76194	2.43176	2.80019	2.93087	3.01767	2.53911	2.51981	2.80382	2.70856	3.07324	2.60182	2.45532	2.70341	2.91905	3.13902	3.14468	2.64558	2.82593	2.94529	3.01621	2.22308	2.91172	3.07997	Control
3.0231	2.62216	3.27004	3.26375	3.23744	3.16147	2.51132	2.96692	3.21859	3.11622	2.75886	2.6108	3.13137	2.82743	3.25414	2.9366	2.89037	2.78973	2.50926	2.74115	2.40514	2.79181	2.91567	3.00286	2.5664	2.51824	2.82609	2.71443	3.07313	2.64571	2.54255	2.69768	2.88453	3.12684	3.15415	2.63507	2.84566	2.94769	2.96561	2.18012	2.95849	3.09499	Control
3.0343	2.63917	3.30053	3.27631	3.26775	3.19248	2.58499	3.02501	3.24717	3.06051	2.72917	2.79957	3.1791	2.89994	3.28049	3.08752	2.9349	2.78196	2.58041	2.82339	2.6913	2.87261	2.98638	3.13155	2.72299	2.6491	3.03752	2.7411	3.15395	2.695	2.69087	2.86846	3.0189	3.28266	3.22219	2.8708	2.94196	3.08735	3.1232	2.35185	3.02706	3.11999	Control
2.94709	2.4981	3.225	3.24014	3.11673	3.05874	2.46478	2.85862	3.16774	2.91358	2.58523	2.56744	3.05491	2.78124	3.15547	2.92728	2.84024	2.61258	2.53618	2.68312	2.58719	2.83417	2.98268	3.05472	2.48854	2.57906	2.83155	2.67948	3.12746	2.70565	2.51772	2.81431	2.77594	3.13229	3.14566	2.66771	2.82573	3.02997	2.95738	2.30466	2.9532	3.10624	Control
2.95158	2.49649	3.21069	3.24328	3.11303	3.05069	2.412	2.84782	3.17866	2.91516	2.56295	2.58411	3.06148	2.80064	3.16203	2.91627	2.81489	2.67142	2.44255	2.69658	2.3993	2.8311	3.00984	3.05533	2.42811	2.63757	2.83372	2.65901	3.12989	2.68719	2.51997	2.79051	2.78597	3.14864	3.13456	2.67054	2.81278	3.02302	2.97289	2.31655	2.96724	3.09523	Control
3.19198	2.92533	3.32593	3.30431	3.33402	3.26018	2.75499	3.04412	3.27784	3.18238	2.80439	2.81214	3.24444	2.90426	3.3601	3.12905	3.00723	2.86407	2.84384	2.90585	2.52908	2.80506	2.91788	3.04664	2.63771	2.56598	2.84182	2.70301	3.10423	2.61821	2.5779	2.81512	2.93857	3.0745	3.14825	2.64347	2.86039	3.01063	2.97043	2.25509	2.95199	3.09494	Control
3.18184	2.90886	3.29498	3.30284	3.2824	3.23339	2.58002	3.00859	3.29424	3.15733	2.72964	2.76335	3.20281	2.90195	3.3109	3.11357	2.96522	2.85044	2.80476	2.80152	2.59893	2.85324	2.98271	3.0551	2.59659	2.56306	2.7717	2.76642	3.06411	2.74906	2.52469	2.73265	3.0323	3.14078	3.12239	2.79154	2.95043	2.95891	3.07189	2.40305	2.98528	3.09863	Control
2.96205	2.39415	3.19254	3.18048	3.18975	3.03263	2.30698	2.7884	3.08671	2.81065	2.47095	2.33149	3.02267	2.64699	3.17864	2.82962	2.73543	2.59386	2.40984	2.63066	2.3246	2.81136	2.80043	2.84427	2.3613	2.40924	2.77127	2.54192	3.01678	2.51899	2.36009	2.571	2.7741	3.04932	3.0531	2.42246	2.6902	2.95354	2.88936	2.11044	2.86646	2.99995	Control
3.25668	3.0703	3.36511	3.36512	3.38401	3.31484	2.78728	3.17117	3.35007	3.23819	2.86634	2.89696	3.2846	2.98259	3.38989	3.18545	3.11359	3.0055	2.96995	2.92453	2.50127	2.82921	2.74647	2.93385	2.39394	2.44332	2.93849	2.58221	3.11091	2.50978	2.44043	2.68957	2.81203	3.04616	3.09618	2.43661	2.73892	2.95782	2.97581	2.1744	2.92999	3.02255	Control
3.24359	3.08493	3.37209	3.35322	3.38443	3.3183	2.81638	3.17489	3.35443	3.2402	2.8779	2.883	3.27923	2.99389	3.37364	3.18962	3.12946	2.97588	2.98078	2.95021	2.39696	2.82286	2.71269	2.93005	2.41866	2.44838	2.93013	2.57616	3.11099	2.48922	2.42384	2.69889	2.81919	3.02981	3.09033	2.51382	2.71684	2.96114	2.96921	2.09152	2.93615	3.00567	Control
3.14923	2.88645	3.33828	3.30647	3.30828	3.22673	2.86438	3.06674	3.30099	3.10227	2.86992	2.81706	3.20774	2.97372	3.30634	3.17224	3.0115	2.88867	2.69848	2.8735	2.80152	2.93569	3.10214	3.25819	2.81673	2.79862	3.13815	2.86153	3.20728	2.88702	2.86738	2.93935	3.11877	3.35892	3.28842	2.98826	3.04217	3.13602	3.18332	2.61075	3.06802	3.16624	Control
3.153	2.88496	3.32186	3.30407	3.30316	3.22043	2.87457	3.07743	3.27833	3.09117	2.84674	2.83057	3.20625	2.95592	3.29001	3.15672	2.997	2.82954	2.65954	2.8363	2.74912	2.91582	3.08783	3.24197	2.80939	2.77769	3.14053	2.84816	3.20629	2.90604	2.86527	2.93655	3.13082	3.35859	3.28458	2.95961	3.04921	3.14464	3.17788	2.52903	3.05706	3.14354	Control
3.16602	2.85184	3.32533	3.29591	3.32719	3.19881	2.79471	3.05292	3.23349	3.20661	2.798	2.84742	3.18707	2.89296	3.33068	3.14691	2.96244	2.82927	2.60177	2.86791	2.63095	2.86879	2.96868	3.09207	2.65415	2.60941	3.04624	2.72505	3.18968	2.74411	2.68424	2.86977	3.00308	3.24781	3.20463	2.79414	2.95821	3.06389	3.04197	2.30989	2.99964	3.11114	Control

## Sheet: CE
PTPRZ1	PON2	PTN	SLC1A3	diagnosis
2.66977	2.78829	2.67111	3.16533	AD
2.62944	2.64881	2.65972	3.14166	AD
2.53868	2.73964	2.56807	3.06588	AD
2.43983	2.60495	2.59042	3.08901	AD
2.3637	2.53537	2.35427	2.93752	AD
2.37257	2.48773	2.37529	2.92924	AD
2.67192	2.74082	2.72142	3.15884	AD
2.50944	2.52395	2.44055	2.97153	AD
2.66504	2.78472	2.64745	3.18096	AD
2.49427	2.66261	2.70244	3.09896	AD
2.60978	2.71112	2.57651	3.12549	AD
2.43247	2.63605	2.54169	3.04033	AD
2.16303	2.59432	2.49507	2.89755	AD
2.64247	2.7824	2.63577	3.13723	AD
2.49192	2.64634	2.51009	3.12603	AD
2.56196	2.64839	2.56539	3.1006	AD
2.54718	2.69212	2.54097	3.11323	AD
2.60199	2.72141	2.6519	3.16629	AD
2.62592	2.63283	2.53153	3.16258	AD
2.58366	2.67102	2.55723	3.08413	AD
2.34282	2.57364	2.46225	2.99598	AD
2.72792	2.87428	2.76518	3.21811	AD
2.46235	2.67094	2.62267	3.10308	AD
2.43026	2.53027	2.47183	3.02106	AD
2.44115	2.49866	2.4363	3.03805	AD
2.64836	2.76634	2.67937	3.16107	AD
2.33123	2.60802	2.46348	2.98314	AD
2.35864	2.58817	2.35091	2.92116	AD
2.489	2.65337	2.50188	3.10789	AD
2.59827	2.66192	2.59704	3.07546	AD
2.34934	2.5776	2.37456	2.91331	AD
2.4119	2.64194	2.60106	3.13372	AD
2.33539	2.5828	2.47316	2.89186	AD
2.61315	2.708	2.67231	3.13853	AD
2.5469	2.64903	2.54677	3.06878	AD
2.3937	2.55962	2.44106	2.8885	AD
2.50427	2.56697	2.44707	3.05629	AD
2.68665	2.71304	2.60737	3.17927	AD
2.48833	2.69206	2.60393	3.12539	Control
2.47789	2.63509	2.62345	3.14232	Control
2.65716	2.73319	2.70673	3.21554	Control
2.61416	2.7249	2.68469	3.18754	Control
2.73975	2.83247	2.76178	3.2372	Control
2.5685	2.68184	2.60912	3.19195	Control
2.63054	2.64749	2.67094	3.14137	Control
2.6693	2.76953	2.69349	3.22016	Control
2.55885	2.75696	2.63891	3.18695	Control
2.63953	2.70364	2.63458	3.13812	Control
2.65167	2.69584	2.59974	3.1299	Control
2.68018	2.82065	2.70321	3.26046	Control
2.43081	2.70832	2.52532	3.07134	Control
2.66613	2.76214	2.65884	3.19589	Control
2.77243	2.76479	2.78178	3.24844	Control
2.49726	2.6022	2.48176	3.11443	Control
2.75489	2.83482	2.80022	3.27085	Control
2.70042	2.86749	2.79663	3.26289	Control
2.68629	2.79795	2.75313	3.25503	Control
2.75345	2.89324	2.76829	3.25367	Control
2.55771	2.65965	2.59049	3.14997	Control
2.54052	2.60335	2.58727	3.13039	Control
