# Supplementary material for: Unearthing of Key Genes Driving the Pathogenesis of Alzheimer’s Disease via Bioinformatics
Source: Front Genet. 2021 Apr 16;12:641100. doi: 10.3389/fgene.2021.641100 (PMC8085575; doi:10.3389/fgene.2021.641100)
Supplement: Supplementary Table 5 — The classification metrics of AD classifiers for TC, FC, EC, and CE tissue. [file Table_5.XLSX]

## Sheet: TC
classifier	KFold	F_1_score	PPV	NPV	Sensitivity	Specificity
SVM	0	0.82	0.88	0.67	0.78	0.88
SVM	1	0.84	0.8	0.75	0.89	0.8
SVM	2	0.8	1	0.62	0.67	1
SVM	3	0.89	0.89	0.8	0.89	0.89
SVM	4	1	1	1	1	1
SVM	5	0.84	0.73	1	1	0.73
RandomForest	0	0.82	0.88	0.67	0.78	0.88
RandomForest	1	0.95	0.9	1	1	0.9
RandomForest	2	0.89	0.89	0.8	0.89	0.89
RandomForest	3	0.82	0.88	0.67	0.78	0.88
RandomForest	4	1	1	1	1	1
RandomForest	5	0.89	0.8	1	1	0.8
ExtraTrees	0	0.78	0.78	0.6	0.78	0.78
ExtraTrees	1	0.95	0.9	1	1	0.9
ExtraTrees	2	0.89	0.89	0.8	0.89	0.89
ExtraTrees	3	0.82	0.88	0.67	0.78	0.88
ExtraTrees	4	1	1	1	1	1
ExtraTrees	5	0.89	0.8	1	1	0.8
AdaBoost	0	0.75	0.86	0.57	0.67	0.86
AdaBoost	1	0.9	0.82	1	1	0.82
AdaBoost	2	0.8	0.73	0.67	0.89	0.73
AdaBoost	3	0.82	0.88	0.67	0.78	0.88
AdaBoost	4	0.93	1	0.86	0.88	1
AdaBoost	5	0.89	0.8	1	1	0.8
GradientBoosting	0	0.82	0.88	0.67	0.78	0.88
GradientBoosting	1	1	1	1	1	1
GradientBoosting	2	0.84	0.8	0.75	0.89	0.8
GradientBoosting	3	0.71	0.75	0.5	0.67	0.75
GradientBoosting	4	1	1	1	1	1
GradientBoosting	5	0.89	0.8	1	1	0.8
MLP	0	0.84	0.8	0.75	0.89	0.8
MLP	1	1	1	1	1	1
MLP	2	0.94	1	0.83	0.89	1
MLP	3	0.75	0.86	0.57	0.67	0.86
MLP	4	1	1	1	1	1
MLP	5	0.94	0.89	1	1	0.89
KNeighbors	0	0.78	0.78	0.6	0.78	0.78
KNeighbors	1	0.95	0.9	1	1	0.9
KNeighbors	2	0.9	0.82	1	1	0.82
KNeighbors	3	0.75	0.86	0.57	0.67	0.86
KNeighbors	4	1	1	1	1	1
KNeighbors	5	0.89	0.8	1	1	0.8
LogisticRegression	0	0.82	0.88	0.67	0.78	0.88
LogisticRegression	1	0.95	0.9	1	1	0.9
LogisticRegression	2	0.88	1	0.71	0.78	1
LogisticRegression	3	0.89	0.89	0.8	0.89	0.89
LogisticRegression	4	1	1	1	1	1
LogisticRegression	5	0.89	0.8	1	1	0.8
LinearDiscriminant	0	0.8	1	0.62	0.67	1
LinearDiscriminant	1	0.78	0.78	0.6	0.78	0.78
LinearDiscriminant	2	0.71	0.75	0.5	0.67	0.75
LinearDiscriminant	3	0.84	0.8	0.75	0.89	0.8
LinearDiscriminant	4	1	1	1	1	1
LinearDiscriminant	5	0.84	0.73	1	1	0.73
GaussianNB	0	0.82	0.88	0.67	0.78	0.88
GaussianNB	1	0.89	0.89	0.8	0.89	0.89
GaussianNB	2	0.89	0.89	0.8	0.89	0.89
GaussianNB	3	0.75	0.86	0.57	0.67	0.86
GaussianNB	4	1	1	1	1	1
GaussianNB	5	0.94	0.89	1	1	0.89

## Sheet: FC
classifier	KFold	F_1_score	PPV	NPV	Sensitivity	Specificity
SVM	0	0.83	1	0.67	0.71	1
SVM	1	0.92	1	0.8	0.86	1
SVM	2	0.93	0.88	1	1	0.88
SVM	3	0.77	0.83	0.5	0.71	0.83
SVM	4	0.86	0.75	1	1	0.75
SVM	5	0.77	0.71	0.67	0.83	0.71
RandomForest	0	0.83	1	0.67	0.71	1
RandomForest	1	0.83	1	0.67	0.71	1
RandomForest	2	0.88	0.78	1	1	0.78
RandomForest	3	0.67	0.8	0.4	0.57	0.8
RandomForest	4	0.86	0.75	1	1	0.75
RandomForest	5	0.86	0.75	1	1	0.75
ExtraTrees	0	0.77	0.83	0.6	0.71	0.83
ExtraTrees	1	0.83	1	0.67	0.71	1
ExtraTrees	2	0.82	0.7	1	1	0.7
ExtraTrees	3	0.77	0.83	0.5	0.71	0.83
ExtraTrees	4	0.86	0.75	1	1	0.75
ExtraTrees	5	0.86	0.75	1	1	0.75
AdaBoost	0	0.83	1	0.67	0.71	1
AdaBoost	1	0.83	1	0.67	0.71	1
AdaBoost	2	0.78	0.64	nan	1	0.64
AdaBoost	3	0.67	0.8	0.4	0.57	0.8
AdaBoost	4	0.8	0.67	1	1	0.67
AdaBoost	5	0.86	0.75	1	1	0.75
GradientBoosting	0	0.83	1	0.67	0.71	1
GradientBoosting	1	0.77	0.83	0.6	0.71	0.83
GradientBoosting	2	0.82	0.7	1	1	0.7
GradientBoosting	3	0.55	0.75	0.33	0.43	0.75
GradientBoosting	4	0.8	0.67	1	1	0.67
GradientBoosting	5	0.8	0.67	1	1	0.67
MLP	0	0.73	1	0.57	0.57	1
MLP	1	0.92	1	0.8	0.86	1
MLP	2	0.93	0.88	1	1	0.88
MLP	3	0.77	0.83	0.5	0.71	0.83
MLP	4	0.86	0.75	1	1	0.75
MLP	5	0.86	0.75	1	1	0.75
KNeighbors	0	0.77	0.83	0.6	0.71	0.83
KNeighbors	1	0.92	1	0.8	0.86	1
KNeighbors	2	0.88	0.78	1	1	0.78
KNeighbors	3	0.86	0.86	0.67	0.86	0.86
KNeighbors	4	0.67	0.56	0	0.83	0.56
KNeighbors	5	0.86	0.75	1	1	0.75
LogisticRegression	0	0.83	1	0.67	0.71	1
LogisticRegression	1	0.92	1	0.8	0.86	1
LogisticRegression	2	0.88	0.78	1	1	0.78
LogisticRegression	3	0.86	0.86	0.67	0.86	0.86
LogisticRegression	4	0.86	0.75	1	1	0.75
LogisticRegression	5	0.77	0.71	0.67	0.83	0.71
LinearDiscriminant	0	0.73	1	0.57	0.57	1
LinearDiscriminant	1	0.86	0.86	0.75	0.86	0.86
LinearDiscriminant	2	0.93	0.88	1	1	0.88
LinearDiscriminant	3	0.86	0.86	0.67	0.86	0.86
LinearDiscriminant	4	0.86	0.75	1	1	0.75
LinearDiscriminant	5	0.71	0.62	0.5	0.83	0.62
GaussianNB	0	0.67	0.8	0.5	0.57	0.8
GaussianNB	1	0.92	1	0.8	0.86	1
GaussianNB	2	0.86	0.86	0.75	0.86	0.86
GaussianNB	3	0.62	0.67	0.25	0.57	0.67
GaussianNB	4	0.83	0.83	0.75	0.83	0.83
GaussianNB	5	0.67	0.67	0.5	0.67	0.67

## Sheet: EC
classifier	KFold	F_1_score	PPV	NPV	Sensitivity	Specificity
SVM	0	1	1	1	1	1
SVM	1	1	1	1	1	1
SVM	2	0.86	0.75	1	1	0.75
SVM	3	1	1	1	1	1
SVM	4	1	1	1	1	1
SVM	5	0.86	0.75	1	1	0.75
RandomForest	0	1	1	1	1	1
RandomForest	1	0.8	1	0.67	0.67	1
RandomForest	2	0.77	0.71	0.67	0.83	0.71
RandomForest	3	0.92	0.86	1	1	0.86
RandomForest	4	0.92	0.86	1	1	0.86
RandomForest	5	0.86	0.75	1	1	0.75
ExtraTrees	0	1	1	1	1	1
ExtraTrees	1	0.8	1	0.67	0.67	1
ExtraTrees	2	0.77	0.71	0.67	0.83	0.71
ExtraTrees	3	0.86	0.75	1	1	0.75
ExtraTrees	4	0.92	0.86	1	1	0.86
ExtraTrees	5	0.86	0.75	1	1	0.75
AdaBoost	0	0.83	1	0.67	0.71	1
AdaBoost	1	0.91	1	0.8	0.83	1
AdaBoost	2	0.73	0.8	0.6	0.67	0.8
AdaBoost	3	0.86	0.75	1	1	0.75
AdaBoost	4	0.92	0.86	1	1	0.86
AdaBoost	5	0.77	0.71	0.67	0.83	0.71
GradientBoosting	0	0.92	1	0.8	0.86	1
GradientBoosting	1	0.91	1	0.8	0.83	1
GradientBoosting	2	0.83	0.83	0.75	0.83	0.83
GradientBoosting	3	0.86	0.75	1	1	0.75
GradientBoosting	4	0.92	0.86	1	1	0.86
GradientBoosting	5	0.86	0.75	1	1	0.75
MLP	0	1	1	1	1	1
MLP	1	0.8	1	0.67	0.67	1
MLP	2	0.86	0.75	1	1	0.75
MLP	3	1	1	1	1	1
MLP	4	0.92	0.86	1	1	0.86
MLP	5	0.86	0.75	1	1	0.75
KNeighbors	0	1	1	1	1	1
KNeighbors	1	0.8	1	0.67	0.67	1
KNeighbors	2	0.86	0.75	1	1	0.75
KNeighbors	3	0.86	0.75	1	1	0.75
KNeighbors	4	1	1	1	1	1
KNeighbors	5	0.86	0.75	1	1	0.75
LogisticRegression	0	1	1	1	1	1
LogisticRegression	1	1	1	1	1	1
LogisticRegression	2	0.86	0.75	1	1	0.75
LogisticRegression	3	1	1	1	1	1
LogisticRegression	4	1	1	1	1	1
LogisticRegression	5	0.86	0.75	1	1	0.75
LinearDiscriminant	0	1	1	1	1	1
LinearDiscriminant	1	0.77	0.71	0.67	0.83	0.71
LinearDiscriminant	2	0.67	0.67	0.5	0.67	0.67
LinearDiscriminant	3	0.86	0.75	1	1	0.75
LinearDiscriminant	4	1	1	1	1	1
LinearDiscriminant	5	0.77	0.71	0.67	0.83	0.71
GaussianNB	0	1	1	1	1	1
GaussianNB	1	0.8	1	0.67	0.67	1
GaussianNB	2	0.77	0.71	0.67	0.83	0.71
GaussianNB	3	1	1	1	1	1
GaussianNB	4	1	1	1	1	1
GaussianNB	5	0.86	0.75	1	1	0.75

## Sheet: CE
classifier	KFold	F_1_score	PPV	NPV	Sensitivity	Specificity
SVM	0	0.86	0.86	0.67	0.86	0.86
SVM	1	1	1	1	1	1
SVM	2	0.67	0.67	0.5	0.67	0.67
SVM	3	0.77	0.71	0.67	0.83	0.71
SVM	4	0.83	0.83	0.75	0.83	0.83
SVM	5	0.77	0.71	0.67	0.83	0.71
RandomForest	0	0.8	0.75	0.5	0.86	0.75
RandomForest	1	0.86	0.86	0.67	0.86	0.86
RandomForest	2	0.67	0.67	0.5	0.67	0.67
RandomForest	3	0.83	0.83	0.75	0.83	0.83
RandomForest	4	0.83	0.83	0.75	0.83	0.83
RandomForest	5	0.67	0.67	0.5	0.67	0.67
ExtraTrees	0	0.8	0.75	0.5	0.86	0.75
ExtraTrees	1	0.77	0.83	0.5	0.71	0.83
ExtraTrees	2	0.86	0.75	1	1	0.75
ExtraTrees	3	0.83	0.83	0.75	0.83	0.83
ExtraTrees	4	0.83	0.83	0.75	0.83	0.83
ExtraTrees	5	0.67	0.67	0.5	0.67	0.67
AdaBoost	0	0.71	0.71	0.33	0.71	0.71
AdaBoost	1	0.83	1	0.6	0.71	1
AdaBoost	2	0.55	0.6	0.4	0.5	0.6
AdaBoost	3	0.83	0.83	0.75	0.83	0.83
AdaBoost	4	0.83	0.83	0.75	0.83	0.83
AdaBoost	5	0.86	0.75	1	1	0.75
GradientBoosting	0	0.71	0.71	0.33	0.71	0.71
GradientBoosting	1	0.92	1	0.75	0.86	1
GradientBoosting	2	0.55	0.6	0.4	0.5	0.6
GradientBoosting	3	0.83	0.83	0.75	0.83	0.83
GradientBoosting	4	0.83	0.83	0.75	0.83	0.83
GradientBoosting	5	0.8	0.67	1	1	0.67
MLP	0	0.71	0.71	0.33	0.71	0.71
MLP	1	1	1	1	1	1
MLP	2	0.55	0.6	0.4	0.5	0.6
MLP	3	0.77	0.71	0.67	0.83	0.71
MLP	4	0.83	0.83	0.75	0.83	0.83
MLP	5	0.83	0.83	0.75	0.83	0.83
KNeighbors	0	0.71	0.71	0.33	0.71	0.71
KNeighbors	1	0.86	0.86	0.67	0.86	0.86
KNeighbors	2	0.55	0.6	0.4	0.5	0.6
KNeighbors	3	0.77	0.71	0.67	0.83	0.71
KNeighbors	4	0.92	0.86	1	1	0.86
KNeighbors	5	0.67	0.67	0.5	0.67	0.67
LogisticRegression	0	0.71	0.71	0.33	0.71	0.71
LogisticRegression	1	0.92	1	0.75	0.86	1
LogisticRegression	2	0.67	0.67	0.5	0.67	0.67
LogisticRegression	3	0.77	0.71	0.67	0.83	0.71
LogisticRegression	4	0.83	0.83	0.75	0.83	0.83
LogisticRegression	5	0.77	0.71	0.67	0.83	0.71
LinearDiscriminant	0	0.86	0.86	0.67	0.86	0.86
LinearDiscriminant	1	0.92	1	0.75	0.86	1
LinearDiscriminant	2	0.55	0.6	0.4	0.5	0.6
LinearDiscriminant	3	0.77	0.71	0.67	0.83	0.71
LinearDiscriminant	4	0.83	0.83	0.75	0.83	0.83
LinearDiscriminant	5	0.83	0.83	0.75	0.83	0.83
GaussianNB	0	0.62	0.67	0.25	0.57	0.67
GaussianNB	1	0.73	1	0.5	0.57	1
GaussianNB	2	0.91	1	0.8	0.83	1
GaussianNB	3	0.73	0.8	0.6	0.67	0.8
GaussianNB	4	0.92	0.86	1	1	0.86
GaussianNB	5	0.67	0.67	0.5	0.67	0.67
