# Supplementary material for: Unearthing of Key Genes Driving the Pathogenesis of Alzheimer’s Disease via Bioinformatics
Source: Front Genet. 2021 Apr 16;12:641100. doi: 10.3389/fgene.2021.641100 (PMC8085575; doi:10.3389/fgene.2021.641100)
Supplement: Supplementary Table 6 — The results of ANOVA in the Braak NFT stage of TC, FC, and EC tissue. [file Table_6.XLSX]

## Sheet: TC_ANOVA_based_on_Baak_stage
	F_value	P_value	adj.P.value
APOB48R	8.46741	7.55584e-05	0.999985
IL7R	6.56745	0.000585512	0.999985
MPP3	6.0439	0.00104969	0.999985
HCG9	5.84365	0.00131524	0.999985
CPN1	5.47892	0.00198964	0.999985
GALNTL4	5.4131	0.00214489	0.999985
CXCR7	5.38619	0.00221187	0.999985
MYB	5.32619	0.00236905	0.999985
PIK3C2G	5.246	0.00259715	0.999985
XRCC2	5.03164	0.00332375	0.999985
LRRC59	4.93405	0.00372042	0.999985
HOPX	4.66684	0.00507334	0.999985
RIBC2	4.65931	0.00511803	0.999985
RBMY1F	4.65645	0.00513511	0.999985
CRTAP	4.60136	0.00547568	0.999985
CKS2	4.50636	0.00611814	0.999985
CASQ2	4.36273	0.00723886	0.999985
ADCYAP1R1	4.36136	0.00725053	0.999985
BUD31	4.30691	0.00772909	0.999985
LAMB1	4.28649	0.00791678	0.999985
SOD2	4.25748	0.00819137	0.999985
A2ML1	4.21753	0.0085856	0.999985
ZNF642	4.12095	0.00962034	0.999985
GMFG	4.11125	0.00973114	0.999985
GEMIN7	4.10831	0.00976486	0.999985
BIN3	4.09899	0.00987288	0.999985
SSPN	4.08376	0.010052	0.999985
WDR25	3.99189	0.0112047	0.999985
SLC4A5	3.97305	0.0114573	0.999985
HCG27	3.96825	0.0115226	0.999985
OR14A16	3.9649	0.0115684	0.999985
ENPP3	3.92333	0.012152	0.999985
MLX	3.89898	0.0125077	0.999985
C10orf67	3.88811	0.0126699	0.999985
FHL5	3.88471	0.0127211	0.999985
CSNK1G2	3.87738	0.0128321	0.999985
GNA14	3.87602	0.0128529	0.999985
ASB7	3.8224	0.013697	0.999985
HIST3H2BB	3.80488	0.0139849	0.999985
SOCS2	3.80483	0.0139858	0.999985
COL21A1	3.80107	0.0140484	0.999985
KIAA0495	3.75769	0.0147914	0.999985
PHYHD1	3.70081	0.0158266	0.999985
GCC1	3.69302	0.0159739	0.999985
RCAN1	3.67652	0.0162909	0.999985
PLXNB1	3.66833	0.0164505	0.999985
ALAD	3.65918	0.0166306	0.999985
C20orf24	3.61965	0.0174327	0.999985
GPR141	3.61039	0.0176261	0.999985
OR4N2	3.59591	0.017933	0.999985
PF4V1	3.57843	0.0183108	0.999985
CIDEB	3.57564	0.0183718	0.999985
NAMPT	3.55629	0.0188007	0.999985
CCNB2	3.49252	0.020288	0.999985
GFAP	3.46719	0.0209115	0.999985
PRAMEF1	3.4624	0.0210315	0.999985
DEPDC1B	3.45321	0.0212638	0.999985
CFHR4	3.43802	0.0216534	0.999985
TM7SF2	3.43631	0.0216979	0.999985
FAM78A	3.43219	0.0218048	0.999985
GGT1	3.42348	0.0220332	0.999985
ASRGL1	3.4173	0.0221967	0.999985
DPP3	3.39322	0.0228454	0.999985
PLAC8	3.39034	0.0229242	0.999985
OR12D3	3.37518	0.0233441	0.999985
LOC285456	3.37337	0.0233947	0.999985
LSM3	3.33451	0.0245089	0.999985
C19orf22	3.31172	0.025187	0.999985
DAPK2	3.30339	0.0254398	0.999985
PLEKHH2	3.29532	0.0256871	0.999985
ALDH18A1	3.28663	0.0259558	0.999985
GRB14	3.2711	0.0264437	0.999985
MT1G	3.27042	0.0264652	0.999985
IRS4	3.25786	0.0268669	0.999985
ZSCAN22	3.25639	0.0269143	0.999985
SFRP1	3.25629	0.0269175	0.999985
FAM54A	3.25151	0.0270722	0.999985
ODC1	3.21814	0.0281776	0.999985
SNORD49A	3.20283	0.0287002	0.999985
TAS2R8	3.19831	0.0288562	0.999985
NPNT	3.19057	0.0291256	0.999985
C14orf153	3.17628	0.0296295	0.999985
BRMS1	3.17388	0.0297151	0.999985
FLJ39739	3.17038	0.0298404	0.999985
OR56A1	3.15234	0.0304937	0.999985
RPS2	3.14302	0.0308371	0.999985
ADAM5P	3.14272	0.0308479	0.999985
DGKA	3.13282	0.0312171	0.999985
RHEB	3.12684	0.0314421	0.999985
GALNT12	3.11728	0.0318053	0.999985
C5orf39	3.10699	0.0322011	0.999985
COL24A1	3.10474	0.0322881	0.999985
REG1B	3.10427	0.0323066	0.999985
XBP1	3.09812	0.0325463	0.999985
APLN	3.07768	0.0333555	0.999985
CXorf26	3.07157	0.0336014	0.999985
MT1M	3.07077	0.0336338	0.999985
HIST1H2BG	3.06725	0.0337766	0.999985
C20orf197	3.06635	0.033813	0.999985
PDZD7	3.06427	0.0338977	0.999985
KIAA1609	3.05825	0.0341442	0.999985
SOX13	3.05728	0.0341839	0.999985
ATP6V0A1	3.041	0.0348598	0.999985
TRIL	3.03561	0.0350865	0.999985
PNP	3.02242	0.0356473	0.999985
HIST1H4I	3.01632	0.03591	0.999985
ADAMTS18	3.00848	0.0362506	0.999985
C5orf4	3.00832	0.0362575	0.999985
PTGS2	3.00774	0.0362828	0.999985
TAS2R1	2.9967	0.0367678	0.999985
FATE1	2.99593	0.0368021	0.999985
C2orf84	2.99263	0.0369484	0.999985
GRK5	2.99138	0.0370041	0.999985
HIST1H2BO	2.98529	0.0372763	0.999985
CDK18	2.97997	0.0375156	0.999985
XAGE5	2.97668	0.0376645	0.999985
SELL	2.96311	0.0382846	0.999985
ASB5	2.96245	0.038315	0.999985
SCGN	2.96037	0.0384112	0.999985
WFS1	2.95876	0.038486	0.999985
FAM123C	2.95708	0.0385638	0.999985
SNN	2.94745	0.0390132	0.999985
CLCA2	2.94467	0.0391443	0.999985
NOP2	2.94102	0.0393165	0.999985
C12orf37	2.92917	0.0398818	0.999985
RBBP4	2.92016	0.0403166	0.999985
PPP4C	2.91822	0.0404108	0.999985
TMEM211	2.91083	0.0407724	0.999985
PPAN	2.88339	0.0421424	0.999985
SHMT2	2.88289	0.042168	0.999985
EIF4A3	2.88109	0.0422596	0.999985
PAMR1	2.87849	0.0423922	0.999985
SDF2	2.86584	0.0430429	0.999985
DEFB119	2.86497	0.0430882	0.999985
HIST1H2AH	2.85587	0.0435635	0.999985
STX4	2.8554	0.0435883	0.999985
SIPA1L2	2.84747	0.0440066	0.999985
NUP62	2.84094	0.0443542	0.999985
ATP6V1G1	2.84061	0.0443717	0.999985
MS4A4A	2.83792	0.0445162	0.999985
CLSPN	2.83726	0.0445514	0.999985
PHB	2.83086	0.0448967	0.999985
ADAMTS15	2.81678	0.0456653	0.999985
RTDR1	2.8106	0.0460068	0.999985
CRYGA	2.80622	0.04625	0.999985
TCERG1L	2.8027	0.046447	0.999985
SLC10A6	2.79956	0.0466229	0.999985
LIN37	2.79428	0.0469205	0.999985
SSTR1	2.78396	0.0475083	0.999985
DAAM2	2.78189	0.0476272	0.999985
FAM72D	2.77923	0.04778	0.999985
KIAA1274	2.77797	0.0478524	0.999985
EDDM3A	2.77736	0.047888	0.999985
STX11	2.76999	0.0483152	0.999985
C1orf220	2.76984	0.0483242	0.999985
FMO5	2.76936	0.048352	0.999985
SRL	2.76836	0.0484107	0.999985
C1orf50	2.75563	0.0491595	0.999985
ANGPTL3	2.75525	0.0491818	0.999985
GAL	2.7529	0.0493213	0.999985
WDR73	2.75054	0.0494621	0.999985
OLFML1	2.7466	0.0496977	0.999985
DUSP14	2.74578	0.049747	0.999985
HIST1H2BD	2.74511	0.049787	0.999985
IFNA5	2.73767	0.0502359	0.999985
GFOD2	2.72794	0.0508291	0.999985
TIMM44	2.72744	0.0508601	0.999985
RASL12	2.7268	0.0508988	0.999985
MST4	2.72388	0.0510784	0.999985
CXorf40A	2.71676	0.0515193	0.999985
SPRR2C	2.71552	0.0515963	0.999985
PLEKHB1	2.7099	0.0519477	0.999985
CCDC103	2.70591	0.0521981	0.999985
GDPD2	2.70459	0.0522814	0.999985
HUS1B	2.70456	0.052283	0.999985
ACTN1	2.70335	0.0523594	0.999985
MCF2L	2.69855	0.0526637	0.999985
JAG1	2.69852	0.0526655	0.999985
B3GNT9	2.6972	0.0527495	0.999985
AADACL2	2.69372	0.0529714	0.999985
RRP12	2.69064	0.0531686	0.999985
DMRT2	2.68752	0.0533691	0.999985
MS4A6E	2.68627	0.0534499	0.999985
HFE	2.67392	0.0542525	0.999985
MKI67IP	2.65895	0.0552418	0.999985
SLC43A2	2.65731	0.0553508	0.999985
HRH2	2.6495	0.0558755	0.999985
C5orf58	2.6452	0.0561662	0.999985
GYPB	2.64331	0.0562945	0.999985
OR56B1	2.64321	0.0563011	0.999985
TMEM171	2.63342	0.05697	0.999985
C21orf122	2.63235	0.0570442	0.999985
C12orf39	2.63093	0.057142	0.999985
ARHGEF37	2.63073	0.0571553	0.999985
MYLK	2.62535	0.0575277	0.999985
ZNRD1	2.62459	0.0575808	0.999985
DYNLRB2	2.62022	0.0578853	0.999985
SHFM1	2.61953	0.0579332	0.999985
OR6B3	2.61884	0.0579817	0.999985
ZC3H10	2.61774	0.0580584	0.999985
PRR15L	2.61289	0.0583995	0.999985
OR9Q1	2.61222	0.0584471	0.999985
MAGOH	2.61048	0.0585695	0.999985
SMAD9	2.60936	0.058649	0.999985
C11orf92	2.60561	0.0589151	0.999985
MYL6	2.60542	0.058929	0.999985
CEACAM8	2.60535	0.0589339	0.999985
RHOXF1	2.5918	0.0599058	0.999985
PSMB6	2.59025	0.0600175	0.999985
SP7	2.58936	0.0600823	0.999985
ZNF274	2.58828	0.0601608	0.999985
C2orf7	2.58611	0.0603185	0.999985
ACSBG1	2.58468	0.0604231	0.999985
LSM7	2.58202	0.0606168	0.999985
SPRR1B	2.57327	0.061261	0.999985
POLR2F	2.57279	0.0612963	0.999985
ORMDL3	2.57081	0.0614429	0.999985
RPS19BP1	2.57066	0.0614545	0.999985
RERG	2.5683	0.0616296	0.999985
RNF122	2.56519	0.0618613	0.999985
CCDC36	2.56122	0.0621586	0.999985
RGS8	2.55751	0.0624375	0.999985
UBL4B	2.55068	0.0629547	0.999985
ARG1	2.54959	0.0630373	0.999985
RPL6	2.54692	0.0632414	0.999985
C14orf179	2.53652	0.0640401	0.999985
RNF40	2.53581	0.0640951	0.999985
ODF2	2.53127	0.0644476	0.999985
FAM26E	2.53031	0.0645224	0.999985
UBFD1	2.52919	0.0646099	0.999985
ABI3BP	2.5268	0.0647966	0.999985
GINS3	2.52601	0.0648583	0.999985
FAM125B	2.52209	0.0651664	0.999985
ZNF28	2.52089	0.0652609	0.999985
FANK1	2.5201	0.0653231	0.999985
RPS29	2.51557	0.0656815	0.999985
WARS	2.51264	0.0659141	0.999985
C1orf87	2.5104	0.0660922	0.999985
MGC3771	2.50756	0.0663197	0.999985
KRTAP16-1	2.50654	0.0664012	0.999985
CYP2C18	2.50567	0.0664711	0.999985
C10orf25	2.50454	0.0665622	0.999985
ANKRD27	2.50242	0.0667326	0.999985
PFKFB3	2.50122	0.066829	0.999985
GALNT4	2.49645	0.0672156	0.999985
GZMH	2.48561	0.0681013	0.999985
VGLL4	2.47922	0.0686284	0.999985
ZDHHC16	2.47328	0.0691225	0.999985
CD52	2.46999	0.0693981	0.999985
FAM70A	2.46837	0.0695337	0.999985
GPR50	2.46699	0.0696494	0.999985
OR2J3	2.46386	0.0699136	0.999985
MGC14436	2.45536	0.0706351	0.999985
COLEC11	2.45442	0.070715	0.999985
NAG18	2.45355	0.0707894	0.999985
TSPAN14	2.44964	0.0711244	0.999985
LAGE3	2.44838	0.0712328	0.999985
UBE2G2	2.44816	0.071252	0.999985
LARP4B	2.44815	0.0712524	0.999985
NFE2L3	2.44646	0.071398	0.999985
TNFAIP1	2.44223	0.0717636	0.999985
UGT2B28	2.4418	0.0718012	0.999985
CYB5A	2.43944	0.0720062	0.999985
AGBL1	2.43533	0.0723645	0.999985
GALNT3	2.43489	0.0724025	0.999985
NPCDR1	2.43439	0.0724464	0.999985
FLJ38717	2.42434	0.0733314	0.999985
RRS1	2.4206	0.073663	0.999985
AKR7L	2.4168	0.074002	0.999985
PPP1R1A	2.4134	0.074306	0.999985
CYP2A6	2.41142	0.0744845	0.999985
KCNJ10	2.41114	0.0745094	0.999985
PINX1	2.40981	0.0746291	0.999985
TMEM93	2.40942	0.074664	0.999985
NKIRAS2	2.40893	0.0747086	0.999985
POP5	2.40444	0.0751146	0.999985
LRIT3	2.40375	0.0751771	0.999985
ZFYVE28	2.40312	0.0752343	0.999985
SHCBP1	2.39849	0.0756566	0.999985
PCDH18	2.39518	0.075959	0.999985
CYP4F3	2.38694	0.076719	0.999985
WDR45L	2.37062	0.0782463	0.999985
CCT8L2	2.36735	0.0785558	0.999985
TACR3	2.36705	0.078584	0.999985
C1orf183	2.36696	0.0785929	0.999985
CASC3	2.35895	0.0793566	0.999985
ASGR2	2.35346	0.0798843	0.999985
FXN	2.35226	0.0799999	0.999985
APOL2	2.34991	0.0802273	0.999985
RABEPK	2.34666	0.0805432	0.999985
ACCN3	2.34558	0.0806479	0.999985
CTNNBL1	2.34481	0.080723	0.999985
LYPD6	2.3422	0.0809781	0.999985
STK24	2.34204	0.0809932	0.999985
CCDC65	2.3404	0.0811536	0.999985
BDNF	2.3404	0.0811545	0.999985
MAB21L1	2.33956	0.0812369	0.999985
HIST1H4F	2.33951	0.0812411	0.999985
MRPL21	2.33891	0.0813007	0.999985
CYP3A7	2.3381	0.0813796	0.999985
FPR3	2.33779	0.0814102	0.999985
ZBTB12	2.33652	0.0815348	0.999985
TM9SF1	2.33551	0.0816345	0.999985
DEFB129	2.33541	0.0816446	0.999985
PDLIM1	2.33491	0.0816936	0.999985
SLC25A31	2.33487	0.0816978	0.999985
C9orf11	2.33281	0.0819009	0.999985
FRG1	2.33254	0.0819276	0.999985
TBC1D10A	2.33122	0.0820583	0.999985
CARS2	2.32924	0.0822547	0.999985
UQCRQ	2.32916	0.0822635	0.999985
AIDA	2.32816	0.0823624	0.999985
TIMM8A	2.32803	0.0823753	0.999985
DKFZP686I15217	2.32731	0.0824469	0.999985
SPATA22	2.32653	0.0825249	0.999985
ASPN	2.32418	0.0827597	0.999985
CKAP4	2.32267	0.0829098	0.999985
HIST1H2BB	2.32136	0.0830419	0.999985
ADARB2	2.32035	0.0831425	0.999985
GPR125	2.31597	0.0835836	0.999985
IL1R2	2.31574	0.083607	0.999985
MYST1	2.31206	0.0839795	0.999985
F2R	2.3116	0.0840257	0.999985
TBCD	2.31113	0.0840731	0.999985
FRMPD2	2.31	0.0841886	0.999985
PCSK7	2.30786	0.084406	0.999985
PDE5A	2.30783	0.0844097	0.999985
SLC35C2	2.30589	0.0846072	0.999985
EIF4A1	2.30297	0.084906	0.999985
APOA2	2.29968	0.0852442	0.999985
PGAM5	2.29923	0.0852904	0.999985
GPR55	2.29851	0.0853647	0.999985
MYH11	2.29848	0.0853672	0.999985
SLC10A1	2.29519	0.0857071	0.999985
TXK	2.29261	0.0859746	0.999985
FLJ45248	2.29231	0.0860059	0.999985
STARD6	2.2914	0.0861003	0.999985
STARD5	2.29073	0.0861704	0.999985
RNF185	2.29036	0.0862091	0.999985
NOB1	2.28916	0.0863332	0.999985
CBR3	2.28905	0.0863448	0.999985
NAT8	2.28643	0.0866184	0.999985
DCHS2	2.28584	0.08668	0.999985
COL14A1	2.28084	0.0872055	0.999985
PAH	2.27828	0.0874747	0.999985
LLGL1	2.27748	0.0875595	0.999985
PCBP3	2.27602	0.0877143	0.999985
TPT1	2.2754	0.0877798	0.999985
NDUFB8	2.2753	0.0877901	0.999985
FLJ37396	2.27046	0.0883043	0.999985
GPR15	2.26975	0.088381	0.999985
OXTR	2.26395	0.0890015	0.999985
ART4	2.26295	0.0891092	0.999985
IGFBP5	2.26197	0.0892146	0.999985
NR2F2	2.25554	0.0899099	0.999985
S100A12	2.25422	0.0900528	0.999985
ALX1	2.25267	0.0902212	0.999985
WDR65	2.25057	0.0904508	0.999985
NTNG2	2.24805	0.0907264	0.999985
HIST1H4A	2.2418	0.0914136	0.999985
ORMDL2	2.24091	0.0915112	0.999985
SNF8	2.23917	0.0917037	0.999985
C17orf81	2.23891	0.0917331	0.999985
NCAN	2.23756	0.0918822	0.999985
ANTXR1	2.23672	0.0919757	0.999985
UNC5B	2.2312	0.0925902	0.999985
FZD2	2.22994	0.0927315	0.999985
BICD2	2.22873	0.092867	0.999985
CCBE1	2.22745	0.0930098	0.999985
MAGEL2	2.22382	0.0934183	0.999985
PPP6R1	2.22255	0.0935624	0.999985
SPDYE1	2.2218	0.0936464	0.999985
KARS	2.2213	0.0937034	0.999985
MAGEA5	2.21972	0.0938825	0.999985
DCLRE1B	2.21797	0.0940803	0.999985
PTPN6	2.21731	0.094155	0.999985
GIPC2	2.21537	0.0943758	0.999985
PMPCA	2.21328	0.0946147	0.999985
ATAT1	2.213	0.0946463	0.999985
LIPG	2.21265	0.0946862	0.999985
PRODH	2.21053	0.0949289	0.999985
LGTN	2.20577	0.0954757	0.999985
PLEKHA8	2.20539	0.0955193	0.999985
CXCL2	2.20434	0.0956412	0.999985
CRADD	2.20333	0.0957577	0.999985
CTSA	2.19979	0.0961674	0.999985
SPINK6	2.19936	0.0962174	0.999985
SHISA4	2.19934	0.0962192	0.999985
ELOF1	2.19864	0.0963014	0.999985
TMEM191A	2.19819	0.0963537	0.999985
HMGB4	2.19583	0.0966277	0.999985
NPVF	2.19562	0.096653	0.999985
ADAM29	2.19551	0.0966652	0.999985
DEF8	2.18628	0.0977479	0.999985
METTL11A	2.18519	0.0978759	0.999985
NRBF2	2.18256	0.0981877	0.999985
PRMT5	2.1823	0.0982185	0.999985
NPHP3	2.17809	0.0987183	0.999985
SCML4	2.17798	0.0987312	0.999985
CT45A5	2.17681	0.0988713	0.999985
GCH1	2.17504	0.099082	0.999985
OR10H3	2.17196	0.0994512	0.999985
PTGER3	2.17028	0.0996529	0.999985
MED31	2.16769	0.0999649	0.999985
MGC5590	2.165	0.10029	0.999985
FBL	2.16362	0.100457	0.999985
CYB561D1	2.16166	0.100694	0.999985
G6PC2	2.15883	0.10104	0.999985
ACTA2	2.1566	0.101312	0.999985
PPP1R3D	2.15464	0.101551	0.999985
PENK	2.15463	0.101553	0.999985
CCR10	2.15395	0.101636	0.999985
ALS2CR11	2.15379	0.101655	0.999985
GCG	2.15246	0.101819	0.999985
ITPKA	2.15115	0.101979	0.999985
OR10AD1	2.14826	0.102336	0.999985
FOS	2.14812	0.102353	0.999985
PSD2	2.14768	0.102407	0.999985
ASB6	2.14759	0.102419	0.999985
HIST1H4H	2.14726	0.102459	0.999985
S100A8	2.14657	0.102545	0.999985
VAX1	2.14577	0.102643	0.999985
MFHAS1	2.14285	0.103005	0.999985
MT1JP	2.14245	0.103056	0.999985
PTGES	2.14133	0.103194	0.999985
NQO1	2.14078	0.103263	0.999985
PPM1F	2.14067	0.103277	0.999985
GK2	2.13682	0.103758	0.999985
DMRT3	2.13652	0.103796	0.999985
FLT3	2.13644	0.103805	0.999985
TAL2	2.13551	0.103921	0.999985
RGS16	2.13217	0.104341	0.999985
FAM82A2	2.12969	0.104654	0.999985
ACIN1	2.12716	0.104974	0.999985
OR10Z1	2.12451	0.10531	0.999985
RHOU	2.12381	0.105399	0.999985
FOXF1	2.1154	0.106473	0.999985
OR51B2	2.11272	0.106818	0.999985
OR4N4	2.11133	0.106996	0.999985
SMUG1	2.11119	0.107014	0.999985
BCL2A1	2.11062	0.107088	0.999985
CLU	2.1104	0.107117	0.999985
HIPK2	2.10664	0.107603	0.999985
BASE	2.10546	0.107757	0.999985
ID2	2.10167	0.10825	0.999985
ALMS1P	2.09659	0.108915	0.999985
RPL30	2.09566	0.109037	0.999985
CACNG5	2.09561	0.109043	0.999985
SLC38A3	2.09448	0.109193	0.999985
YTHDF2	2.0927	0.109427	0.999985
SERPINA9	2.09204	0.109514	0.999985
FAM150B	2.08985	0.109804	0.999985
PGD	2.08935	0.109869	0.999985
ATP13A4	2.08853	0.109979	0.999985
SSSCA1	2.08569	0.110356	0.999985
HNRNPAB	2.08331	0.110672	0.999985
EDDM3B	2.0833	0.110673	0.999985
PSMC3	2.08221	0.110819	0.999985
TRMU	2.082	0.110846	0.999985
HEY2	2.0797	0.111155	0.999985
FAM131C	2.07571	0.111691	0.999985
PPP1R2P3	2.07391	0.111933	0.999985
ADPRHL1	2.07373	0.111958	0.999985
ADAMTS6	2.07252	0.112121	0.999985
ANGPTL7	2.07234	0.112145	0.999985
CCDC56	2.06971	0.112501	0.999985
UBA52	2.06824	0.112701	0.999985
DENND2D	2.06821	0.112705	0.999985
GNB2L1	2.06566	0.113052	0.999985
MCM3AP-AS	2.06561	0.113059	0.999985
SEMA4D	2.06472	0.113179	0.999985
ARHGDIB	2.06312	0.113399	0.999985
ZNF773	2.06175	0.113586	0.999985
2021-03-03	2.06093	0.113698	0.999985
NSAP11	2.06015	0.113805	0.999985
FLJ45974	2.0601	0.113811	0.999985
C1QTNF7	2.05926	0.113926	0.999985
HMOX1	2.05743	0.114178	0.999985
ACSM3	2.05618	0.114351	0.999985
HNF4G	2.05584	0.114397	0.999985
EFCAB4B	2.0551	0.114499	0.999985
C10orf110	2.05504	0.114508	0.999985
LGR5	2.0549	0.114526	0.999985
HORMAD2	2.05374	0.114687	0.999985
PPIB	2.05238	0.114875	0.999985
KLHL36	2.05231	0.114885	0.999985
ITGAX	2.05085	0.115087	0.999985
STX5	2.04924	0.11531	0.999985
FEM1A	2.04916	0.115322	0.999985
GTF2F1	2.04909	0.115331	0.999985
C6orf195	2.04742	0.115564	0.999985
RSPH1	2.04681	0.115649	0.999985
GFRAL	2.04496	0.115906	0.999985
RAB43	2.0399	0.116616	0.999985
GPR37L1	2.03961	0.116656	0.999985
C5orf23	2.03919	0.116715	0.999985
PDE6B	2.03909	0.11673	0.999985
RASA3	2.03852	0.11681	0.999985
SP140	2.03604	0.117159	0.999985
MRPS18C	2.03549	0.117236	0.999985
KRTAP5-2	2.03155	0.117794	0.999985
TIMP2	2.03107	0.117862	0.999985
TAC4	2.02782	0.118324	0.999985
FTL	2.02725	0.118407	0.999985
KLF15	2.02626	0.118547	0.999985
METTL3	2.02608	0.118574	0.999985
MLANA	2.02515	0.118706	0.999985
FAM100B	2.02481	0.118754	0.999985
EIF3I	2.02443	0.118809	0.999985
FADD	2.02396	0.118875	0.999985
MAPK4	2.02343	0.118951	0.999985
WDR74	2.02116	0.119278	0.999985
TBC1D29	2.02106	0.119292	0.999985
IRF6	2.0209	0.119315	0.999985
FLJ27255	2.02024	0.11941	0.999985
RAB42	2.01853	0.119656	0.999985
FLJ41733	2.01803	0.119728	0.999985
FHDC1	2.01739	0.119821	0.999985
PAF1	2.01582	0.120047	0.999985
ZNF563	2.01464	0.120218	0.999985
NBPF4	2.01222	0.120568	0.999985
VCL	2.012	0.1206	0.999985
NTS	2.01194	0.120609	0.999985
ZCCHC24	2.00969	0.120937	0.999985
CD177	2.00846	0.121116	0.999985
MOGAT1	2.00834	0.121133	0.999985
FAM38B	2.00739	0.121272	0.999985
CD276	2.00635	0.121423	0.999985
DDB2	2.00458	0.121683	0.999985
FAM187B	2.00397	0.121772	0.999985
CAPN5	2.00282	0.121941	0.999985
SLAMF9	2.00279	0.121946	0.999985
C4B	2.00149	0.122137	0.999985
SLC39A2	1.99897	0.122507	0.999985
FKBPL	1.99884	0.122527	0.999985
OR8J1	1.99814	0.12263	0.999985
COL8A1	1.9974	0.122739	0.999985
SEC14L4	1.99704	0.122793	0.999985
OR2M7	1.99664	0.122853	0.999985
OR5M11	1.99659	0.122859	0.999985
RPL9	1.99655	0.122865	0.999985
HEY1	1.99594	0.122956	0.999985
FOSB	1.99496	0.1231	0.999985
HIST1H2AC	1.9947	0.123139	0.999985
RND3	1.99336	0.123337	0.999985
HIST1H3F	1.99312	0.123374	0.999985
KRTAP10-9	1.99227	0.1235	0.999985
ACTG2	1.98656	0.124352	0.999985
NOP16	1.98589	0.124453	0.999985
LENG1	1.98472	0.124628	0.999985
CHMP1A	1.98437	0.12468	0.999985
SSR2	1.98381	0.124764	0.999985
EFHB	1.98177	0.12507	0.999985
VPS4A	1.9816	0.125096	0.999985
TPTE2	1.98071	0.12523	0.999985
SLC14A1	1.97849	0.125566	0.999985
SCGB1D4	1.97835	0.125587	0.999985
C14orf105	1.97761	0.125698	0.999985
GRPEL1	1.97752	0.125712	0.999985
MT1A	1.97591	0.125956	0.999985
CCNG2	1.97564	0.125997	0.999985
TSSC1	1.97547	0.126023	0.999985
FMNL2	1.97477	0.126128	0.999985
TPCN1	1.97319	0.126368	0.999985
CLEC4A	1.97315	0.126375	0.999985
C12orf32	1.97309	0.126384	0.999985
SUGT1P1	1.97181	0.12658	0.999985
LRAT	1.9716	0.12661	0.999985
SLC12A8	1.9716	0.126612	0.999985
CD22	1.97036	0.1268	0.999985
E2F4	1.97027	0.126814	0.999985
CRCT1	1.96748	0.127241	0.999985
NUDT15	1.96407	0.127764	0.999985
CD80	1.96366	0.127826	0.999985
CCL8	1.96313	0.127907	0.999985
LCTL	1.96299	0.12793	0.999985
FLOT2	1.96218	0.128054	0.999985
EFHD1	1.96168	0.128132	0.999985
LCE1D	1.96153	0.128154	0.999985
FLJ45949	1.9615	0.128159	0.999985
LOC348840	1.95972	0.128433	0.999985
SUOX	1.95876	0.128582	0.999985
GJA5	1.95873	0.128586	0.999985
PFDN5	1.95822	0.128665	0.999985
ESM1	1.95624	0.128973	0.999985
CHMP4B	1.95599	0.129012	0.999985
CLEC5A	1.95349	0.129399	0.999985
EBLN2	1.95273	0.129519	0.999985
FLJ42842	1.95272	0.12952	0.999985
FBXO31	1.95092	0.129801	0.999985
ATP1A2	1.9486	0.130164	0.999985
SPAG5	1.94776	0.130296	0.999985
TUBGCP2	1.94364	0.130942	0.999985
C9orf78	1.9409	0.131375	0.999985
IL1B	1.94086	0.131382	0.999985
DDRGK1	1.94053	0.131433	0.999985
C8orf48	1.93946	0.131603	0.999985
FAM129A	1.93923	0.131638	0.999985
SEMA5A	1.93859	0.131741	0.999985
MARS	1.93763	0.131893	0.999985
PRDX4	1.93672	0.132037	0.999985
COL25A1	1.93513	0.132289	0.999985
CREM	1.93477	0.132347	0.999985
HEYL	1.93443	0.132401	0.999985
SELE	1.93386	0.132492	0.999985
ZNF584	1.93258	0.132696	0.999985
C13orf18	1.9315	0.132869	0.999985
PRR18	1.92977	0.133145	0.999985
OR10G7	1.92943	0.1332	0.999985
OR6X1	1.92835	0.133373	0.999985
ANLN	1.92681	0.13362	0.999985
ICT1	1.92611	0.133733	0.999985
CPS1	1.92594	0.13376	0.999985
DDR1	1.92593	0.133762	0.999985
PCDHB8	1.92548	0.133834	0.999985
SELENBP1	1.92494	0.133921	0.999985
QSOX2	1.92478	0.133946	0.999985
KHDC1	1.92477	0.133948	0.999985
GOLGA2B	1.92446	0.133997	0.999985
SLC25A25	1.92415	0.134048	0.999985
FAM102A	1.92412	0.134052	0.999985
DARC	1.92356	0.134142	0.999985
DDOST	1.92337	0.134174	0.999985
PGS1	1.92306	0.134224	0.999985
HOXA2	1.92236	0.134336	0.999985
MYL6B	1.92095	0.134565	0.999985
ZNF498	1.92083	0.134584	0.999985
MALL	1.92067	0.134611	0.999985
PNMA5	1.91951	0.134798	0.999985
RCN1	1.91905	0.134872	0.999985
ZNF679	1.9189	0.134896	0.999985
LYAR	1.91841	0.134976	0.999985
CRB2	1.91809	0.135028	0.999985
RGS2	1.91285	0.135881	0.999985
MASP1	1.91226	0.135978	0.999985
COQ2	1.91109	0.136169	0.999985
MED24	1.91051	0.136264	0.999985
LTF	1.9104	0.136283	0.999985
SAP30BP	1.90929	0.136464	0.999985
METTL9	1.90784	0.136702	0.999985
PPP1CA	1.90676	0.136879	0.999985
ACSS1	1.90672	0.136887	0.999985
ELK1	1.90652	0.136919	0.999985
TOP3B	1.90572	0.137051	0.999985
OR52B4	1.9057	0.137054	0.999985
RAPGEF1	1.90512	0.13715	0.999985
LCE1F	1.90485	0.137194	0.999985
LOC441046	1.9041	0.137318	0.999985
OR2A2	1.90249	0.137584	0.999985
KCNJ16	1.90186	0.137688	0.999985
MRPS7	1.90171	0.137713	0.999985
ENDOG	1.90067	0.137885	0.999985
SERPINB5	1.90001	0.137995	0.999985
PPP1R1C	1.89901	0.138161	0.999985
GJB6	1.8939	0.139012	0.999985
HCN3	1.89222	0.139292	0.999985
FUT1	1.89084	0.139524	0.999985
ETS2	1.88873	0.139877	0.999985
DEFB118	1.88679	0.140204	0.999985
CCRN4L	1.88672	0.140216	0.999985
MMP24	1.88619	0.140306	0.999985
APOC2	1.88602	0.140334	0.999985
SLC39A11	1.88575	0.14038	0.999985
SLED1	1.88408	0.140661	0.999985
DAZL	1.88256	0.140918	0.999985
CD3D	1.88213	0.140991	0.999985
RHOXF2	1.8821	0.140996	0.999985
C17orf58	1.87991	0.141368	0.999985
ULBP2	1.87748	0.141781	0.999985
OR8U1	1.87671	0.141912	0.999985
MRPL28	1.87666	0.141921	0.999985
CTAGE3P	1.87657	0.141936	0.999985
TOR1B	1.87604	0.142027	0.999985
SLC30A10	1.87502	0.142201	0.999985
MRPL12	1.87476	0.142245	0.999985
CRTAM	1.87384	0.142402	0.999985
RPL23AP64	1.8735	0.142461	0.999985
UNC119B	1.87325	0.142503	0.999985
MYF5	1.87321	0.14251	0.999985
BCS1L	1.87225	0.142674	0.999985
STOML2	1.8676	0.143473	0.999985
MAD2L1BP	1.86682	0.143608	0.999985
PRKY	1.86608	0.143735	0.999985
CYP2F1	1.86556	0.143826	0.999985
CCNF	1.86514	0.143899	0.999985
LRRC46	1.86229	0.144392	0.999985
CHRNB3	1.86137	0.144551	0.999985
PRAP1	1.86109	0.144599	0.999985
NCRNA00174	1.86094	0.144626	0.999985
U2AF2	1.86084	0.144642	0.999985
SCG2	1.86059	0.144686	0.999985
SPRR4	1.85995	0.144797	0.999985
PPBPL2	1.85957	0.144864	0.999985
TNS1	1.8585	0.145051	0.999985
CDC42EP2	1.85825	0.145093	0.999985
GLRA1	1.85764	0.1452	0.999985
C21orf62	1.85747	0.14523	0.999985
FAM63A	1.85631	0.145432	0.999985
TSSK1B	1.85579	0.145524	0.999985
RSAD1	1.85545	0.145582	0.999985
FKSG83	1.85275	0.146055	0.999985
CORO1A	1.85116	0.146334	0.999985
RERGL	1.85081	0.146395	0.999985
ISG20	1.84975	0.146582	0.999985
PTX3	1.84715	0.14704	0.999985
DYSFIP1	1.84587	0.147266	0.999985
SLC9A2	1.84457	0.147496	0.999985
SF3B5	1.84433	0.147539	0.999985
ITGA2	1.84219	0.147918	0.999985
PADI2	1.84188	0.147973	0.999985
HP	1.84112	0.148108	0.999985
PPPDE1	1.83984	0.148336	0.999985
C3orf35	1.83923	0.148444	0.999985
SCLY	1.83802	0.148659	0.999985
PFKFB2	1.838	0.148664	0.999985
SPZ1	1.83715	0.148816	0.999985
FNDC7	1.83589	0.149041	0.999985
HIST1H2AK	1.83488	0.149221	0.999985
SH3PXD2B	1.83425	0.149334	0.999985
GLRX3	1.83376	0.149423	0.999985
TRIM55	1.83304	0.149551	0.999985
MARVELD1	1.8312	0.149881	0.999985
RPA2	1.82983	0.150129	0.999985
SLC7A6OS	1.82946	0.150195	0.999985
NT5C3	1.82826	0.150411	0.999985
CECR2	1.82657	0.150717	0.999985
FP6628	1.82637	0.150753	0.999985
PCDH12	1.82539	0.150931	0.999985
KIF6	1.82529	0.150948	0.999985
ING1	1.82382	0.151216	0.999985
N6AMT2	1.82373	0.151232	0.999985
JAGN1	1.82315	0.151337	0.999985
FTSJ3	1.82044	0.151829	0.999985
FOXS1	1.82037	0.151842	0.999985
ZEB2	1.81925	0.152046	0.999985
GOLGA6L9	1.81896	0.152098	0.999985
CXCL14	1.81868	0.15215	0.999985
ARID1A	1.81868	0.152151	0.999985
UQCR11	1.81858	0.152169	0.999985
CDYL2	1.8172	0.15242	0.999985
ARHGAP6	1.81668	0.152515	0.999985
OR2B2	1.81599	0.152643	0.999985
SQSTM1	1.81544	0.152742	0.999985
GSTT1	1.81393	0.15302	0.999985
TRIM42	1.81304	0.153182	0.999985
TAPBP	1.81192	0.153388	0.999985
POSTN	1.81067	0.15362	0.999985
ECHS1	1.81042	0.153666	0.999985
CYP46A1	1.81029	0.153689	0.999985
STX19	1.81026	0.153695	0.999985
CYP24A1	1.81013	0.153718	0.999985
C15orf33	1.80992	0.153757	0.999985
TBC1D3P2	1.80948	0.153839	0.999985
OR2V2	1.80863	0.153995	0.999985
MRPL34	1.80835	0.154048	0.999985
SLC25A18	1.80831	0.154054	0.999985
BAT2L1	1.80444	0.154771	0.999985
COX4NB	1.80408	0.154837	0.999985
ELANE	1.80359	0.154929	0.999985
AVPR1A	1.80267	0.155099	0.999985
SLCO1A2	1.80095	0.15542	0.999985
ST3GAL1	1.79872	0.155836	0.999985
RPL11	1.79657	0.156238	0.999985
FAM32A	1.79512	0.15651	0.999985
C1orf110	1.79507	0.156519	0.999985
KRT6B	1.79217	0.157064	0.999985
PCDHB4	1.79136	0.157218	0.999985
CCDC144A	1.79027	0.157424	0.999985
JUNB	1.79017	0.157442	0.999985
CH25H	1.78892	0.157678	0.999985
SECTM1	1.7886	0.157738	0.999985
MAP1LC3B	1.78823	0.157808	0.999985
MCEE	1.78797	0.157857	0.999985
HSPB6	1.78792	0.157866	0.999985
ICAM3	1.78773	0.157904	0.999985
HLA-DQB2	1.78674	0.158091	0.999985
EDNRA	1.78574	0.158279	0.999985
GLT8D2	1.78463	0.15849	0.999985
FLJ46300	1.78456	0.158503	0.999985
RGS14	1.78435	0.158544	0.999985
CCL19	1.78372	0.158664	0.999985
NXF5	1.78231	0.158933	0.999985
TRAF3IP3	1.7823	0.158934	0.999985
HSPA5	1.78228	0.158937	0.999985
UPF3A	1.77879	0.159604	0.999985
ZNF442	1.77864	0.159632	0.999985
POLE3	1.77701	0.159944	0.999985
COL10A1	1.77446	0.160434	0.999985
EDC4	1.77375	0.16057	0.999985
SPRY2	1.77306	0.160703	0.999985
UTS2D	1.77173	0.16096	0.999985
PTTG2	1.77127	0.161048	0.999985
DKK1	1.77103	0.161094	0.999985
CITED2	1.77024	0.161248	0.999985
FAM86C	1.76935	0.161419	0.999985
C4orf38	1.76876	0.161534	0.999985
VRK3	1.76745	0.161788	0.999985
TRAPPC2	1.7672	0.161836	0.999985
TMEM11	1.76494	0.162273	0.999985
SLC22A13	1.76461	0.162338	0.999985
ITGA4	1.76423	0.162413	0.999985
BTF3	1.76394	0.162468	0.999985
RNF133	1.76186	0.162874	0.999985
PACS1	1.7616	0.162925	0.999985
NPAS4	1.76089	0.163062	0.999985
ANKS4B	1.76023	0.163192	0.999985
CD40	1.76009	0.16322	0.999985
NDUFAF2	1.75945	0.163345	0.999985
CFDP1	1.75943	0.163348	0.999985
S100G	1.75912	0.16341	0.999985
C12orf28	1.75902	0.163428	0.999985
PRG3	1.75827	0.163575	0.999985
RPE65	1.75802	0.163624	0.999985
MDP1	1.75798	0.163632	0.999985
CCL20	1.75745	0.163736	0.999985
EBP	1.75696	0.163832	0.999985
GAB2	1.75678	0.163868	0.999985
PYGM	1.7566	0.163903	0.999985
ZWINT	1.75654	0.163915	0.999985
ULBP1	1.75581	0.164057	0.999985
MRP63	1.75559	0.164102	0.999985
AGXT2L1	1.75496	0.164226	0.999985
FAM163A	1.75456	0.164304	0.999985
TTC22	1.75407	0.1644	0.999985
ERMAP	1.75379	0.164456	0.999985
CTTN	1.75206	0.164796	0.999985
C11orf39	1.75118	0.16497	0.999985
SFN	1.75055	0.165095	0.999985
OR51A4	1.74908	0.165386	0.999985
H2AFZ	1.74855	0.16549	0.999985
RFTN1	1.74789	0.165621	0.999985
CCL23	1.74778	0.165644	0.999985
DBI	1.74616	0.165966	0.999985
ZFAND2B	1.74378	0.166438	0.999985
IL1RL1	1.74287	0.166619	0.999985
LOC284757	1.7425	0.166694	0.999985
GRIK4	1.73955	0.167284	0.999985
RBM42	1.73718	0.167757	0.999985
HAP1	1.73696	0.167802	0.999985
CHMP4A	1.73686	0.167823	0.999985
ODF1	1.73663	0.167868	0.999985
GRWD1	1.73655	0.167885	0.999985
GJC3	1.73654	0.167886	0.999985
JAM3	1.73605	0.167985	0.999985
GJA9	1.73508	0.16818	0.999985
SLC48A1	1.73419	0.16836	0.999985
CWC25	1.73396	0.168406	0.999985
RPS21	1.73346	0.168508	0.999985
MRPL53	1.7328	0.168639	0.999985
PRCP	1.73275	0.16865	0.999985
NKX2-2	1.73274	0.168652	0.999985
MGP	1.73272	0.168656	0.999985
SPANXB1	1.73173	0.168856	0.999985
ZNF668	1.73128	0.168946	0.999985
OLR1	1.73022	0.169161	0.999985
ENHO	1.72999	0.169208	0.999985
FAM18B1	1.72818	0.169575	0.999985
FBXO18	1.72758	0.169696	0.999985
WIF1	1.72757	0.169699	0.999985
BMP4	1.72686	0.169843	0.999985
C6orf47	1.72664	0.169887	0.999985
POLE	1.72632	0.169952	0.999985
TTC38	1.72622	0.169974	0.999985
MC3R	1.72606	0.170005	0.999985
METTL1	1.72585	0.170048	0.999985
LOC100507630	1.72487	0.170247	0.999985
CENPN	1.72451	0.170321	0.999985
AGFG2	1.72445	0.170332	0.999985
TTTY5	1.72397	0.170432	0.999985
SIRT7	1.7238	0.170465	0.999985
HIGD2A	1.72354	0.170518	0.999985
MAP3K14	1.72138	0.17096	0.999985
DDI1	1.72083	0.171072	0.999985
CLNS1A	1.72	0.171242	0.999985
RDH10	1.71809	0.171634	0.999985
DUSP5	1.71687	0.171884	0.999985
OR5M10	1.71494	0.172282	0.999985
SMARCA4	1.7142	0.172434	0.999985
UBAC2	1.71389	0.172498	0.999985
CDK2AP2	1.71389	0.172498	0.999985
MYC	1.71311	0.17266	0.999985
C4orf31	1.71269	0.172747	0.999985
TUBB2C	1.7125	0.172786	0.999985
PDE3A	1.712	0.172889	0.999985
ZNF416	1.7119	0.172909	0.999985
WIBG	1.70985	0.173333	0.999985
PLEKHO1	1.70907	0.173497	0.999985
HM13	1.70827	0.173661	0.999985
TSPAN17	1.708	0.173718	0.999985
ZNF511	1.70719	0.173887	0.999985
MRPL16	1.70552	0.174234	0.999985
OR4C11	1.70482	0.17438	0.999985
OR2D2	1.7038	0.174592	0.999985
MYL12A	1.7038	0.174593	0.999985
GADD45B	1.70337	0.174681	0.999985
C10orf111	1.70284	0.174793	0.999985
P2RX4	1.7027	0.174823	0.999985
NPBWR2	1.7026	0.174843	0.999985
CFHR2	1.7017	0.175031	0.999985
KIF4A	1.7016	0.175051	0.999985
ERAP2	1.70138	0.175098	0.999985
USP15	1.70015	0.175357	0.999985
CETN2	1.7001	0.175366	0.999985
TSPAN1	1.69923	0.17555	0.999985
FLJ30430	1.69901	0.175594	0.999985
ZNF2	1.69872	0.175657	0.999985
LRRC55	1.69714	0.175987	0.999985
FABP4	1.69669	0.176082	0.999985
TMC1	1.69595	0.176237	0.999985
DCTPP1	1.69542	0.176351	0.999985
MMP8	1.69482	0.176476	0.999985
JRK	1.69411	0.176626	0.999985
SNORA44	1.69397	0.176656	0.999985
ADAMTS1	1.69394	0.176663	0.999985
NFIX	1.69335	0.176786	0.999985
PATZ1	1.69314	0.176831	0.999985
NLRC4	1.6918	0.177114	0.999985
BTG3	1.69132	0.177217	0.999985
OR3A1	1.69072	0.177342	0.999985
GPX2	1.6907	0.177347	0.999985
TCTEX1D2	1.69012	0.17747	0.999985
ENPP6	1.69012	0.177471	0.999985
PHKG1	1.68933	0.177638	0.999985
SYNC	1.68891	0.177727	0.999985
NOL12	1.68876	0.17776	0.999985
NEIL2	1.68814	0.177892	0.999985
ANGPTL4	1.68783	0.177958	0.999985
GIMAP8	1.68759	0.178009	0.999985
C6orf124	1.68696	0.178141	0.999985
GM2A	1.68635	0.178272	0.999985
ZDHHC3	1.68608	0.17833	0.999985
ATP6V1C2	1.68297	0.178993	0.999985
SDS	1.68286	0.179016	0.999985
EXOSC1	1.68275	0.179041	0.999985
CANT1	1.68209	0.179182	0.999985
ZNF830	1.68092	0.179433	0.999985
RPL32P3	1.68058	0.179505	0.999985
MEX3C	1.67977	0.179678	0.999985
WBSCR27	1.67907	0.179828	0.999985
TUBB2A	1.67808	0.180042	0.999985
GABARAPL3	1.67801	0.180058	0.999985
VCX	1.6758	0.180533	0.999985
TRIM25	1.67503	0.180698	0.999985
RRP15	1.67392	0.180939	0.999985
PCDH11Y	1.67378	0.180968	0.999985
C2orf52	1.6734	0.181051	0.999985
DNAJA3	1.67335	0.181062	0.999985
MEGF10	1.67131	0.181504	0.999985
PNO1	1.67047	0.181685	0.999985
RNASE3	1.67047	0.181686	0.999985
TMEM199	1.67039	0.181703	0.999985
UTS2	1.66975	0.181842	0.999985
C1orf158	1.6682	0.182179	0.999985
ROPN1L	1.66785	0.182255	0.999985
TOB2	1.66685	0.182473	0.999985
RPS15	1.66572	0.182719	0.999985
LOC150197	1.66572	0.18272	0.999985
HIVEP3	1.66571	0.182722	0.999985
SRGN	1.66455	0.182976	0.999985
TREM2	1.66416	0.183059	0.999985
LSM10	1.66411	0.183071	0.999985
C6orf150	1.66327	0.183254	0.999985
GIMAP2	1.66259	0.183403	0.999985
PRPF31	1.66244	0.183437	0.999985
FMO1	1.6622	0.183489	0.999985
PLEKHA7	1.66216	0.183497	0.999985
LYN	1.66157	0.183627	0.999985
TMEM182	1.66057	0.183847	0.999985
ITGA9	1.65835	0.184333	0.999985
GRM4	1.65737	0.18455	0.999985
NXF2	1.65734	0.184557	0.999985
SPATA18	1.65713	0.184603	0.999985
AHCTF1	1.65633	0.184779	0.999985
C9orf114	1.65617	0.184815	0.999985
TNIP1	1.65581	0.184894	0.999985
OR5AS1	1.65539	0.184987	0.999985
ATP5H	1.65528	0.18501	0.999985
PPBP	1.65455	0.185173	0.999985
CYP2A13	1.65379	0.18534	0.999985
IFFO1	1.65369	0.185362	0.999985
TLR8	1.65364	0.185374	0.999985
CA4	1.65356	0.18539	0.999985
CIC	1.65245	0.185638	0.999985
TIGD7	1.6524	0.185648	0.999985
ITPKC	1.65227	0.185676	0.999985
DIRC1	1.65061	0.186045	0.999985
PRR23C	1.64879	0.18645	0.999985
HIST1H2AM	1.64848	0.186517	0.999985
PTPRU	1.64782	0.186664	0.999985
FAM107B	1.64767	0.186698	0.999985
GPIHBP1	1.64735	0.186769	0.999985
SERPINA1	1.64655	0.186948	0.999985
CD226	1.6456	0.18716	0.999985
PTCRA	1.6453	0.187228	0.999985
C1orf175	1.64528	0.187232	0.999985
ZNF211	1.64486	0.187326	0.999985
TBC1D16	1.64354	0.18762	0.999985
CLTA	1.64337	0.18766	0.999985
APLNR	1.64234	0.18789	0.999985
CTSL1	1.64109	0.188169	0.999985
ASPDH	1.64066	0.188268	0.999985
CARS	1.64043	0.188318	0.999985
S100A16	1.63967	0.188489	0.999985
TMEM63A	1.639	0.18864	0.999985
DDX39	1.63879	0.188686	0.999985
C6orf15	1.63848	0.188758	0.999985
CREB3	1.63808	0.188846	0.999985
POLDIP2	1.63724	0.189036	0.999985
CLTB	1.63692	0.189108	0.999985
NEFH	1.63671	0.189156	0.999985
NMUR2	1.63667	0.189164	0.999985
CCRL2	1.63571	0.189382	0.999985
HEPH	1.63569	0.189387	0.999985
KRTAP6-3	1.63546	0.189437	0.999985
HS3ST4	1.63427	0.189707	0.999985
DDX27	1.63427	0.189708	0.999985
HIST1H2AB	1.63353	0.189874	0.999985
EDF1	1.63286	0.190027	0.999985
LHFP	1.62897	0.190911	0.999985
MCAT	1.6288	0.190948	0.999985
GGCT	1.62822	0.191081	0.999985
VPREB1	1.62812	0.191102	0.999985
SYS1	1.62809	0.191111	0.999985
MS4A14	1.62767	0.191206	0.999985
SEPX1	1.62749	0.191248	0.999985
C4orf27	1.627	0.191359	0.999985
RCC1	1.62694	0.191372	0.999985
SLC39A14	1.62637	0.191501	0.999985
C21orf74	1.62614	0.191556	0.999985
BAK1	1.62562	0.191673	0.999985
MFAP5	1.62534	0.191737	0.999985
GALNT6	1.62489	0.191841	0.999985
C5orf48	1.62439	0.191955	0.999985
ANGPTL1	1.62413	0.192016	0.999985
C20orf46	1.6239	0.192067	0.999985
FOXN1	1.62385	0.192079	0.999985
TBC1D2	1.62366	0.192122	0.999985
TMSB10	1.62365	0.192124	0.999985
CTLA4	1.6231	0.192252	0.999985
GZF1	1.62254	0.192378	0.999985
SNX32	1.6225	0.192387	0.999985
HHLA1	1.62196	0.192511	0.999985
EHF	1.62184	0.192539	0.999985
BCCIP	1.62152	0.192612	0.999985
NFIL3	1.62138	0.192645	0.999985
YTHDF1	1.62131	0.192662	0.999985
BCL2L10	1.62117	0.192694	0.999985
RASD1	1.6211	0.19271	0.999985
CNN1	1.62089	0.192758	0.999985
FAM131A	1.61986	0.192993	0.999985
NCRNA00208	1.61902	0.193188	0.999985
TNFAIP8	1.61817	0.193384	0.999985
AGBL3	1.61746	0.193547	0.999985
OR8S1	1.61713	0.193623	0.999985
SRP14	1.61576	0.193939	0.999985
MTTP	1.61551	0.193998	0.999985
ITPKB	1.61342	0.19448	0.999985
KIAA0664L3	1.61331	0.194508	0.999985
ST3GAL2	1.61277	0.194632	0.999985
MTHFD2	1.61214	0.194778	0.999985
COCH	1.6097	0.195346	0.999985
RUVBL2	1.60959	0.195371	0.999985
CARTPT	1.60914	0.195475	0.999985
AP2S1	1.60882	0.19555	0.999985
KCTD21	1.60877	0.195562	0.999985
FAM198B	1.60784	0.195779	0.999985
PLAG1	1.60709	0.195953	0.999985
RIC8A	1.60646	0.196101	0.999985
ZNF385C	1.60645	0.196103	0.999985
FBXO6	1.60606	0.196195	0.999985
POTEB	1.60347	0.196802	0.999985
OR9Q2	1.60299	0.196912	0.999985
CDCA5	1.60271	0.196978	0.999985
MMD2	1.60217	0.197106	0.999985
C6orf146	1.60152	0.197257	0.999985
PRB4	1.60129	0.197313	0.999985
FAM167B	1.60088	0.197409	0.999985
CXorf56	1.60052	0.197494	0.999985
S100A14	1.60034	0.197536	0.999985
TTC29	1.6001	0.197593	0.999985
CDCA8	1.60008	0.197596	0.999985
MUSK	1.59954	0.197724	0.999985
PVR	1.59952	0.197729	0.999985
HIST1H3D	1.59932	0.197776	0.999985
TRIM49	1.59889	0.197876	0.999985
ASB4	1.5981	0.198064	0.999985
C4orf35	1.59763	0.198175	0.999985
TRPV2	1.59627	0.198496	0.999985
CCR4	1.59578	0.198611	0.999985
AIMP2	1.59561	0.198652	0.999985
CNGB1	1.5953	0.198725	0.999985
MRPL9	1.59404	0.199024	0.999985
LOC100131796	1.59163	0.199594	0.999985
GMPPA	1.59163	0.199595	0.999985
IMPG2	1.59139	0.199653	0.999985
C1QTNF3	1.5909	0.199769	0.999985
HLA-L	1.59064	0.199831	0.999985
MAGED2	1.59049	0.199866	0.999985
MYT1	1.59012	0.199953	0.999985
HMHB1	1.58892	0.20024	0.999985
TACC2	1.58855	0.200329	0.999985
KLHL22	1.58761	0.200553	0.999985
UQCR10	1.58578	0.200989	0.999985
GABRR2	1.58554	0.201048	0.999985
SOX10	1.58494	0.201192	0.999985
PEBP1	1.58476	0.201235	0.999985
CD163L1	1.58473	0.201241	0.999985
CWC15	1.58447	0.201303	0.999985
DNTTIP1	1.58431	0.201341	0.999985
GJB5	1.58408	0.201397	0.999985
TATDN1	1.5837	0.201487	0.999985
VCAN	1.58264	0.201742	0.999985
HIST1H1D	1.5822	0.201849	0.999985
LPP	1.58145	0.202029	0.999985
NCRNA00052	1.58143	0.202034	0.999985
NDUFB1	1.58081	0.202183	0.999985
DPP4	1.58047	0.202264	0.999985
RN28S1	1.57963	0.202465	0.999985
EMB	1.57959	0.202476	0.999985
ZNF530	1.57909	0.202598	0.999985
TAS2R41	1.57696	0.20311	0.999985
RGAG1	1.57631	0.203267	0.999985
ZNF534	1.57572	0.20341	0.999985
TIGD6	1.57548	0.203468	0.999985
CARNS1	1.57544	0.203479	0.999985
RASSF5	1.5746	0.203682	0.999985
NEK6	1.57409	0.203806	0.999985
LMOD1	1.57389	0.203854	0.999985
GAL3ST1	1.57379	0.203877	0.999985
FEN1	1.57336	0.203981	0.999985
IGSF3	1.57273	0.204136	0.999985
NDUFA6	1.57232	0.204235	0.999985
UBE2E3	1.57227	0.204247	0.999985
RELN	1.57152	0.20443	0.999985
TSPAN31	1.57114	0.204523	0.999985
DMGDH	1.56998	0.204804	0.999985
UPK1A	1.56989	0.204826	0.999985
MT1H	1.5697	0.204873	0.999985
IFNE	1.56929	0.204973	0.999985
CCDC64	1.56887	0.205076	0.999985
KRTAP26-1	1.56697	0.205538	0.999985
BAAT	1.56681	0.205578	0.999985
MRPL10	1.5667	0.205605	0.999985
HEG1	1.56611	0.20575	0.999985
C7orf53	1.56536	0.205933	0.999985
S100A9	1.56513	0.205988	0.999985
LYPLA2	1.56331	0.206434	0.999985
TIMM50	1.56245	0.206648	0.999985
MED30	1.56232	0.206679	0.999985
RHEBL1	1.56042	0.207147	0.999985
ZNF433	1.56001	0.207246	0.999985
SFT2D1	1.55998	0.207255	0.999985
RRN3P1	1.55982	0.207293	0.999985
GUCA1B	1.55966	0.207333	0.999985
PIP5K1B	1.55855	0.207607	0.999985
TLR10	1.55838	0.207648	0.999985
BHMT2	1.55651	0.208111	0.999985
SPP1	1.556	0.208236	0.999985
CEBPD	1.55543	0.208377	0.999985
MYD88	1.55537	0.208393	0.999985
CTAGE5	1.55481	0.208532	0.999985
EIF3K	1.55431	0.208657	0.999985
RNF10	1.5537	0.208808	0.999985
PRPF4	1.5529	0.209006	0.999985
TMSB15A	1.5529	0.209007	0.999985
CEACAM3	1.55285	0.20902	0.999985
ZNF622	1.55219	0.209182	0.999985
SSR4	1.55177	0.209286	0.999985
KRTAP8-1	1.55154	0.209343	0.999985
ERH	1.55106	0.209465	0.999985
TBRG4	1.55038	0.209634	0.999985
PTHLH	1.55034	0.209643	0.999985
DOK5	1.55012	0.209698	0.999985
CLDN6	1.5493	0.209903	0.999985
TNNC1	1.54929	0.209904	0.999985
FZD4	1.54819	0.210179	0.999985
C16orf55	1.54784	0.210268	0.999985
PLXNB3	1.54778	0.210282	0.999985
STIM1	1.54643	0.21062	0.999985
PISD	1.54557	0.210834	0.999985
ADPRHL2	1.54525	0.210916	0.999985
H2AFY2	1.54405	0.211216	0.999985
KLHL10	1.54391	0.211251	0.999985
FLJ27243	1.54321	0.211426	0.999985
DAG1	1.5432	0.21143	0.999985
ICOSLG	1.54294	0.211494	0.999985
ZNF343	1.54254	0.211594	0.999985
ZHX2	1.54252	0.211601	0.999985
OK/SW-CL.58	1.54199	0.211733	0.999985
NDUFB10	1.54126	0.211917	0.999985
NDUFA13	1.53987	0.212268	0.999985
RBP5	1.53962	0.212331	0.999985
MRTO4	1.53924	0.212426	0.999985
SPRY1	1.53885	0.212525	0.999985
TCTN3	1.53872	0.212558	0.999985
PGCP	1.53743	0.212882	0.999985
EBF2	1.53671	0.213066	0.999985
GPC5	1.53588	0.213276	0.999985
RFTN2	1.53574	0.21331	0.999985
TRIM28	1.53563	0.213338	0.999985
UBASH3B	1.53415	0.213715	0.999985
MKRN9P	1.53344	0.213894	0.999985
MRPL32	1.53188	0.214291	0.999985
ZNF491	1.53187	0.214293	0.999985
C1orf129	1.53091	0.214537	0.999985
RAB11FIP1	1.5306	0.214617	0.999985
CYP4F12	1.52994	0.214785	0.999985
CPA4	1.52927	0.214955	0.999985
FAM84A	1.52909	0.215003	0.999985
ARFIP2	1.529	0.215025	0.999985
C11orf53	1.52894	0.215041	0.999985
HCK	1.52892	0.215045	0.999985
ITGB8	1.52885	0.215064	0.999985
UBAC1	1.52848	0.215158	0.999985
CDC25B	1.52839	0.215182	0.999985
IMPDH2	1.52559	0.215898	0.999985
RDH12	1.52525	0.215984	0.999985
CARM1	1.52459	0.216154	0.999985
CRISPLD2	1.52405	0.216291	0.999985
NUTF2	1.52324	0.2165	0.999985
FICD	1.52314	0.216527	0.999985
TMEM45A	1.523	0.216562	0.999985
SRPRB	1.52215	0.216781	0.999985
SFXN5	1.52138	0.216978	0.999985
CCDC122	1.51981	0.217385	0.999985
FGF23	1.51951	0.21746	0.999985
EPAS1	1.51933	0.217507	0.999985
NANOGNB	1.51789	0.217878	0.999985
OR10H2	1.51684	0.218151	0.999985
PTH	1.51656	0.218223	0.999985
PHACTR3	1.51607	0.218351	0.999985
VAV1	1.51525	0.218562	0.999985
LOC146336	1.51446	0.218768	0.999985
OR5L2	1.51404	0.218876	0.999985
CST4	1.51297	0.219154	0.999985
METTL2A	1.5128	0.2192	0.999985
PAEP	1.51214	0.219371	0.999985
MRPS16	1.51193	0.219425	0.999985
RBX1	1.51188	0.219439	0.999985
OR4D5	1.51187	0.219442	0.999985
GOLT1A	1.51142	0.219558	0.999985
KRTAP13-3	1.51138	0.219568	0.999985
RPS18	1.51053	0.219791	0.999985
CD2	1.51008	0.219909	0.999985
ITIH2	1.50824	0.220388	0.999985
FBXW5	1.5081	0.220426	0.999985
LZTR1	1.50773	0.220521	0.999985
SNIP1	1.50723	0.220653	0.999985
HIST1H4D	1.50674	0.22078	0.999985
MAP2K3	1.50614	0.220938	0.999985
SNRNP70	1.50486	0.221273	0.999985
PTPN2	1.5026	0.221867	0.999985
NACC1	1.50239	0.221922	0.999985
AQP1	1.50135	0.222196	0.999985
RPN2	1.50033	0.222465	0.999985
PPIH	1.49879	0.22287	0.999985
MYL9	1.49797	0.223089	0.999985
HABP2	1.49782	0.223128	0.999985
NLGN4Y	1.49725	0.223278	0.999985
IFNA1	1.49629	0.223532	0.999985
NKAIN3	1.49629	0.223533	0.999985
NCRNA00029	1.49508	0.223853	0.999985
FMO4	1.49435	0.224048	0.999985
SLC6A9	1.49336	0.22431	0.999985
DRG2	1.49302	0.224402	0.999985
PCDH8	1.49296	0.224417	0.999985
DNAJB11	1.49165	0.224767	0.999985
DOK1	1.48891	0.225496	0.999985
GPR116	1.48887	0.225507	0.999985
STEAP1	1.48875	0.22554	0.999985
EXO1	1.4887	0.225552	0.999985
PHLDA3	1.48853	0.225598	0.999985
B3GAT2	1.48816	0.225698	0.999985
MRPL14	1.48805	0.225728	0.999985
DPF1	1.48742	0.225895	0.999985
CCL2	1.48726	0.225937	0.999985
ZNF252	1.48719	0.225957	0.999985
AP1M1	1.48663	0.226108	0.999985
CAPNS2	1.48644	0.226157	0.999985
H2AFV	1.48597	0.226283	0.999985
SLC16A3	1.4857	0.226357	0.999985
PAQR8	1.48532	0.226456	0.999985
PLCB2	1.48495	0.226556	0.999985
MGC2752	1.48495	0.226557	0.999985
CALR	1.48436	0.226716	0.999985
CDK16	1.48345	0.226959	0.999985
SLC39A3	1.4833	0.227	0.999985
SLC27A1	1.48323	0.227018	0.999985
PPA1	1.4831	0.227055	0.999985
SNAI1	1.48259	0.227192	0.999985
NPR2	1.48256	0.2272	0.999985
OMD	1.48171	0.227429	0.999985
KCNV2	1.47945	0.228038	0.999985
OR10A3	1.47806	0.228413	0.999985
C20orf166	1.47805	0.228415	0.999985
TSC22D3	1.47654	0.228826	0.999985
AGRP	1.47641	0.228859	0.999985
HEPACAM	1.4763	0.22889	0.999985
ZBTB49	1.47607	0.228951	0.999985
C1orf38	1.47565	0.229067	0.999985
MRPS18A	1.47562	0.229073	0.999985
KIR2DL2	1.47507	0.229225	0.999985
MAD2L2	1.47498	0.229248	0.999985
EZH2	1.4749	0.22927	0.999985
IL2	1.47442	0.229401	0.999985
KIAA1199	1.47427	0.229442	0.999985
LYPD6B	1.4736	0.229622	0.999985
NPM1	1.47348	0.229655	0.999985
LOC153684	1.47297	0.229794	0.999985
TCTA	1.4729	0.229815	0.999985
C11orf76	1.47283	0.229832	0.999985
FNDC5	1.47275	0.229854	0.999985
DEFA4	1.47266	0.229878	0.999985
LCA5L	1.47249	0.229925	0.999985
SLC38A5	1.47208	0.230036	0.999985
VN1R3	1.47169	0.230144	0.999985
OR51E2	1.47143	0.230214	0.999985
TXNL4A	1.47027	0.23053	0.999985
BIRC3	1.47004	0.230594	0.999985
POLR2E	1.46945	0.230753	0.999985
OR5K2	1.46931	0.230792	0.999985
COL6A5	1.46881	0.230929	0.999985
TSNARE1	1.46853	0.231004	0.999985
PFDN6	1.46762	0.231254	0.999985
RIN2	1.46759	0.231261	0.999985
ANKRD55	1.46618	0.231648	0.999985
FLNB	1.46509	0.231949	0.999985
CSRP1	1.46486	0.232011	0.999985
GRAPL	1.46481	0.232024	0.999985
BANP	1.46386	0.232285	0.999985
CYP1B1	1.46352	0.232378	0.999985
C14orf39	1.46344	0.2324	0.999985
PPIL2	1.46336	0.232422	0.999985
NDUFA1	1.46309	0.232498	0.999985
TRPS1	1.46308	0.2325	0.999985
OR4S1	1.46307	0.232503	0.999985
C6orf54	1.46179	0.232856	0.999985
CLP1	1.46165	0.232892	0.999985
MAP3K15	1.46151	0.232933	0.999985
SNAP47	1.46118	0.233023	0.999985
KCNK9	1.46089	0.233104	0.999985
VCAM1	1.46022	0.233287	0.999985
WDR18	1.46022	0.233287	0.999985
EXOSC3	1.45939	0.233517	0.999985
NBPF3	1.45869	0.23371	0.999985
UBL4A	1.45865	0.233722	0.999985
SERPINF1	1.45798	0.233907	0.999985
HSD17B3	1.45734	0.234083	0.999985
CCNB3	1.45711	0.234148	0.999985
CD300LD	1.45697	0.234188	0.999985
ITM2C	1.45682	0.234229	0.999985
PAFAH1B3	1.45655	0.234304	0.999985
TRIAP1	1.45438	0.234907	0.999985
OR51I1	1.45437	0.234909	0.999985
CALB2	1.45423	0.234947	0.999985
ALDH1B1	1.45291	0.235314	0.999985
C21orf82	1.45262	0.235394	0.999985
CDC6	1.45254	0.235416	0.999985
GMCL1	1.45206	0.235551	0.999985
DCN	1.45196	0.235578	0.999985
BTNL9	1.45195	0.235581	0.999985
RETSAT	1.45191	0.235593	0.999985
ANKRD40	1.45189	0.235598	0.999985
PHF19	1.4515	0.235706	0.999985
MANBAL	1.45062	0.235953	0.999985
KCNJ8	1.45018	0.236076	0.999985
MRPL13	1.44971	0.236206	0.999985
ELP2P	1.44852	0.236539	0.999985
CYSLTR1	1.44844	0.236561	0.999985
TUBA4B	1.44835	0.236586	0.999985
MRPS11	1.44835	0.236587	0.999985
MFAP1	1.44783	0.236732	0.999985
CCT2	1.4476	0.236795	0.999985
AIF1L	1.44704	0.236952	0.999985
RPRM	1.44696	0.236976	0.999985
ADSL	1.44569	0.237332	0.999985
GPAT2	1.44483	0.237572	0.999985
MBD1	1.44464	0.237626	0.999985
TRIM62	1.44439	0.237697	0.999985
SELS	1.44429	0.237726	0.999985
PARD3B	1.44397	0.237814	0.999985
ZBTB45	1.44242	0.238249	0.999985
CDK10	1.44169	0.238455	0.999985
ART5	1.4414	0.238537	0.999985
HOXD13	1.44097	0.238658	0.999985
C17orf97	1.44094	0.238668	0.999985
ZIC1	1.44042	0.238816	0.999985
TUBB2B	1.44008	0.238911	0.999985
NME1	1.43947	0.239083	0.999985
SLC13A3	1.43908	0.239192	0.999985
CCR3	1.43857	0.239338	0.999985
GLA	1.43846	0.239369	0.999985
GCKR	1.43797	0.239507	0.999985
GPRC5D	1.4379	0.239527	0.999985
RTN4RL1	1.43649	0.239926	0.999985
SLC9A11	1.43638	0.239957	0.999985
HTRA2	1.4359	0.240094	0.999985
TUB	1.43563	0.240169	0.999985
MNAT1	1.43498	0.240355	0.999985
LAP3	1.43461	0.240458	0.999985
ARVP6125	1.43386	0.240674	0.999985
MED16	1.43175	0.241273	0.999985
HIST1H4C	1.43129	0.241403	0.999985
MYO19	1.43098	0.241493	0.999985
GLI3	1.43037	0.241668	0.999985
ACTL7A	1.43005	0.24176	0.999985
ADHFE1	1.43	0.241773	0.999985
UBE2B	1.42985	0.241816	0.999985
GJA4	1.42961	0.241883	0.999985
C10orf11	1.42903	0.242048	0.999985
HIST1H3A	1.42889	0.242089	0.999985
ASB11	1.42862	0.242167	0.999985
C19orf45	1.42855	0.242188	0.999985
PTENP1	1.42793	0.242363	0.999985
CD27	1.42745	0.242501	0.999985
CTGF	1.42729	0.242546	0.999985
CCDC34	1.42725	0.242558	0.999985
PSMF1	1.42725	0.24256	0.999985
DACH1	1.427	0.242631	0.999985
RPL36AL	1.42659	0.242749	0.999985
HDAC11	1.42576	0.242985	0.999985
OR5L1	1.42518	0.243153	0.999985
TUSC1	1.42481	0.243258	0.999985
RAB35	1.42442	0.243372	0.999985
ENTPD7	1.4233	0.243693	0.999985
MLYCD	1.4229	0.243808	0.999985
SYNGAP1	1.42278	0.243842	0.999985
SLC6A16	1.42258	0.2439	0.999985
C1orf74	1.42248	0.243929	0.999985
PPIA	1.42229	0.243985	0.999985
ZNF669	1.42187	0.244106	0.999985
USE1	1.42034	0.244545	0.999985
CD2BP2	1.41997	0.244653	0.999985
MID1IP1	1.41883	0.244983	0.999985
2021-09-09	1.41851	0.245074	0.999985
GPRC5B	1.41783	0.245272	0.999985
TMOD1	1.41732	0.24542	0.999985
CABIN1	1.41731	0.245422	0.999985
DPCD	1.41721	0.245452	0.999985
CHST6	1.41701	0.24551	0.999985
C4orf36	1.41662	0.245623	0.999985
NSUN2	1.41634	0.245703	0.999985
ANGPT1	1.4154	0.245975	0.999985
SOX9	1.4152	0.246034	0.999985
MATN3	1.41494	0.246109	0.999985
CCRL1	1.41442	0.246261	0.999985
UBD	1.41387	0.246421	0.999985
POF1B	1.41282	0.246724	0.999985
SERGEF	1.41279	0.246736	0.999985
DSTNP2	1.4117	0.247053	0.999985
POLD2	1.41086	0.247296	0.999985
TRIM69	1.4107	0.247343	0.999985
DDO	1.40965	0.24765	0.999985
OR52M1	1.40951	0.24769	0.999985
SUMO1	1.40888	0.247875	0.999985
C2orf88	1.40841	0.248013	0.999985
RAG1AP1	1.40818	0.24808	0.999985
FUT7	1.40769	0.248224	0.999985
C1orf111	1.40721	0.248363	0.999985
GFPT2	1.40603	0.248709	0.999985
PITPNM2	1.40543	0.248885	0.999985
MSTN	1.40488	0.249047	0.999985
EIF2S2	1.40455	0.249145	0.999985
KIAA0427	1.40421	0.249246	0.999985
TMED3	1.4041	0.249276	0.999985
ACTRT1	1.40395	0.249321	0.999985
ZNF492	1.4037	0.249395	0.999985
FAM124A	1.40264	0.249705	0.999985
SEPP1	1.40243	0.249767	0.999985
ST18	1.40117	0.25014	0.999985
RNF138	1.40108	0.250165	0.999985
C19orf53	1.40076	0.250259	0.999985
CLEC12B	1.40047	0.250347	0.999985
FADS3	1.40035	0.250381	0.999985
FADS2	1.40013	0.250446	0.999985
GYG1	1.3994	0.250662	0.999985
TNFAIP2	1.39929	0.250695	0.999985
MSX2	1.39846	0.250939	0.999985
AP1G2	1.39834	0.250976	0.999985
FADS1	1.39698	0.251378	0.999985
NMU	1.39682	0.251425	0.999985
HBCBP	1.39645	0.251535	0.999985
AURKA	1.39642	0.251544	0.999985
CD84	1.39597	0.251677	0.999985
FOXK2	1.39454	0.252102	0.999985
OR51B6	1.39431	0.252171	0.999985
SLC7A1	1.39424	0.252192	0.999985
RAN	1.39401	0.252259	0.999985
HMBS	1.39284	0.252609	0.999985
DDX56	1.39271	0.252645	0.999985
HIST1H2BF	1.39205	0.252843	0.999985
LOC84856	1.39192	0.252882	0.999985
TMEM208	1.39165	0.252962	0.999985
DYNLT1	1.39137	0.253045	0.999985
CCNE1	1.39123	0.253087	0.999985
SSTR2	1.39123	0.253088	0.999985
C12orf44	1.39095	0.25317	0.999985
APCDD1	1.39091	0.253184	0.999985
SVIL	1.39087	0.253194	0.999985
ASNA1	1.39006	0.253437	0.999985
ACOX3	1.38934	0.253652	0.999985
SHD	1.38749	0.254204	0.999985
ADAM9	1.38747	0.25421	0.999985
PSME1	1.38673	0.254433	0.999985
FAM118B	1.38626	0.254574	0.999985
RPL18	1.38605	0.254637	0.999985
STX2	1.38586	0.254694	0.999985
PLA2G1B	1.38573	0.254732	0.999985
CDK4	1.38573	0.254732	0.999985
SERHL2	1.38567	0.254752	0.999985
USP9Y	1.38553	0.254792	0.999985
NEU1	1.38507	0.254932	0.999985
PLD1	1.38501	0.25495	0.999985
TMEM195	1.38483	0.255002	0.999985
ATP5SL	1.38475	0.255027	0.999985
HIST1H4B	1.38384	0.255301	0.999985
PTGER1	1.38381	0.255309	0.999985
C1orf212	1.38369	0.255345	0.999985
PDE9A	1.38332	0.255458	0.999985
HSPE1	1.38304	0.255541	0.999985
PER3	1.38283	0.255603	0.999985
TYW1	1.38281	0.255611	0.999985
PDE7B	1.38213	0.255816	0.999985
UBE2D3	1.37973	0.25654	0.999985
CYTH4	1.37968	0.256553	0.999985
CLDN4	1.37899	0.256764	0.999985
CYP2J2	1.37841	0.256937	0.999985
C1orf54	1.37841	0.256938	0.999985
PPP3R2	1.37809	0.257034	0.999985
LTC4S	1.37779	0.257126	0.999985
PRDM15	1.37689	0.2574	0.999985
OR1F1	1.37676	0.257437	0.999985
HMMR	1.37671	0.257453	0.999985
CCT5	1.37629	0.257579	0.999985
SNX12	1.3752	0.25791	0.999985
EYA1	1.37515	0.257925	0.999985
FAM200A	1.37421	0.258211	0.999985
PATE2	1.37413	0.258237	0.999985
NR4A3	1.37408	0.258252	0.999985
NARF	1.37407	0.258254	0.999985
NT5E	1.37385	0.258321	0.999985
ANGPT2	1.37232	0.258787	0.999985
C17orf47	1.37159	0.259011	0.999985
AUTS2	1.37122	0.259123	0.999985
NEK5	1.37102	0.259183	0.999985
MS4A1	1.371	0.259188	0.999985
PDZD4	1.37048	0.259347	0.999985
CAMLG	1.37017	0.259444	0.999985
TP53	1.36896	0.259811	0.999985
ARF4	1.36809	0.260077	0.999985
NCK1	1.36744	0.260276	0.999985
LOC100128185	1.36735	0.260304	0.999985
PIK3AP1	1.36652	0.26056	0.999985
OR10S1	1.36622	0.26065	0.999985
KLHL7	1.36571	0.260808	0.999985
SNAPC5	1.36545	0.260886	0.999985
SLC12A4	1.3646	0.261149	0.999985
HPS6	1.36451	0.261175	0.999985
ACER1	1.3645	0.26118	0.999985
SURF6	1.36444	0.261199	0.999985
SPTB	1.364	0.261334	0.999985
CXCR2P1	1.36347	0.261497	0.999985
TERF1	1.36317	0.261588	0.999985
LYPLA1	1.36315	0.261595	0.999985
B4GALT3	1.36249	0.261797	0.999985
NPR3	1.36219	0.261888	0.999985
ZNF263	1.36152	0.262095	0.999985
EFS	1.36082	0.262312	0.999985
C1orf114	1.35993	0.262585	0.999985
FABP2	1.35942	0.262744	0.999985
C13orf34	1.35933	0.26277	0.999985
EDA2R	1.35929	0.262784	0.999985
PPP1R7	1.35922	0.262806	0.999985
CCDC89	1.359	0.262874	0.999985
C2orf18	1.35838	0.263065	0.999985
OR2Z1	1.35822	0.263114	0.999985
TMEM200A	1.35818	0.263126	0.999985
NINJ2	1.35628	0.263717	0.999985
VSIG1	1.35626	0.263723	0.999985
EFHD2	1.35608	0.263778	0.999985
PPP1R14C	1.35534	0.264007	0.999985
ESRP1	1.35499	0.264115	0.999985
SEMA6A	1.35486	0.264156	0.999985
TMEM104	1.35443	0.26429	0.999985
TAS2R46	1.35433	0.264321	0.999985
SERPINB10	1.35344	0.264597	0.999985
LSM4	1.35338	0.264616	0.999985
RPS4Y1	1.3528	0.264798	0.999985
ZNF576	1.35259	0.264863	0.999985
PDZK1	1.35238	0.264926	0.999985
PFN1	1.35188	0.265082	0.999985
LHFPL5	1.35176	0.265121	0.999985
TEX13A	1.35093	0.265381	0.999985
RASGRP2	1.35071	0.265449	0.999985
IGF2BP2	1.35007	0.265649	0.999985
SIRPD	1.34966	0.265776	0.999985
DHRS7	1.34939	0.265862	0.999985
STK11	1.34874	0.266064	0.999985
PIP	1.34793	0.266316	0.999985
C15orf54	1.34768	0.266396	0.999985
MEPCE	1.34766	0.2664	0.999985
APOD	1.34699	0.26661	0.999985
ATPAF2	1.34697	0.266616	0.999985
MAGEA12	1.34639	0.266798	0.999985
NKD1	1.34637	0.266805	0.999985
GARS	1.34603	0.266912	0.999985
PSMA7	1.34598	0.266929	0.999985
ZNF549	1.34559	0.267049	0.999985
ZNF215	1.34508	0.267209	0.999985
CERK	1.34507	0.267213	0.999985
ANKZF1	1.34377	0.267622	0.999985
ANAPC16	1.34365	0.26766	0.999985
SPINT2	1.34352	0.267701	0.999985
NHP2L1	1.34343	0.26773	0.999985
GK3P	1.34312	0.267827	0.999985
GPR26	1.34253	0.268011	0.999985
TALDO1	1.34208	0.268152	0.999985
DAPK3	1.34163	0.268296	0.999985
MRPL27	1.34142	0.268361	0.999985
AAMP	1.34138	0.268375	0.999985
GUCY2F	1.34137	0.268377	0.999985
FBXO27	1.34125	0.268416	0.999985
RUVBL1	1.34109	0.268465	0.999985
GADD45A	1.34072	0.268581	0.999985
CD83	1.33978	0.268878	0.999985
LSM14B	1.33958	0.26894	0.999985
GIMAP1	1.33872	0.269214	0.999985
CTSB	1.33693	0.26978	0.999985
C12orf5	1.33656	0.269896	0.999985
GFRA3	1.33653	0.269908	0.999985
ZNF765	1.33584	0.270125	0.999985
PMM1	1.33546	0.270245	0.999985
WDR46	1.33503	0.270382	0.999985
TRAPPC5	1.33484	0.270442	0.999985
NLGN3	1.33483	0.270446	0.999985
TMEM111	1.33457	0.27053	0.999985
BARX2	1.33433	0.270604	0.999985
EPN2	1.33432	0.270609	0.999985
ERVWE1	1.33398	0.270716	0.999985
SSX3	1.33389	0.270746	0.999985
CREB3L4	1.33378	0.270779	0.999985
CCDC144NL	1.33316	0.270977	0.999985
KIF15	1.33271	0.271121	0.999985
HERPUD1	1.33239	0.271223	0.999985
CDCA7	1.33192	0.271372	0.999985
DYRK4	1.33159	0.271477	0.999985
ADRB1	1.33154	0.271491	0.999985
BMP7	1.33119	0.271605	0.999985
MAD2L1	1.3311	0.271631	0.999985
SLC38A7	1.33034	0.271875	0.999985
LPL	1.32946	0.272155	0.999985
TBX20	1.3289	0.272335	0.999985
ITGA1	1.32868	0.272406	0.999985
YEATS4	1.3286	0.27243	0.999985
CLIC5	1.32778	0.272694	0.999985
TSPAN15	1.3276	0.272752	0.999985
CPLX4	1.32745	0.272798	0.999985
VASH2	1.32705	0.272927	0.999985
CD109	1.32694	0.272963	0.999985
STAC2	1.32664	0.273059	0.999985
NMI	1.32659	0.273073	0.999985
DNAJC17	1.32653	0.273093	0.999985
ALKBH2	1.32558	0.273398	0.999985
ZBTB22	1.3252	0.27352	0.999985
OGFR	1.32478	0.273654	0.999985
RANBP3	1.32478	0.273655	0.999985
KRT16	1.3245	0.273743	0.999985
RAP1GAP2	1.32434	0.273796	0.999985
CDK3	1.32361	0.27403	0.999985
TRAF7	1.32304	0.274214	0.999985
HAMP	1.32302	0.27422	0.999985
OLFM1	1.3228	0.27429	0.999985
ADRM1	1.3226	0.274357	0.999985
RGS13	1.32217	0.274493	0.999985
C3orf30	1.32217	0.274493	0.999985
FOXJ1	1.32173	0.274635	0.999985
CD300A	1.32063	0.274989	0.999985
TBCA	1.32042	0.275056	0.999985
PDE10A	1.32017	0.27514	0.999985
FAM91A1	1.32016	0.275142	0.999985
AKAP8L	1.32002	0.275188	0.999985
C11orf9	1.31934	0.275406	0.999985
MEI1	1.31886	0.275561	0.999985
FOSL2	1.31883	0.27557	0.999985
JTB	1.31807	0.275818	0.999985
GPKOW	1.31768	0.275944	0.999985
AZGP1	1.3176	0.275969	0.999985
IFT20	1.31729	0.27607	0.999985
CST7	1.31705	0.276148	0.999985
PTGIS	1.31582	0.276545	0.999985
ZFP36	1.31447	0.276985	0.999985
CRTC2	1.31436	0.277018	0.999985
ABCB1	1.31421	0.277068	0.999985
CHMP2A	1.31398	0.277143	0.999985
BOK	1.31391	0.277166	0.999985
TBL1Y	1.31368	0.277239	0.999985
PPRC1	1.31354	0.277284	0.999985
TRH	1.31349	0.277302	0.999985
B3GAT3	1.31263	0.277581	0.999985
HHATL	1.31216	0.277735	0.999985
AP3D1	1.31213	0.277743	0.999985
BRF1	1.31213	0.277745	0.999985
OR6F1	1.31201	0.277782	0.999985
UTP6	1.31171	0.27788	0.999985
POR	1.31148	0.277956	0.999985
CRIPAK	1.31137	0.27799	0.999985
PTPN21	1.31042	0.278301	0.999985
CXCL16	1.31038	0.278315	0.999985
COX5A	1.31035	0.278323	0.999985
CLEC4E	1.31032	0.278334	0.999985
ZNF167	1.3102	0.278372	0.999985
RFX8	1.30977	0.278512	0.999985
EVL	1.30954	0.278587	0.999985
MCART1	1.30928	0.278674	0.999985
SLC40A1	1.30902	0.27876	0.999985
IGHV7-81	1.30895	0.278779	0.999985
KIAA0101	1.30879	0.278833	0.999985
AFP	1.30807	0.279069	0.999985
C11orf71	1.30794	0.279111	0.999985
ZNF333	1.30789	0.279128	0.999985
TCEB2	1.3069	0.279451	0.999985
NAIF1	1.3066	0.27955	0.999985
CCDC149	1.3065	0.279583	0.999985
ENDOU	1.30647	0.279591	0.999985
SLC43A1	1.30614	0.279701	0.999985
ABCF2	1.306	0.279745	0.999985
PARS2	1.30574	0.279831	0.999985
C11orf40	1.30574	0.279833	0.999985
C5orf35	1.30572	0.279837	0.999985
MSR1	1.3056	0.279877	0.999985
LOC440173	1.30539	0.279945	0.999985
ZNF135	1.3044	0.280273	0.999985
CPXM2	1.30419	0.28034	0.999985
POTEA	1.30375	0.280484	0.999985
SLC22A24	1.3033	0.280634	0.999985
AXL	1.30273	0.280819	0.999985
TSC22D1	1.30187	0.281103	0.999985
ZNF658	1.30165	0.281174	0.999985
GSTA1	1.30161	0.28119	0.999985
FAM175A	1.30154	0.281211	0.999985
OPTN	1.30095	0.281407	0.999985
PLEKHJ1	1.30088	0.28143	0.999985
GNG13	1.29953	0.281874	0.999985
PFDN2	1.29944	0.281904	0.999985
FGGY	1.29878	0.282121	0.999985
LRRC17	1.29868	0.282156	0.999985
KCNK17	1.29811	0.282342	0.999985
CEP250	1.29772	0.282474	0.999985
MRPL4	1.29674	0.282795	0.999985
MARCKSL1	1.29651	0.282873	0.999985
IGFBP4	1.29628	0.282949	0.999985
P2RX5	1.29469	0.283474	0.999985
NCRNA00242	1.29426	0.283618	0.999985
PSG7	1.29335	0.283922	0.999985
HMCN1	1.29335	0.283923	0.999985
MED20	1.29286	0.284084	0.999985
RPL4	1.2928	0.284104	0.999985
FLJ20712	1.2927	0.284138	0.999985
SST	1.29151	0.284532	0.999985
OTX2	1.29092	0.28473	0.999985
GPR120	1.29086	0.284749	0.999985
OMP	1.29047	0.284881	0.999985
C10orf91	1.28965	0.285152	0.999985
MTG1	1.28957	0.285181	0.999985
PIN1	1.28937	0.285245	0.999985
ARL9	1.28924	0.285291	0.999985
POFUT2	1.2891	0.285336	0.999985
KMO	1.2888	0.285435	0.999985
FBXO17	1.28843	0.285559	0.999985
NEUROG1	1.28787	0.285748	0.999985
SPACA4	1.28751	0.285868	0.999985
F2RL1	1.28698	0.286045	0.999985
RPS20	1.28689	0.286074	0.999985
HOXB7	1.28622	0.2863	0.999985
NANS	1.28609	0.286345	0.999985
JAK3	1.286	0.286373	0.999985
LAMA2	1.28575	0.286457	0.999985
RPUSD3	1.28466	0.286821	0.999985
PLA1A	1.28464	0.286828	0.999985
PRMT1	1.28426	0.286955	0.999985
DSN1	1.28333	0.287269	0.999985
KRTAP4-12	1.28322	0.287304	0.999985
C10orf126	1.2831	0.287348	0.999985
MAP4K4	1.2823	0.287615	0.999985
DUSP26	1.28201	0.287713	0.999985
F8	1.28191	0.287746	0.999985
BAT5	1.28154	0.287872	0.999985
DUSP6	1.28123	0.287977	0.999985
UNC119	1.2809	0.288088	0.999985
SNRPA	1.2808	0.288119	0.999985
KRTAP10-12	1.28047	0.288231	0.999985
ZFY	1.28014	0.288342	0.999985
CAGE1	1.27997	0.2884	0.999985
TAF12	1.27985	0.28844	0.999985
SHROOM3	1.27969	0.288494	0.999985
OR6C2	1.2794	0.288593	0.999985
DLG5	1.27931	0.288622	0.999985
UGT2B4	1.27875	0.288813	0.999985
LYZL4	1.27866	0.288841	0.999985
KRTAP6-1	1.27781	0.289131	0.999985
MRPS34	1.27724	0.289321	0.999985
LY6H	1.27695	0.289421	0.999985
SLC37A2	1.27692	0.289432	0.999985
HOXD3	1.27681	0.289468	0.999985
CYFIP1	1.27627	0.28965	0.999985
OR5T3	1.27611	0.289705	0.999985
SKA3	1.27452	0.290243	0.999985
PRC1	1.27285	0.29081	0.999985
KIF5A	1.27254	0.290915	0.999985
SSNA1	1.27094	0.291458	0.999985
HOXC9	1.27078	0.291514	0.999985
DEDD2	1.27068	0.291547	0.999985
SH3BP4	1.27064	0.291562	0.999985
OR4X2	1.27053	0.291598	0.999985
KRTAP12-4	1.27014	0.291732	0.999985
RBP4	1.26933	0.29201	0.999985
PPP1R2	1.26894	0.29214	0.999985
COG8	1.26875	0.292207	0.999985
USP51	1.26862	0.292251	0.999985
LGSN	1.26856	0.292273	0.999985
RHOH	1.2684	0.292326	0.999985
FBXL19	1.26825	0.292379	0.999985
ERCC1	1.26817	0.292405	0.999985
TRHR	1.26795	0.292479	0.999985
ZNF396	1.26772	0.292557	0.999985
OR2AT4	1.26689	0.292843	0.999985
PHF23	1.26672	0.292901	0.999985
PSMB7	1.26636	0.293024	0.999985
SERPINB4	1.26627	0.293053	0.999985
IFITM4P	1.26613	0.293104	0.999985
MGC42157	1.2659	0.293181	0.999985
PIM2	1.26584	0.293203	0.999985
PLXNA4	1.26511	0.293452	0.999985
GPX1	1.26485	0.293539	0.999985
CTDNEP1	1.26469	0.293597	0.999985
KIR2DL1	1.26444	0.29368	0.999985
C22orf43	1.26438	0.293703	0.999985
HDDC3	1.26411	0.293794	0.999985
STK35	1.26404	0.293819	0.999985
BRD1	1.26369	0.293938	0.999985
TMEM141	1.26348	0.294012	0.999985
SNRPB2	1.26305	0.294158	0.999985
ZNF19	1.26302	0.294169	0.999985
MYBPH	1.26272	0.294271	0.999985
TNFRSF19	1.2625	0.294348	0.999985
IMP4	1.2625	0.294349	0.999985
TESK2	1.26223	0.294439	0.999985
LOX	1.26221	0.294446	0.999985
PES1	1.26199	0.294522	0.999985
POC1A	1.26181	0.294584	0.999985
SNRPB	1.26165	0.294641	0.999985
COBL	1.26157	0.294666	0.999985
NAT9	1.26141	0.294724	0.999985
TRIM3	1.26138	0.294732	0.999985
ANP32B	1.26115	0.294811	0.999985
MLXIP	1.26077	0.294942	0.999985
CEBPB	1.26074	0.294952	0.999985
OR5D14	1.26027	0.295114	0.999985
PLCD4	1.26018	0.295147	0.999985
KRTAP12-1	1.26017	0.29515	0.999985
BTK	1.25966	0.295323	0.999985
ATF4	1.25963	0.295334	0.999985
RWDD1	1.25892	0.295581	0.999985
CCT3	1.25877	0.295633	0.999985
RXRG	1.25836	0.295772	0.999985
FUCA2	1.25703	0.296233	0.999985
RGS9	1.2569	0.296279	0.999985
SH3BP5L	1.25684	0.296299	0.999985
CAMKK2	1.25644	0.296436	0.999985
UPF3B	1.25636	0.296466	0.999985
FGD5	1.2563	0.296486	0.999985
ELSPBP1	1.25546	0.296777	0.999985
NDE1	1.25518	0.296872	0.999985
FAM123A	1.25496	0.296948	0.999985
BEST3	1.25403	0.29727	0.999985
2021-03-10	1.25388	0.297324	0.999985
C21orf59	1.25384	0.297339	0.999985
COASY	1.25365	0.297402	0.999985
TMED6	1.25348	0.297463	0.999985
IFNGR1	1.25345	0.297472	0.999985
MAGEB6	1.25345	0.297473	0.999985
MFSD2B	1.25295	0.297646	0.999985
HIST1H2BE	1.25287	0.297675	0.999985
C3orf26	1.2526	0.297769	0.999985
UTP3	1.25259	0.297772	0.999985
HGS	1.25246	0.297818	0.999985
OR51L1	1.25212	0.297936	0.999985
FLJ40536	1.25203	0.297966	0.999985
CD86	1.25158	0.298123	0.999985
PRELP	1.25147	0.298162	0.999985
PLP1	1.2509	0.298358	0.999985
XAF1	1.25059	0.298466	0.999985
APBB1IP	1.2494	0.298881	0.999985
DOCK5	1.24927	0.298926	0.999985
UPP1	1.24922	0.298945	0.999985
SIN3B	1.24916	0.298966	0.999985
ST6GALNAC2	1.24895	0.299038	0.999985
MAST1	1.24895	0.29904	0.999985
TEC	1.24844	0.299217	0.999985
GSTA2	1.24783	0.29943	0.999985
MYO10	1.2473	0.299616	0.999985
MUC7	1.24687	0.299766	0.999985
BCAP31	1.24645	0.299913	0.999985
ELOVL1	1.24624	0.299986	0.999985
URM1	1.2462	0.299999	0.999985
FAM104B	1.2462	0.300001	0.999985
SLC6A11	1.24555	0.300226	0.999985
GOLIM4	1.24554	0.300232	0.999985
C16orf46	1.24551	0.30024	0.999985
POLDIP3	1.24518	0.300357	0.999985
PDC	1.24452	0.300586	0.999985
DDX3Y	1.24413	0.300723	0.999985
LOC25845	1.24379	0.300844	0.999985
PIM1	1.24376	0.300855	0.999985
PHLDB1	1.24362	0.300902	0.999985
SLC10A2	1.24271	0.301222	0.999985
KIAA1161	1.24239	0.301334	0.999985
SFXN2	1.24195	0.30149	0.999985
SNRPD3	1.24183	0.301533	0.999985
PNPLA7	1.2417	0.301577	0.999985
FKBP1A	1.24071	0.301924	0.999985
NACA	1.24038	0.30204	0.999985
ASB12	1.24034	0.302055	0.999985
BTBD6	1.23999	0.302179	0.999985
GIT1	1.23981	0.302241	0.999985
SLC22A3	1.23965	0.3023	0.999985
CCDC48	1.23953	0.302341	0.999985
OR10J5	1.23908	0.302501	0.999985
TSSK6	1.23839	0.302742	0.999985
HPSE2	1.23782	0.302943	0.999985
TNFAIP3	1.23741	0.30309	0.999985
RPS11	1.23712	0.303193	0.999985
TNP2	1.23702	0.303226	0.999985
OR6W1P	1.23604	0.303572	0.999985
OSCP1	1.23498	0.303947	0.999985
TIGD1	1.23497	0.303951	0.999985
RHCG	1.23472	0.304041	0.999985
LOC100129726	1.23455	0.304101	0.999985
TLE1	1.23424	0.30421	0.999985
SLC4A1AP	1.2342	0.304223	0.999985
NFIA	1.23335	0.304527	0.999985
FKBP8	1.23281	0.304716	0.999985
FBXO10	1.23269	0.304761	0.999985
OR51G2	1.23267	0.304769	0.999985
TMEM132D	1.23241	0.30486	0.999985
EBF1	1.2324	0.304862	0.999985
FAM83C	1.23212	0.304963	0.999985
KPNA2	1.23203	0.304995	0.999985
PRR13	1.23136	0.305231	0.999985
C8orf4	1.23073	0.305458	0.999985
RRM2	1.23052	0.305532	0.999985
PET112L	1.22998	0.305722	0.999985
SLC25A19	1.22926	0.305979	0.999985
PARVG	1.22925	0.305983	0.999985
HHIPL1	1.22877	0.306154	0.999985
CHST7	1.22838	0.306295	0.999985
SLC22A16	1.22818	0.306363	0.999985
ABCC12	1.22795	0.306448	0.999985
LBR	1.22753	0.306598	0.999985
RNMTL1	1.22711	0.306747	0.999985
PLK1	1.22646	0.306977	0.999985
CREB3L2	1.22618	0.307079	0.999985
DNAJB9	1.22594	0.307164	0.999985
DNHD1	1.22587	0.30719	0.999985
ATP6V1G3	1.22519	0.307434	0.999985
MIR31	1.22513	0.307454	0.999985
TPBG	1.22512	0.307458	0.999985
C6orf118	1.22457	0.307654	0.999985
MAPK12	1.22449	0.307685	0.999985
ELL3	1.22427	0.307762	0.999985
MUC20	1.22404	0.307845	0.999985
THBS1	1.22384	0.307916	0.999985
GEMIN4	1.22356	0.308017	0.999985
CASP8	1.2231	0.308183	0.999985
KBTBD11	1.22249	0.308401	0.999985
ZNF225	1.22219	0.308508	0.999985
C11orf45	1.22183	0.308639	0.999985
TF	1.22176	0.308663	0.999985
AHSA1	1.22172	0.308677	0.999985
OR8H1	1.22152	0.308749	0.999985
PRPH2	1.22092	0.308965	0.999985
CEACAM4	1.22088	0.308979	0.999985
RNF31	1.22065	0.309062	0.999985
HINFP	1.2205	0.309116	0.999985
ST6GAL2	1.2195	0.309474	0.999985
PPIL5	1.21948	0.309483	0.999985
CD160	1.2193	0.309547	0.999985
GNA15	1.21922	0.309578	0.999985
TGFA	1.21921	0.309581	0.999985
C19orf40	1.21904	0.309641	0.999985
CLECL1	1.21854	0.309822	0.999985
ZNF428	1.21845	0.309853	0.999985
VTI1B	1.21831	0.309903	0.999985
JUP	1.21827	0.30992	0.999985
PKIB	1.21782	0.31008	0.999985
RGS1	1.21773	0.310114	0.999985
MYOCD	1.2172	0.310303	0.999985
TOE1	1.21646	0.310573	0.999985
SRC	1.21607	0.310711	0.999985
[truncated: 15,325 more rows]

## Sheet: FC_ANOVA_based_on_Baak_stage
	F_value	P_value	adj.P.value
FOSB	6.1479	0.000934127	0.999979
PRLR	5.92997	0.00119321	0.999979
GPR125	5.60901	0.00171573	0.999979
NPAS4	5.33303	0.00235056	0.999979
SLC7A1	5.28263	0.00249029	0.999979
IL1B	4.89998	0.00387006	0.999979
CD52	4.89553	0.00389005	0.999979
DCDC1	4.85655	0.00406974	0.999979
GPR88	4.64016	0.00523349	0.999979
HOPX	4.58725	0.00556654	0.999979
PHYHD1	4.44763	0.00655325	0.999979
COLEC11	4.33935	0.00744022	0.999979
SP140	4.27296	0.00804365	0.999979
TCL1A	4.08893	0.00999082	0.999979
IFNA1	4.0522	0.0104337	0.999979
CTLA4	4.02111	0.0108242	0.999979
RPSAP58	4.01144	0.0109486	0.999979
UGT2A3	3.9449	0.0118455	0.999979
ADARB2	3.9147	0.0122769	0.999979
ACSBG1	3.90609	0.0124028	0.999979
FAM71C	3.88899	0.0126568	0.999979
SSPN	3.81752	0.0137766	0.999979
MLYCD	3.79764	0.0141057	0.999979
OSTC	3.73021	0.0152826	0.999979
CRIPAK	3.70641	0.0157215	0.999979
TCERG1L	3.70296	0.0157862	0.999979
CA8	3.69359	0.0159632	0.999979
SLC14A1	3.66989	0.0164199	0.999979
OR4C6	3.64099	0.016995	0.999979
OTUD7A	3.62768	0.0172667	0.999979
OR52N4	3.60695	0.0176985	0.999979
FCN3	3.58053	0.0182649	0.999979
COL21A1	3.57419	0.0184036	0.999979
RERG	3.56796	0.0185409	0.999979
RNF122	3.55655	0.0187949	0.999979
OR4C16	3.52248	0.019575	0.999979
PIAS4	3.50593	0.0199657	0.999979
HDAC11	3.50286	0.0200389	0.999979
RGS16	3.47803	0.0206424	0.999979
ZNF211	3.43125	0.0218294	0.999979
TPCN1	3.42901	0.021888	0.999979
KRT6B	3.42543	0.0219819	0.999979
TM7SF2	3.41804	0.022177	0.999979
SYT9	3.41597	0.0222321	0.999979
UBQLN4	3.39873	0.0226954	0.999979
CDCA8	3.38309	0.0231241	0.999979
ZNF530	3.37993	0.0232116	0.999979
HLA-DPB2	3.37709	0.0232906	0.999979
DIDO1	3.36256	0.0236992	0.999979
NCRNA00173	3.3486	0.0240988	0.999979
NPPA	3.34023	0.0243416	0.999979
FMO5	3.31456	0.0251015	0.999979
ST6GAL2	3.29361	0.0257398	0.999979
GJB6	3.29011	0.0258478	0.999979
C14orf93	3.26962	0.0264907	0.999979
AMELY	3.26091	0.0267687	0.999979
ZNF133	3.24286	0.0273545	0.999979
CCDC89	3.22149	0.0280646	0.999979
GTSCR1	3.2206	0.0280947	0.999979
CALML4	3.21827	0.0281733	0.999979
DUPD1	3.19957	0.0288127	0.999979
MAGEB18	3.18578	0.0292936	0.999979
WFDC10B	3.16801	0.0299252	0.999979
SLC46A1	3.14368	0.0308123	0.999979
MST4	3.12632	0.0314617	0.999979
SOD2	3.10859	0.0321393	0.999979
ZNF552	3.10096	0.0324353	0.999979
OR5V1	3.09975	0.0324826	0.999979
GALNT12	3.09528	0.0326573	0.999979
DIP2C	3.09031	0.0328529	0.999979
C5orf23	3.08072	0.0332338	0.999979
OR5AR1	3.0769	0.033387	0.999979
MCOLN2	3.05609	0.0342327	0.999979
ADCY8	3.05524	0.0342678	0.999979
SHISA4	3.04084	0.0348664	0.999979
RPS10P7	3.04069	0.0348728	0.999979
HIST1H4I	3.03932	0.0349302	0.999979
PNOC	3.0345	0.0351335	0.999979
SLCO5A1	3.02768	0.0354229	0.999979
OR2J3	3.02718	0.0354439	0.999979
SCGB1D4	3.02185	0.0356721	0.999979
OMD	3.01324	0.0360432	0.999979
TNFAIP2	3.01322	0.0360443	0.999979
MMP8	3.01239	0.0360801	0.999979
CCDC101	3.00316	0.0364831	0.999979
PTX3	2.99976	0.0366326	0.999979
CCBL1	2.99569	0.0368126	0.999979
MTMR3	2.99189	0.0369815	0.999979
MAB21L1	2.98541	0.0372708	0.999979
C21orf121	2.96208	0.0383321	0.999979
C22orf43	2.95851	0.0384973	0.999979
C6orf208	2.93342	0.039678	0.999979
ALAD	2.92595	0.0400365	0.999979
PAMR1	2.92423	0.0401196	0.999979
SH3BP1	2.92255	0.0402009	0.999979
SH3BP5L	2.91772	0.0404352	0.999979
DNAH9	2.91703	0.0404688	0.999979
BRS3	2.91432	0.0406011	0.999979
TMEM231	2.9112	0.0407542	0.999979
FRG1	2.90401	0.0411085	0.999979
TMEM187	2.88004	0.0423129	0.999979
DDB2	2.87867	0.0423829	0.999979
HP	2.87536	0.0425525	0.999979
SRL	2.86907	0.0428758	0.999979
CLIC5	2.86548	0.0430617	0.999979
C4orf26	2.8589	0.0434045	0.999979
WBP2NL	2.85071	0.0438352	0.999979
C15orf34	2.84556	0.0441079	0.999979
LRRC3B	2.81689	0.0456589	0.999979
C5orf35	2.80252	0.0464569	0.999979
TIMD4	2.80192	0.0464906	0.999979
ACSS1	2.79233	0.0470312	0.999979
GPR160	2.79075	0.0471207	0.999979
PATE1	2.79064	0.0471271	0.999979
TMEM93	2.78719	0.0473235	0.999979
NCRNA00243	2.78713	0.0473268	0.999979
SUOX	2.78443	0.0474814	0.999979
LDHAL6B	2.78303	0.0475616	0.999979
RIMKLB	2.78297	0.0475648	0.999979
MELK	2.77733	0.0478895	0.999979
NQO2	2.77494	0.0480281	0.999979
WDR16	2.77096	0.0482587	0.999979
HEPH	2.76421	0.0486531	0.999979
PCBP2	2.75846	0.0489919	0.999979
SLC4A5	2.75746	0.0490511	0.999979
SLC48A1	2.7544	0.0492321	0.999979
KIAA0174	2.75333	0.0492961	0.999979
ANTXR1	2.74923	0.0495401	0.999979
IGSF1	2.74906	0.0495508	0.999979
CAMLG	2.7366	0.0503012	0.999979
APOL5	2.73356	0.050486	0.999979
PTMS	2.73252	0.050549	0.999979
MAGEB3	2.73089	0.0506489	0.999979
FHL5	2.72885	0.0507731	0.999979
DENND2D	2.72266	0.0511537	0.999979
HLA-L	2.71736	0.0514823	0.999979
OK/SW-CL.36	2.71678	0.0515181	0.999979
DIP2A	2.71167	0.0518364	0.999979
EGR3	2.70924	0.0519889	0.999979
C12orf37	2.70907	0.0519997	0.999979
PHKA2	2.70804	0.0520642	0.999979
ENHO	2.70185	0.0524542	0.999979
ZFAND2B	2.7005	0.05254	0.999979
ZNF259	2.69267	0.0530386	0.999979
EGR4	2.69138	0.0531214	0.999979
LOC100129726	2.69032	0.0531894	0.999979
MEGF9	2.68439	0.0535711	0.999979
ZPBP	2.67466	0.0542041	0.999979
DEPDC1B	2.6684	0.0546149	0.999979
PPP1R1C	2.65538	0.0554801	0.999979
SMAD9	2.65035	0.0558177	0.999979
LPAR3	2.64235	0.0563596	0.999979
COL24A1	2.64155	0.056414	0.999979
HJURP	2.64134	0.0564282	0.999979
ZNF423	2.63813	0.0566471	0.999979
PLK3	2.63649	0.0567594	0.999979
CNGA1	2.61356	0.0583523	0.999979
PARP16	2.60581	0.0589006	0.999979
ITLN1	2.60415	0.0590189	0.999979
TRPM3	2.59904	0.0593843	0.999979
XRCC2	2.59891	0.0593934	0.999979
SRF	2.59843	0.0594281	0.999979
NACC1	2.59784	0.0594701	0.999979
TSPAN8	2.59781	0.0594724	0.999979
ORM2	2.5869	0.0602613	0.999979
JUNB	2.58335	0.0605198	0.999979
CRISPLD2	2.58101	0.060691	0.999979
OMP	2.57553	0.0610942	0.999979
SLC39A11	2.57417	0.0611947	0.999979
CCR7	2.57215	0.0613437	0.999979
HNRNPAB	2.56163	0.0621279	0.999979
MS4A8B	2.56036	0.0622229	0.999979
VGLL3	2.55553	0.0625873	0.999979
RNASE11	2.53953	0.0638078	0.999979
ATF3	2.53802	0.0639244	0.999979
MT1G	2.53293	0.0643184	0.999979
C9orf46	2.53166	0.064417	0.999979
FAM47A	2.53102	0.0644667	0.999979
OR5AN1	2.52486	0.0649484	0.999979
EYA1	2.52343	0.0650604	0.999979
ALG10	2.52305	0.0650905	0.999979
MYT1	2.52296	0.0650977	0.999979
TMEM47	2.52038	0.0653008	0.999979
C6	2.5203	0.0653071	0.999979
CAMK1	2.51156	0.0660003	0.999979
KRTAP4-1	2.5114	0.0660128	0.999979
ECEL1P2	2.50755	0.0663206	0.999979
KRTAP9-4	2.5074	0.0663324	0.999979
OR56A1	2.50406	0.0666006	0.999979
CRYGC	2.5035	0.0666459	0.999979
ASPM	2.50248	0.0667276	0.999979
PAH	2.49518	0.067318	0.999979
FAM102A	2.49244	0.0675412	0.999979
OR4D6	2.49181	0.0675926	0.999979
TAS2R38	2.49059	0.0676923	0.999979
DKK2	2.48618	0.068054	0.999979
SULT1A2	2.4859	0.0680767	0.999979
APLN	2.48558	0.0681035	0.999979
OR13F1	2.48464	0.0681811	0.999979
UGT2B4	2.47794	0.0687345	0.999979
LEKR1	2.4711	0.0693048	0.999979
STX11	2.46938	0.0694486	0.999979
F2R	2.46927	0.0694581	0.999979
PYGM	2.46917	0.0694661	0.999979
PRODH	2.46809	0.0695574	0.999979
PP13004	2.46756	0.0696018	0.999979
CCR10	2.46124	0.0701348	0.999979
HAS2	2.45942	0.0702895	0.999979
MMP19	2.45883	0.0703395	0.999979
GNG8	2.4575	0.0704522	0.999979
GFAP	2.45577	0.0705994	0.999979
ZNF789	2.4525	0.0708791	0.999979
EP400	2.44927	0.071156	0.999979
CAPNS2	2.44713	0.0713402	0.999979
NHLH2	2.44461	0.0715577	0.999979
SLC40A1	2.44001	0.0719559	0.999979
ZNF548	2.43878	0.0720632	0.999979
C5orf4	2.43803	0.0721288	0.999979
LY86-AS	2.4324	0.0726204	0.999979
PTGS2	2.43158	0.0726924	0.999979
ALPP	2.43057	0.0727816	0.999979
OR6B1	2.42913	0.0729084	0.999979
GEMIN8P4	2.42907	0.0729137	0.999979
MAGOHB	2.42883	0.0729347	0.999979
MVK	2.42679	0.0731144	0.999979
LALBA	2.42297	0.0734523	0.999979
KRTAP12-1	2.41965	0.0737473	0.999979
DPYS	2.41718	0.073968	0.999979
C10orf126	2.40735	0.0748513	0.999979
CCNB2	2.40693	0.0748892	0.999979
LLGL1	2.40255	0.0752865	0.999979
SDC4	2.40181	0.0753533	0.999979
IKBKE	2.40149	0.0753823	0.999979
C16orf75	2.40052	0.0754713	0.999979
OR5R1	2.39921	0.075591	0.999979
ANKRD27	2.39612	0.0758733	0.999979
LRRC55	2.3952	0.0759571	0.999979
SELENBP1	2.39311	0.0761497	0.999979
PTPRB	2.38424	0.0769694	0.999979
TTC25	2.37922	0.0774378	0.999979
APOA5	2.37752	0.0775966	0.999979
FLJ38717	2.37461	0.0778701	0.999979
GDF6	2.37339	0.0779845	0.999979
OR51M1	2.37085	0.078224	0.999979
FLJ44006	2.37042	0.0782651	0.999979
DBNL	2.3693	0.0783706	0.999979
IKZF1	2.36797	0.0784972	0.999979
B4GALNT3	2.36212	0.0790532	0.999979
TYRO3	2.36187	0.0790776	0.999979
NFIX	2.36154	0.0791088	0.999979
NR4A3	2.36021	0.0792361	0.999979
ZNF549	2.35919	0.0793333	0.999979
WFDC11	2.35799	0.0794485	0.999979
ZNF135	2.35757	0.0794885	0.999979
DKFZP434K028	2.35305	0.0799239	0.999979
KIF27	2.35268	0.07996	0.999979
LARP4B	2.34663	0.0805459	0.999979
GYG2	2.34315	0.0808852	0.999979
ST6GALNAC2	2.34116	0.0810796	0.999979
PIK3CD	2.33686	0.0815013	0.999979
DNAH5	2.33321	0.0818618	0.999979
C15orf50	2.33181	0.0819999	0.999979
CDC25A	2.33026	0.0821538	0.999979
PRKX	2.32795	0.0823829	0.999979
PFKFB3	2.32052	0.0831255	0.999979
TRIL	2.31088	0.0840992	0.999979
GLDC	2.3071	0.0844833	0.999979
FST	2.30643	0.0845524	0.999979
OR2M5	2.30578	0.0846182	0.999979
MCM3AP	2.30316	0.084887	0.999979
ZNF785	2.29508	0.0857185	0.999979
TNFRSF17	2.28888	0.0863623	0.999979
FAM198B	2.28808	0.0864458	0.999979
KRTAP21-1	2.28749	0.0865081	0.999979
MAP1LC3B	2.28542	0.0867244	0.999979
LGR5	2.27952	0.0873446	0.999979
ULBP1	2.27822	0.0874817	0.999979
FAM81B	2.27421	0.0879055	0.999979
OR6K6	2.27413	0.087914	0.999979
NUMBL	2.27228	0.0881104	0.999979
SRSF9	2.27073	0.0882758	0.999979
DCHS2	2.27	0.0883534	0.999979
CRTAP	2.26809	0.0885574	0.999979
ROPN1	2.26333	0.0890685	0.999979
OSTalpha	2.25756	0.0896911	0.999979
GCH1	2.25393	0.0900841	0.999979
PRKCD	2.25278	0.0902099	0.999979
WSCD1	2.25161	0.0903366	0.999979
FLJ46010	2.2498	0.0905352	0.999979
PRSS35	2.24411	0.091159	0.999979
RANBP3L	2.2435	0.0912257	0.999979
RBM43	2.24346	0.0912299	0.999979
GGCX	2.24193	0.0913988	0.999979
CDH26	2.23992	0.091621	0.999979
GYPB	2.23771	0.0918657	0.999979
ZCCHC13	2.23627	0.0920257	0.999979
RDH5	2.23445	0.0922274	0.999979
ALKBH7	2.22881	0.0928575	0.999979
GPC5	2.22129	0.0937044	0.999979
LBH	2.22046	0.0937984	0.999979
MID1	2.21784	0.0940951	0.999979
OR4N4	2.21484	0.0944365	0.999979
PXMP4	2.21264	0.0946874	0.999979
USP29	2.20989	0.0950019	0.999979
SUMO3	2.20973	0.0950213	0.999979
C3orf52	2.20403	0.0956761	0.999979
C3orf19	2.20192	0.0959207	0.999979
AP1G2	2.19809	0.0963649	0.999979
TSSK4	2.19555	0.0966604	0.999979
DVL1	2.19205	0.0970694	0.999979
SPATA5L1	2.18887	0.0974435	0.999979
MPZL3	2.18648	0.0977243	0.999979
FANCE	2.18566	0.0978205	0.999979
THSD4	2.18412	0.0980027	0.999979
SH2D1B	2.18344	0.0980829	0.999979
NUMA1	2.18093	0.0983807	0.999979
NT5E	2.17035	0.0996443	0.999979
CASQ2	2.16865	0.0998494	0.999979
LY6E	2.16446	0.100355	0.999979
MATN2	2.1643	0.100375	0.999979
OSM	2.16239	0.100606	0.999979
PIF1	2.16148	0.100716	0.999979
EGR1	2.16123	0.100747	0.999979
TCTE3	2.16022	0.10087	0.999979
TCTA	2.15921	0.100993	0.999979
MRPL14	2.15768	0.10118	0.999979
CYP4F12	2.15651	0.101323	0.999979
ARHGAP42	2.15558	0.101436	0.999979
OR10T2	2.15267	0.101792	0.999979
GPR156	2.15264	0.101796	0.999979
SLCO1A2	2.15062	0.102045	0.999979
CTAGE7P	2.14892	0.102255	0.999979
EEFSEC	2.14484	0.102758	0.999979
C19orf22	2.14443	0.102809	0.999979
PDCD7	2.14394	0.10287	0.999979
TLR10	2.14189	0.103125	0.999979
DISC1	2.14185	0.103129	0.999979
CATSPER2	2.14174	0.103144	0.999979
CH25H	2.13997	0.103364	0.999979
EPHB1	2.13958	0.103412	0.999979
HPS4	2.13727	0.103702	0.999979
ABCD2	2.13692	0.103744	0.999979
RUNX2	2.13114	0.104471	0.999979
C3orf20	2.13102	0.104485	0.999979
GABARAPL3	2.12766	0.10491	0.999979
SYCP3	2.12506	0.105239	0.999979
SLC47A2	2.12418	0.105351	0.999979
MLANA	2.12021	0.105857	0.999979
ALG12	2.11629	0.106358	0.999979
SYNM	2.11307	0.106772	0.999979
CPXCR1	2.11287	0.106798	0.999979
INSL5	2.11279	0.106807	0.999979
ADAMTS2	2.1127	0.10682	0.999979
C14orf149	2.11222	0.106881	0.999979
HIST1H4A	2.1096	0.107219	0.999979
RFPL3	2.10802	0.107423	0.999979
EIF4A3	2.10461	0.107866	0.999979
FUT10	2.10157	0.108262	0.999979
ACE2	2.10104	0.108332	0.999979
ULBP2	2.09929	0.108561	0.999979
MCTP2	2.0981	0.108717	0.999979
CTSD	2.09565	0.109038	0.999979
PIK3C2A	2.09515	0.109104	0.999979
HBCBP	2.09481	0.109149	0.999979
IFNA10	2.09435	0.10921	0.999979
FRMPD2	2.09332	0.109345	0.999979
TIFA	2.09238	0.109469	0.999979
BPI	2.08857	0.109972	0.999979
RNF24	2.08856	0.109974	0.999979
RGN	2.0869	0.110194	0.999979
TBC1D4	2.08368	0.110623	0.999979
DKK1	2.08037	0.111065	0.999979
TRIM40	2.07905	0.111242	0.999979
FLJ34503	2.07456	0.111845	0.999979
C6orf27	2.07298	0.112058	0.999979
TRIM49	2.07268	0.112099	0.999979
PIK3C2G	2.0712	0.112299	0.999979
BLID	2.0686	0.112651	0.999979
OR4K14	2.06809	0.112721	0.999979
DCT	2.06782	0.112757	0.999979
MS4A4A	2.05815	0.114079	0.999979
METTL1	2.05734	0.114191	0.999979
SPRY4	2.0567	0.114279	0.999979
SLC12A4	2.05656	0.114297	0.999979
RGS9	2.05644	0.114314	0.999979
CYP3A4	2.05628	0.114337	0.999979
FMO1	2.05568	0.114419	0.999979
ADAMTS16	2.05507	0.114504	0.999979
HEPN1	2.05483	0.114537	0.999979
NDST1	2.05451	0.11458	0.999979
ASPDH	2.05205	0.114921	0.999979
KIF2C	2.05114	0.115047	0.999979
C1orf220	2.05058	0.115125	0.999979
ALLC	2.05023	0.115173	0.999979
PTTG3P	2.04952	0.115271	0.999979
C1orf74	2.04851	0.115412	0.999979
KRT32	2.04799	0.115485	0.999979
EIF3I	2.04441	0.115983	0.999979
EGR2	2.04399	0.116042	0.999979
RHD	2.04322	0.11615	0.999979
PRR15L	2.04272	0.116219	0.999979
TMCO5A	2.04164	0.116371	0.999979
OR14A16	2.04085	0.116483	0.999979
FLJ38379	2.04036	0.116551	0.999979
CLSPN	2.03901	0.11674	0.999979
LYPD6	2.03893	0.116752	0.999979
RAD23B	2.03697	0.117028	0.999979
ADCY3	2.03562	0.117218	0.999979
FOS	2.03512	0.117289	0.999979
TSPAN10	2.03464	0.117356	0.999979
OR8H3	2.03179	0.117761	0.999979
MYH1	2.03149	0.117803	0.999979
SUMO1P3	2.02818	0.118274	0.999979
OR8S1	2.0257	0.118627	0.999979
UBD	2.02383	0.118895	0.999979
RETSAT	2.0232	0.118985	0.999979
RPS4Y1	2.0217	0.1192	0.999979
CYP7B1	2.02085	0.119322	0.999979
PTTG2	2.02022	0.119413	0.999979
FLJ11292	2.01912	0.119571	0.999979
STK19	2.01681	0.119904	0.999979
LENG8	2.01596	0.120028	0.999979
PFKFB2	2.01546	0.1201	0.999979
SH3BGRL3	2.01019	0.120863	0.999979
PPP1R2	2.00997	0.120896	0.999979
LIPG	2.00966	0.120941	0.999979
PPP4C	2.00914	0.121017	0.999979
HPSE2	2.00881	0.121064	0.999979
ACAD10	2.00701	0.121327	0.999979
CA5B	2.00629	0.121433	0.999979
CAV1	2.00439	0.12171	0.999979
SDK1	2.0043	0.121724	0.999979
NR4A2	2.00345	0.121849	0.999979
NKPD1	2.00317	0.12189	0.999979
KIF24	2.00057	0.122273	0.999979
RBM44	1.9994	0.122444	0.999979
LGTN	1.99795	0.122659	0.999979
RARRES1	1.99733	0.12275	0.999979
MGLL	1.99143	0.123625	0.999979
C2orf27A	1.98921	0.123956	0.999979
IGHV7-81	1.98762	0.124193	0.999979
HSD17B6	1.98748	0.124214	0.999979
HIST1H2AB	1.98739	0.124227	0.999979
SMPD2	1.98506	0.124577	0.999979
TBC1D16	1.9848	0.124616	0.999979
ASB12	1.98395	0.124743	0.999979
ARL6IP6	1.98278	0.124919	0.999979
GM2A	1.98206	0.125027	0.999979
OR52L1	1.98095	0.125194	0.999979
POLG	1.98052	0.12526	0.999979
FLJ46363	1.98044	0.125271	0.999979
HNRNPA1	1.98019	0.12531	0.999979
LIF	1.97768	0.125688	0.999979
THRSP	1.9774	0.12573	0.999979
SLC35C2	1.97419	0.126217	0.999979
OR2F2	1.97364	0.1263	0.999979
GAK	1.97153	0.126621	0.999979
RGS14	1.9702	0.126825	0.999979
EFHB	1.96885	0.127031	0.999979
FCHO1	1.96869	0.127055	0.999979
ABCG2	1.9663	0.127421	0.999979
PLCB2	1.96517	0.127595	0.999979
SCG3	1.96451	0.127696	0.999979
GOLIM4	1.96264	0.127984	0.999979
LPAR4	1.9613	0.128191	0.999979
SLC16A2	1.96129	0.128192	0.999979
KLF5	1.95995	0.128398	0.999979
XAGE5	1.95855	0.128614	0.999979
RPL36	1.95854	0.128617	0.999979
GPR157	1.95823	0.128664	0.999979
TEK	1.95763	0.128758	0.999979
APIP	1.95452	0.129239	0.999979
FAM74A3	1.95447	0.129247	0.999979
C14orf148	1.95423	0.129286	0.999979
CACNG5	1.95407	0.12931	0.999979
B3GAT2	1.95364	0.129377	0.999979
EMP2	1.9531	0.129461	0.999979
KRTAP13-3	1.95296	0.129483	0.999979
ASAH2	1.94956	0.130013	0.999979
OXTR	1.94844	0.130189	0.999979
TP63	1.94757	0.130325	0.999979
TMEM100	1.94752	0.130333	0.999979
ACMSD	1.94627	0.130529	0.999979
SPINK4	1.9442	0.130855	0.999979
AFAP1L2	1.94035	0.131461	0.999979
CYP27C1	1.93943	0.131608	0.999979
MT1B	1.93918	0.131646	0.999979
FBXO15	1.93848	0.131758	0.999979
MYF5	1.93823	0.131798	0.999979
C7orf33	1.9366	0.132056	0.999979
A2ML1	1.93295	0.132637	0.999979
FBXW12	1.9308	0.13298	0.999979
DEFA6	1.92621	0.133717	0.999979
ITGAX	1.92592	0.133762	0.999979
RASSF5	1.92499	0.133912	0.999979
CCDC3	1.92413	0.134051	0.999979
C17orf79	1.92406	0.134062	0.999979
C1orf110	1.92367	0.134125	0.999979
STK32B	1.92056	0.134627	0.999979
NDUFV3	1.92032	0.134667	0.999979
WARS	1.91989	0.134737	0.999979
CHPT1	1.91949	0.134801	0.999979
CDC20	1.91912	0.134861	0.999979
INTS4L1	1.91864	0.134939	0.999979
CREM	1.91744	0.135134	0.999979
NPTX2	1.91726	0.135163	0.999979
FNTB	1.91701	0.135204	0.999979
GCG	1.91629	0.13532	0.999979
SELE	1.91537	0.135471	0.999979
CENPN	1.91314	0.135834	0.999979
CTSH	1.91201	0.136019	0.999979
DSCR4	1.91158	0.13609	0.999979
ZNF534	1.91136	0.136126	0.999979
RAB32	1.90995	0.136355	0.999979
HIST1H2AH	1.90812	0.136655	0.999979
RBM27	1.90781	0.136706	0.999979
LSMD1	1.90781	0.136706	0.999979
GPR120	1.90667	0.136895	0.999979
GRIK1-AS	1.90654	0.136916	0.999979
HDHD3	1.90592	0.137018	0.999979
FLJ46300	1.90495	0.137178	0.999979
TMEM102	1.9043	0.137284	0.999979
CCL8	1.90429	0.137287	0.999979
RPL10	1.9032	0.137467	0.999979
POMT1	1.90217	0.137637	0.999979
FLJ45949	1.89908	0.138149	0.999979
LZTR1	1.89832	0.138276	0.999979
CHFR	1.89653	0.138574	0.999979
SLC44A2	1.8906	0.139563	0.999979
OR13A1	1.8889	0.13985	0.999979
APOC2	1.88792	0.140013	0.999979
MT1L	1.88779	0.140037	0.999979
GSTTP1	1.88696	0.140176	0.999979
C6orf35	1.8864	0.14027	0.999979
OR51A4	1.88631	0.140285	0.999979
PLA2G2E	1.88544	0.140433	0.999979
C11orf75	1.8845	0.14059	0.999979
C14orf143	1.88434	0.140617	0.999979
LCE1E	1.88332	0.14079	0.999979
KIF20A	1.88215	0.140989	0.999979
ALS2CR11	1.88138	0.141119	0.999979
CDCP1	1.87996	0.141359	0.999979
PRAMEF1	1.87919	0.14149	0.999979
B3GNT2	1.87806	0.141683	0.999979
FAM55B	1.87754	0.141771	0.999979
OR8J1	1.87686	0.141887	0.999979
BMP7	1.87683	0.141893	0.999979
CEP250	1.87637	0.141971	0.999979
FADS1	1.87608	0.142021	0.999979
OXSR1	1.87495	0.142213	0.999979
GNAT2	1.87421	0.14234	0.999979
HIST1H2BE	1.87316	0.142519	0.999979
OR5M8	1.8722	0.142683	0.999979
OR6A2	1.86984	0.143088	0.999979
MTSS1	1.86956	0.143137	0.999979
C2orf15	1.8693	0.143181	0.999979
CATSPER3	1.86771	0.143455	0.999979
DGKD	1.86708	0.143563	0.999979
HIST3H3	1.86337	0.144204	0.999979
SEC13	1.86294	0.144279	0.999979
HIST1H4C	1.8627	0.144321	0.999979
LGSN	1.86118	0.144584	0.999979
KRTAP13-2	1.86084	0.144643	0.999979
ZNF577	1.86039	0.144721	0.999979
FLRT1	1.85959	0.144861	0.999979
GDF3	1.85882	0.144994	0.999979
HIST1H3B	1.85799	0.14514	0.999979
LCE4A	1.85687	0.145335	0.999979
KIAA0467	1.85591	0.145502	0.999979
APLNR	1.85374	0.145882	0.999979
ZDHHC8P1	1.85351	0.145923	0.999979
MASP2	1.85332	0.145954	0.999979
HCN3	1.85296	0.146018	0.999979
COMMD9	1.85275	0.146055	0.999979
RPL13AP3	1.85223	0.146145	0.999979
TSPAN6	1.85161	0.146255	0.999979
GADD45B	1.85138	0.146294	0.999979
IL17F	1.85138	0.146295	0.999979
BLOC1S1	1.84963	0.146603	0.999979
PDILT	1.84897	0.146719	0.999979
SPAG5	1.84832	0.146833	0.999979
FOXRED2	1.84762	0.146957	0.999979
TMSB4Y	1.84255	0.147854	0.999979
TNFRSF10C	1.84067	0.148188	0.999979
POLR3GL	1.83932	0.148428	0.999979
ARHGAP25	1.83784	0.148692	0.999979
CTTN	1.83653	0.148927	0.999979
OLR1	1.83637	0.148955	0.999979
METTL7A	1.8361	0.149003	0.999979
HOXB1	1.83572	0.149071	0.999979
CYP4F3	1.83482	0.149232	0.999979
C18orf34	1.83481	0.149235	0.999979
RAC1	1.8331	0.149541	0.999979
NAP1L4	1.82865	0.150342	0.999979
B9D1	1.82852	0.150364	0.999979
BIRC5	1.8281	0.15044	0.999979
ATPAF2	1.82618	0.150787	0.999979
SURF6	1.82506	0.150991	0.999979
LRSAM1	1.82341	0.15129	0.999979
TMSB10	1.82312	0.151343	0.999979
MGC45800	1.82241	0.15147	0.999979
S100A9	1.82067	0.151788	0.999979
RNF113A	1.81957	0.151988	0.999979
RFTN2	1.81948	0.152004	0.999979
AGRP	1.81944	0.152011	0.999979
TMEM20	1.81909	0.152075	0.999979
RAB38	1.81907	0.15208	0.999979
ZC3H7B	1.81868	0.152151	0.999979
MON1A	1.81854	0.152177	0.999979
ORAI2	1.81751	0.152365	0.999979
TPST1	1.8173	0.152402	0.999979
CYP2C9	1.81725	0.152411	0.999979
TMEM215	1.81725	0.152412	0.999979
DGAT2L6	1.81675	0.152503	0.999979
SLC6A9	1.81654	0.152541	0.999979
DMBT1	1.81542	0.152746	0.999979
PLB1	1.81498	0.152828	0.999979
HPCAL1	1.81471	0.152876	0.999979
NRBP2	1.81284	0.15322	0.999979
TIGIT	1.80952	0.153831	0.999979
C11orf39	1.80898	0.15393	0.999979
UCK1	1.80864	0.153993	0.999979
ZNF788	1.80846	0.154026	0.999979
ZNF677	1.80675	0.154342	0.999979
TTYH3	1.80584	0.154511	0.999979
ITGA2	1.8046	0.154742	0.999979
MYO5C	1.80368	0.154913	0.999979
TFPI2	1.80323	0.154997	0.999979
LIMD1	1.80212	0.155202	0.999979
NR2F2	1.80109	0.155394	0.999979
SLC10A4	1.79992	0.155612	0.999979
OR10A4	1.7999	0.155615	0.999979
MGRN1	1.79747	0.15607	0.999979
CHI3L1	1.79653	0.156245	0.999979
EIF1AY	1.79648	0.156255	0.999979
DNAI1	1.79503	0.156528	0.999979
RYR1	1.79494	0.156544	0.999979
CELF3	1.79314	0.156883	0.999979
DNAH1	1.79267	0.156971	0.999979
TMC1	1.7912	0.157247	0.999979
MASP1	1.79072	0.157338	0.999979
GMPPA	1.79061	0.157359	0.999979
AHCYL1	1.78934	0.157598	0.999979
SLAMF8	1.78696	0.158049	0.999979
C2	1.78655	0.158127	0.999979
SLC12A8	1.78282	0.158834	0.999979
CEACAM8	1.78131	0.159122	0.999979
RAPGEF3	1.78067	0.159244	0.999979
ALDH1A1	1.77845	0.159668	0.999979
GNA14	1.77514	0.160304	0.999979
TPTE2	1.77318	0.160681	0.999979
RARG	1.77227	0.160855	0.999979
JAK3	1.77187	0.160932	0.999979
RHEB	1.77177	0.160952	0.999979
ZNF880	1.77116	0.16107	0.999979
NEU1	1.7706	0.161178	0.999979
HARBI1	1.77007	0.16128	0.999979
ENSA	1.7697	0.161351	0.999979
TAS2R9	1.76928	0.161433	0.999979
ZNF83	1.76896	0.161494	0.999979
OR52E6	1.76844	0.161595	0.999979
NLGN4Y	1.76755	0.161768	0.999979
CARHSP1	1.76458	0.162344	0.999979
OR13C9	1.76402	0.162453	0.999979
FUNDC2	1.76357	0.16254	0.999979
PRM1	1.76332	0.162588	0.999979
ZXDB	1.76288	0.162675	0.999979
ABI3BP	1.76238	0.162772	0.999979
KHNYN	1.76178	0.162889	0.999979
KLHL2	1.76115	0.163013	0.999979
LPPR4	1.76089	0.163062	0.999979
UACA	1.76045	0.163149	0.999979
RPL27A	1.75942	0.163351	0.999979
KCNK3	1.75861	0.163509	0.999979
SESN3	1.75852	0.163527	0.999979
RASSF9	1.75825	0.16358	0.999979
TTC18	1.7582	0.163589	0.999979
WSB1	1.75607	0.164008	0.999979
DMC1	1.75587	0.164046	0.999979
OR2D3	1.75423	0.164368	0.999979
UPK1B	1.75302	0.164608	0.999979
HEPACAM	1.7515	0.164907	0.999979
RBFA	1.75143	0.164922	0.999979
C9	1.75047	0.16511	0.999979
MS4A6E	1.74997	0.16521	0.999979
IDH2	1.74684	0.16583	0.999979
CIAO1	1.74479	0.166238	0.999979
LOC93622	1.74435	0.166324	0.999979
VIPR2	1.74349	0.166496	0.999979
KRTAP5-6	1.74278	0.166637	0.999979
GSTA5	1.74258	0.166678	0.999979
BACH2	1.74017	0.167158	0.999979
PEX14	1.73965	0.167263	0.999979
NKAIN3	1.73924	0.167345	0.999979
IRS2	1.73918	0.167356	0.999979
FAM53B	1.73826	0.167542	0.999979
MTMR10	1.73728	0.167738	0.999979
DSCAML1	1.73629	0.167937	0.999979
ZNF691	1.73531	0.168135	0.999979
AGXT2L1	1.73402	0.168393	0.999979
CRH	1.73397	0.168403	0.999979
SERTAD1	1.73394	0.168409	0.999979
OR52A5	1.73327	0.168545	0.999979
DSG2	1.73297	0.168606	0.999979
ALDH6A1	1.7316	0.168883	0.999979
TREM2	1.73054	0.169098	0.999979
RAB9BP1	1.72923	0.169363	0.999979
PRND	1.72779	0.169654	0.999979
NCRNA00052	1.72751	0.16971	0.999979
DMRTC1	1.72738	0.169737	0.999979
RGS18	1.72373	0.17048	0.999979
SKAP1	1.72297	0.170635	0.999979
C22orf27	1.72179	0.170876	0.999979
UBE2J2	1.72156	0.170923	0.999979
KRT2	1.72121	0.170995	0.999979
RASA3	1.72117	0.171003	0.999979
OR51B2	1.71954	0.171336	0.999979
CD82	1.71943	0.171358	0.999979
OVGP1	1.71827	0.171597	0.999979
OR10S1	1.71709	0.171839	0.999979
USP18	1.71609	0.172046	0.999979
CFHR5	1.71584	0.172097	0.999979
PTN	1.71563	0.17214	0.999979
FLCN	1.71534	0.172199	0.999979
RIC8A	1.71395	0.172486	0.999979
NCRNA00174	1.71379	0.172519	0.999979
TRAF3IP3	1.71355	0.172568	0.999979
CTPS2	1.71244	0.172797	0.999979
LOC100129033	1.71106	0.173083	0.999979
PSMB6	1.71002	0.173298	0.999979
MEST	1.70992	0.17332	0.999979
ATP1A2	1.70976	0.173352	0.999979
C6orf218	1.7096	0.173385	0.999979
TUFT1	1.70883	0.173545	0.999979
PPIF	1.70877	0.173558	0.999979
ZNRD1	1.70822	0.173671	0.999979
BHLHE41	1.707	0.173926	0.999979
CYP2A13	1.70394	0.174562	0.999979
ADHFE1	1.70312	0.174735	0.999979
TPM3	1.7027	0.174823	0.999979
RNF4	1.70266	0.174831	0.999979
HAUS1	1.70212	0.174943	0.999979
ASPA	1.70143	0.175088	0.999979
ANKRD18A	1.69874	0.175652	0.999979
COLEC12	1.69754	0.175904	0.999979
GDPD2	1.69414	0.176619	0.999979
ZBTB37	1.69252	0.176962	0.999979
JUN	1.69112	0.17726	0.999979
DGKA	1.68981	0.177536	0.999979
OR1Q1	1.68789	0.177943	0.999979
SLC25A18	1.68343	0.178895	0.999979
WASF3	1.68341	0.178899	0.999979
MRPL23	1.68152	0.179303	0.999979
OR1J1	1.67929	0.179782	0.999979
KIR2DL1	1.67919	0.179804	0.999979
ANKS6	1.67852	0.179948	0.999979
CSRNP1	1.67622	0.180443	0.999979
CSMD2	1.67523	0.180655	0.999979
EHHADH	1.67472	0.180765	0.999979
ERICH1	1.67401	0.18092	0.999979
GFPT2	1.674	0.180922	0.999979
FLJ42289	1.67338	0.181056	0.999979
APCS	1.67334	0.181064	0.999979
FLNC	1.67176	0.181406	0.999979
CYCS	1.67172	0.181415	0.999979
CTAGE5	1.66983	0.181826	0.999979
NEBL	1.66912	0.181979	0.999979
USMG5	1.66911	0.18198	0.999979
DNAJC17	1.6688	0.182048	0.999979
FTH1P3	1.66798	0.182226	0.999979
HRH1	1.66675	0.182494	0.999979
ZNF536	1.66534	0.182802	0.999979
ATP13A4	1.66477	0.182927	0.999979
SLN	1.66411	0.18307	0.999979
2021-03-10	1.66393	0.18311	0.999979
CORO1A	1.66334	0.183238	0.999979
FAM123A	1.66174	0.18359	0.999979
C1orf126	1.66112	0.183727	0.999979
PATE2	1.65909	0.18417	0.999979
ANGPTL5	1.65791	0.184431	0.999979
PDAP1	1.65678	0.184681	0.999979
SERPINB2	1.6553	0.185007	0.999979
KIAA1161	1.6548	0.185116	0.999979
DHDPSL	1.65438	0.185209	0.999979
FLJ39653	1.65401	0.185292	0.999979
SIPA1L2	1.65386	0.185325	0.999979
SMOC2	1.65365	0.185372	0.999979
TXLNA	1.65316	0.18548	0.999979
CRHBP	1.65217	0.185699	0.999979
AQP5	1.65106	0.185945	0.999979
GNMT	1.65098	0.185963	0.999979
BTG2	1.6509	0.18598	0.999979
IL2RA	1.64949	0.186293	0.999979
SULT1C4	1.64907	0.186386	0.999979
SCG2	1.64898	0.186407	0.999979
NGF	1.64875	0.186458	0.999979
CAPZA3	1.64873	0.186462	0.999979
PIN1P1	1.64799	0.186627	0.999979
HOXB8	1.64744	0.18675	0.999979
IFNA21	1.64703	0.186841	0.999979
KLHL29	1.64641	0.18698	0.999979
PMCH	1.64618	0.187031	0.999979
PAFAH1B3	1.6457	0.187137	0.999979
TBC1D20	1.64549	0.187184	0.999979
SOX10	1.64504	0.187285	0.999979
AKR1C3	1.64407	0.187502	0.999979
C4orf19	1.64353	0.187623	0.999979
KLF9	1.64351	0.187627	0.999979
ACTN2	1.64346	0.187639	0.999979
C12orf40	1.64283	0.18778	0.999979
PTAFR	1.64152	0.188074	0.999979
CABLES1	1.64111	0.188166	0.999979
BAAT	1.63598	0.189321	0.999979
C21orf94	1.63513	0.189512	0.999979
TIGD4	1.63307	0.189978	0.999979
GLA	1.63114	0.190415	0.999979
EDNRA	1.62992	0.190693	0.999979
COX3	1.62913	0.190873	0.999979
GJA1	1.62897	0.190909	0.999979
HAP1	1.62763	0.191214	0.999979
MGAT4C	1.62751	0.191243	0.999979
WFDC9	1.62679	0.191406	0.999979
C13orf30	1.6265	0.191472	0.999979
CCL4	1.62598	0.191592	0.999979
WNK1	1.6257	0.191655	0.999979
GSTT1	1.62524	0.191761	0.999979
ACTC1	1.62382	0.192087	0.999979
IFI6	1.62242	0.192406	0.999979
EXO1	1.62237	0.192417	0.999979
BDH2	1.62204	0.192493	0.999979
SLC27A1	1.62189	0.192527	0.999979
FABP7	1.62147	0.192623	0.999979
TMEM151A	1.62122	0.192681	0.999979
PHKG1	1.6208	0.192779	0.999979
TACR3	1.62068	0.192805	0.999979
HMOX1	1.62063	0.192818	0.999979
DPY30	1.62052	0.192843	0.999979
ANGPT1	1.62011	0.192936	0.999979
GRINA	1.62006	0.192948	0.999979
DPH3	1.61808	0.193404	0.999979
LYAR	1.61735	0.193573	0.999979
CEBPZ	1.61712	0.193625	0.999979
ARID3B	1.61651	0.193767	0.999979
C20orf106	1.61641	0.19379	0.999979
BTNL8	1.61637	0.193798	0.999979
LOC100293553	1.61616	0.193848	0.999979
FAT1	1.61577	0.193938	0.999979
SSX7	1.615	0.194115	0.999979
B3GNT7	1.61461	0.194206	0.999979
MGC5590	1.61458	0.194213	0.999979
PNPLA3	1.61375	0.194404	0.999979
CRB2	1.61207	0.194794	0.999979
AHCYL2	1.61122	0.194993	0.999979
POLR2D	1.60782	0.195782	0.999979
SNTB1	1.60728	0.195909	0.999979
TPRXL	1.60645	0.196102	0.999979
ZFAT	1.60605	0.196197	0.999979
ZC3H10	1.6053	0.196371	0.999979
FNBP4	1.60522	0.196391	0.999979
LENEP	1.60483	0.196482	0.999979
ZNF697	1.60396	0.196686	0.999979
P2RY10	1.60252	0.197024	0.999979
LARP6	1.60245	0.19704	0.999979
ZNF354C	1.60242	0.197047	0.999979
MGC16703	1.6024	0.197052	0.999979
ANXA11	1.60153	0.197256	0.999979
PFKFB1	1.60129	0.197313	0.999979
DEFA4	1.5996	0.19771	0.999979
POTEKP	1.5994	0.197757	0.999979
UHRF2	1.59908	0.197831	0.999979
RRM2	1.59854	0.197959	0.999979
RABIF	1.59845	0.197982	0.999979
NFYC	1.59822	0.198036	0.999979
FSHB	1.59745	0.198218	0.999979
FOXA1	1.59572	0.198625	0.999979
NOX4	1.59557	0.198661	0.999979
COCH	1.59556	0.198664	0.999979
XPC	1.59542	0.198697	0.999979
ABCA2	1.59491	0.198816	0.999979
RAB1B	1.59404	0.199024	0.999979
SNX18	1.594	0.199033	0.999979
CES4A	1.59395	0.199046	0.999979
OR1A1	1.59274	0.199332	0.999979
P2RY1	1.59154	0.199616	0.999979
APCDD1	1.59114	0.199712	0.999979
C14orf128	1.58963	0.20007	0.999979
LOC442454	1.58941	0.200122	0.999979
GRAMD3	1.58861	0.200313	0.999979
FILIP1L	1.5885	0.200339	0.999979
UBE2O	1.58824	0.200401	0.999979
SLC23A3	1.58768	0.200535	0.999979
FN3K	1.58741	0.200599	0.999979
MCF2L	1.58699	0.2007	0.999979
C20orf108	1.58693	0.200716	0.999979
GPRC5B	1.58648	0.200823	0.999979
DNAJC25	1.58576	0.200994	0.999979
CD101	1.58528	0.20111	0.999979
NPNT	1.58507	0.20116	0.999979
DCUN1D3	1.58493	0.201192	0.999979
MORN3	1.58455	0.201284	0.999979
PDSS1	1.58437	0.201328	0.999979
OR52K1	1.58411	0.201389	0.999979
ABRA	1.58374	0.201478	0.999979
GPR146	1.58346	0.201545	0.999979
ACRV1	1.58303	0.201648	0.999979
ASB7	1.58299	0.201658	0.999979
OR1L1	1.58247	0.201783	0.999979
TRIM46	1.58232	0.20182	0.999979
HORMAD1	1.58122	0.202084	0.999979
SMR3A	1.58108	0.202118	0.999979
BBS2	1.58054	0.202247	0.999979
PNPLA7	1.58021	0.202327	0.999979
PDIA5	1.57969	0.202451	0.999979
THTPA	1.57933	0.202539	0.999979
SST	1.57833	0.202779	0.999979
TAS2R8	1.57777	0.202916	0.999979
UAP1L1	1.57704	0.203092	0.999979
GALNTL4	1.57494	0.2036	0.999979
IKBIP	1.57425	0.203766	0.999979
CTGF	1.57404	0.203818	0.999979
CYR61	1.574	0.203827	0.999979
TMEM183A	1.57313	0.204038	0.999979
C20orf152	1.57177	0.20437	0.999979
FLT3	1.57094	0.20457	0.999979
EMB	1.57074	0.204619	0.999979
CADM4	1.57034	0.204716	0.999979
CLEC4D	1.5698	0.204848	0.999979
ACTG2	1.56909	0.205021	0.999979
HILS1	1.56789	0.205315	0.999979
AMIGO2	1.56689	0.205559	0.999979
SLC16A9	1.56677	0.205588	0.999979
C6orf141	1.56674	0.205596	0.999979
KDR	1.5666	0.205629	0.999979
C12orf60	1.56647	0.20566	0.999979
C3orf42	1.56544	0.205914	0.999979
GMEB2	1.56509	0.205999	0.999979
OR3A1	1.56364	0.206354	0.999979
SYVN1	1.56362	0.206359	0.999979
PDC	1.56333	0.20643	0.999979
TNNI3	1.56257	0.206617	0.999979
NUDT9P1	1.56197	0.206763	0.999979
C1QTNF3	1.56188	0.206786	0.999979
MGC23284	1.5616	0.206855	0.999979
SEMA5A	1.5611	0.206978	0.999979
SLC39A14	1.56073	0.20707	0.999979
PEX2	1.56048	0.20713	0.999979
MEGF10	1.56013	0.207216	0.999979
TOR1AIP1	1.55962	0.207344	0.999979
TMEM195	1.55934	0.207413	0.999979
HS3ST2	1.55909	0.207474	0.999979
PPBP	1.55882	0.20754	0.999979
CLTB	1.5588	0.207546	0.999979
RASL11A	1.55835	0.207657	0.999979
WNT8A	1.55834	0.207658	0.999979
TRPV2	1.55803	0.207735	0.999979
SF3A3	1.55634	0.208152	0.999979
EHF	1.55576	0.208298	0.999979
NXPH3	1.55555	0.208349	0.999979
RBBP4	1.55447	0.208616	0.999979
RIBC2	1.55437	0.208642	0.999979
SEPP1	1.55266	0.209065	0.999979
ITIH5	1.5525	0.209105	0.999979
NDRG2	1.55239	0.209133	0.999979
IL28A	1.55239	0.209133	0.999979
MAOA	1.55239	0.209133	0.999979
CYTH4	1.55191	0.209252	0.999979
TRIM48	1.55129	0.209407	0.999979
SHPK	1.55125	0.209416	0.999979
OPN1LW	1.54986	0.209761	0.999979
C12orf67	1.54962	0.209821	0.999979
AKAP1	1.54948	0.209857	0.999979
LMNB1	1.54893	0.209996	0.999979
RNF208	1.54813	0.210194	0.999979
MYADML	1.54798	0.210232	0.999979
MAPK13	1.54757	0.210335	0.999979
RHO	1.54692	0.210497	0.999979
MED15	1.54664	0.210566	0.999979
ZNF695	1.54661	0.210573	0.999979
CHMP1A	1.54616	0.210688	0.999979
ABCB1	1.54615	0.210688	0.999979
SLC1A2	1.54602	0.210723	0.999979
POMT2	1.54568	0.210806	0.999979
ZNF532	1.54427	0.211159	0.999979
MUC21	1.54352	0.211348	0.999979
EIF3B	1.54342	0.211374	0.999979
LRAT	1.54279	0.211532	0.999979
DRAP1	1.54243	0.211623	0.999979
MEMO1	1.54199	0.211734	0.999979
BTC	1.54182	0.211776	0.999979
GTPBP2	1.54142	0.211876	0.999979
ZNF479	1.54033	0.21215	0.999979
NPM3	1.54024	0.212174	0.999979
OR56B1	1.54007	0.212217	0.999979
ATP6V0A4	1.53937	0.212394	0.999979
NFKBIE	1.53906	0.212473	0.999979
CARD18	1.53837	0.212646	0.999979
ADD3	1.53816	0.2127	0.999979
FUZ	1.53796	0.212749	0.999979
ICAM5	1.53791	0.212763	0.999979
TSPAN18	1.53624	0.213185	0.999979
PGCP	1.53609	0.213221	0.999979
MLXIPL	1.53595	0.213257	0.999979
CLU	1.53581	0.213293	0.999979
OR13C2	1.53539	0.2134	0.999979
RCC1	1.53537	0.213404	0.999979
ATP1A4	1.53364	0.213843	0.999979
CSN3	1.5332	0.213955	0.999979
OR6X1	1.53207	0.214241	0.999979
RIN2	1.52951	0.214894	0.999979
C18orf16	1.52892	0.215045	0.999979
NCRNA00094	1.52854	0.215141	0.999979
CDKN1C	1.52812	0.21525	0.999979
APEX2	1.52739	0.215437	0.999979
APOF	1.52668	0.215617	0.999979
ALAS1	1.52661	0.215636	0.999979
C20orf4	1.52578	0.21585	0.999979
PXDNL	1.52546	0.21593	0.999979
HOXA7	1.52481	0.216098	0.999979
QRFPR	1.52409	0.216283	0.999979
TLK2	1.52304	0.216552	0.999979
FGD6	1.523	0.216562	0.999979
KRT6A	1.52239	0.216718	0.999979
CPSF1	1.5221	0.216792	0.999979
DLX5	1.5216	0.216921	0.999979
TAAR1	1.52053	0.217197	0.999979
PDE6B	1.52052	0.217201	0.999979
OR1L8	1.52046	0.217215	0.999979
KRTAP13-1	1.51914	0.217555	0.999979
HIST1H2AK	1.5186	0.217695	0.999979
SLC35B2	1.51844	0.217737	0.999979
FANCA	1.51843	0.217738	0.999979
USP9Y	1.518	0.217851	0.999979
TEKT5	1.51738	0.218011	0.999979
CCDC57	1.51591	0.218392	0.999979
PCDH1	1.51581	0.218417	0.999979
NCAPD2	1.51492	0.218649	0.999979
CIITA	1.51479	0.218683	0.999979
C5orf25	1.51478	0.218685	0.999979
MORC1	1.51397	0.218895	0.999979
TTC28	1.5133	0.21907	0.999979
FOXS1	1.51222	0.219351	0.999979
MMP2	1.51173	0.219477	0.999979
LSM14A	1.51123	0.219607	0.999979
SFN	1.51111	0.219638	0.999979
USP2	1.51055	0.219786	0.999979
GTF2F1	1.51035	0.219837	0.999979
EMR1	1.50965	0.220019	0.999979
FAM53C	1.50852	0.220315	0.999979
GPR109B	1.50814	0.220414	0.999979
CCL20	1.50686	0.220748	0.999979
PDPN	1.50682	0.220759	0.999979
RAB30	1.50682	0.220759	0.999979
SNIP1	1.5068	0.220766	0.999979
NLRP3	1.50645	0.220857	0.999979
ZXDA	1.50624	0.220912	0.999979
FGGY	1.50556	0.221088	0.999979
LOC84856	1.50527	0.221165	0.999979
P2RX1	1.50506	0.221221	0.999979
TDRD3	1.50498	0.221241	0.999979
SPC24	1.50447	0.221375	0.999979
TIRAP	1.50376	0.221561	0.999979
LOC642864	1.50347	0.221637	0.999979
CYP4F11	1.5025	0.221892	0.999979
BRD3	1.50169	0.222108	0.999979
APTX	1.50113	0.222255	0.999979
RPRD1B	1.5007	0.222369	0.999979
PRSS1	1.50023	0.22249	0.999979
PCDH18	1.50022	0.222493	0.999979
ANKRD30BL	1.49993	0.222571	0.999979
OR2F1	1.49968	0.222637	0.999979
ROR1	1.49933	0.22273	0.999979
GTF2A2	1.49861	0.22292	0.999979
ANKRD45	1.4981	0.223054	0.999979
DEPDC7	1.49767	0.223167	0.999979
LGALS4	1.49706	0.223328	0.999979
RGS1	1.49692	0.223365	0.999979
CXCL2	1.4923	0.224593	0.999979
C1orf87	1.49189	0.224702	0.999979
RUVBL1	1.49084	0.224982	0.999979
C20orf24	1.49021	0.22515	0.999979
MLX	1.49016	0.225163	0.999979
TCEB2	1.49008	0.225185	0.999979
IL5RA	1.48955	0.225327	0.999979
PRC1	1.48874	0.225542	0.999979
MBNL3	1.48826	0.22567	0.999979
UNC5B	1.48795	0.225753	0.999979
ZNF71	1.48662	0.226109	0.999979
ZNF710	1.48659	0.226117	0.999979
CYP2A6	1.48597	0.226284	0.999979
ART5	1.48587	0.226309	0.999979
ITPKC	1.48474	0.226613	0.999979
FZD2	1.48398	0.226817	0.999979
PTMA	1.48318	0.227034	0.999979
DDX3Y	1.48258	0.227195	0.999979
FAM40B	1.48157	0.227466	0.999979
ODC1	1.48111	0.227591	0.999979
C13orf27	1.48066	0.227711	0.999979
OR1L3	1.47963	0.22799	0.999979
SPSB1	1.47813	0.228394	0.999979
LILRA4	1.47796	0.22844	0.999979
SUCNR1	1.47789	0.228459	0.999979
MAN2A2	1.4778	0.228484	0.999979
DDA1	1.47675	0.228769	0.999979
DET1	1.47652	0.228829	0.999979
PSEN2	1.4754	0.229135	0.999979
TRBV10-2	1.47527	0.229168	0.999979
ACTR3C	1.47483	0.229288	0.999979
CHST10	1.47433	0.229425	0.999979
PLVAP	1.47395	0.229527	0.999979
CYSLTR2	1.47366	0.229607	0.999979
SPIN2A	1.4736	0.229622	0.999979
PSMA7	1.47308	0.229763	0.999979
DUSP5	1.47115	0.23029	0.999979
BAIAP2	1.47052	0.230461	0.999979
FAM63A	1.47027	0.230529	0.999979
OR52E2	1.47024	0.230538	0.999979
HIST1H3A	1.46799	0.231154	0.999979
GCNT2	1.46795	0.231163	0.999979
LEPRE1	1.46737	0.231324	0.999979
HIST1H3I	1.46733	0.231335	0.999979
C12orf47	1.46648	0.231567	0.999979
NMU	1.46645	0.231575	0.999979
ZNF442	1.46643	0.231579	0.999979
OR4K17	1.4663	0.231616	0.999979
MS4A15	1.46582	0.231748	0.999979
MGC4473	1.46552	0.231831	0.999979
TAF1	1.46528	0.231894	0.999979
HHATL	1.46514	0.231934	0.999979
HNRNPH1	1.46492	0.231993	0.999979
ITFG2	1.46355	0.232371	0.999979
ACTB	1.4633	0.23244	0.999979
POLQ	1.46261	0.232628	0.999979
TMEM27	1.46259	0.232636	0.999979
SPC25	1.46257	0.23264	0.999979
C2orf34	1.46222	0.232735	0.999979
LOC401109	1.46206	0.232781	0.999979
ART3	1.46195	0.23281	0.999979
MRPS17	1.46157	0.232916	0.999979
ZNF774	1.46134	0.232978	0.999979
GFOD2	1.46121	0.233015	0.999979
DUSP22	1.46112	0.233041	0.999979
GH1	1.4609	0.2331	0.999979
ZNF334	1.46079	0.23313	0.999979
FAM150B	1.46065	0.233169	0.999979
CDSN	1.46062	0.233177	0.999979
TXNDC3	1.45949	0.233489	0.999979
PLXNB3	1.45853	0.233755	0.999979
IFNA8	1.4579	0.23393	0.999979
SCAND2	1.45728	0.234102	0.999979
ZNF506	1.45719	0.234126	0.999979
ARF5	1.45665	0.234275	0.999979
CXCL12	1.45649	0.234319	0.999979
DNAJC30	1.4562	0.2344	0.999979
TRPS1	1.45595	0.23447	0.999979
CDH20	1.45453	0.234865	0.999979
BEND4	1.4543	0.234928	0.999979
PRCC	1.45337	0.235186	0.999979
PRR23C	1.45298	0.235295	0.999979
SSTR1	1.45222	0.235506	0.999979
SEMA5B	1.45171	0.235648	0.999979
HOMER1	1.45158	0.235685	0.999979
DCN	1.45076	0.235914	0.999979
TIMP2	1.45063	0.235948	0.999979
PADI4	1.45057	0.235966	0.999979
PADI2	1.44974	0.236198	0.999979
MIF	1.4492	0.236349	0.999979
BICD1	1.44742	0.236847	0.999979
KDM6A	1.44672	0.237044	0.999979
MUM1	1.44569	0.237331	0.999979
DAPP1	1.44497	0.237533	0.999979
FAM119B	1.44489	0.237557	0.999979
RNF133	1.44467	0.237617	0.999979
OR2A2	1.44335	0.237988	0.999979
SMARCA4	1.44195	0.238383	0.999979
SRSF11	1.44173	0.238445	0.999979
MDFI	1.44054	0.238781	0.999979
TMEM99	1.44035	0.238834	0.999979
GPAM	1.44011	0.238901	0.999979
HNRNPL	1.44001	0.238931	0.999979
PLP1	1.43927	0.239138	0.999979
TOM1	1.43849	0.239359	0.999979
ZNF34	1.43841	0.239383	0.999979
RASD1	1.43813	0.239462	0.999979
RPE65	1.43702	0.239775	0.999979
RWDD4	1.43686	0.239821	0.999979
ATP6V1G1	1.43654	0.239911	0.999979
LETM1	1.43642	0.239947	0.999979
ADAM19	1.43624	0.239997	0.999979
HRASLS5	1.43569	0.240152	0.999979
CITED2	1.43531	0.240261	0.999979
SSX6	1.43513	0.240313	0.999979
MFSD4	1.43498	0.240354	0.999979
CCNJ	1.43464	0.240452	0.999979
GRK5	1.43309	0.240892	0.999979
ERMAP	1.43252	0.241055	0.999979
KRT81	1.43204	0.241191	0.999979
FANCG	1.43068	0.241578	0.999979
CD40LG	1.43068	0.241579	0.999979
ZNF618	1.43056	0.241613	0.999979
PRSS12	1.42963	0.241877	0.999979
TNFAIP6	1.42903	0.24205	0.999979
ZHX3	1.42892	0.24208	0.999979
GRAMD1C	1.42825	0.242273	0.999979
2021-09-14	1.42794	0.242362	0.999979
EYS	1.42731	0.242543	0.999979
POLA1	1.42722	0.242568	0.999979
EDN1	1.42698	0.242636	0.999979
DAPK3	1.42688	0.242665	0.999979
BTF3P11	1.42678	0.242692	0.999979
MKL1	1.42611	0.242886	0.999979
OR12D2	1.42595	0.242931	0.999979
RGS12	1.42592	0.242939	0.999979
GRHL1	1.42429	0.243408	0.999979
HHLA3	1.4242	0.243435	0.999979
UBC	1.4241	0.243462	0.999979
NCRNA00265	1.42364	0.243595	0.999979
CD48	1.42361	0.243602	0.999979
TMEM63A	1.42274	0.243853	0.999979
TLL1	1.42227	0.24399	0.999979
C4BPB	1.42112	0.244321	0.999979
C1orf216	1.42099	0.244359	0.999979
BIN1	1.42056	0.244483	0.999979
MESDC1	1.4202	0.244587	0.999979
SIX1	1.41952	0.244784	0.999979
HTR1D	1.41951	0.244787	0.999979
STH	1.41937	0.244825	0.999979
EBI3	1.41835	0.245121	0.999979
NUP62CL	1.41726	0.245437	0.999979
NFKBIZ	1.41635	0.2457	0.999979
RBM46	1.41627	0.245723	0.999979
AKNA	1.4161	0.245774	0.999979
KRTAP6-3	1.41558	0.245922	0.999979
SLC45A3	1.4146	0.246208	0.999979
PRH1	1.41456	0.24622	0.999979
AKAP3	1.41365	0.246483	0.999979
MTCP1	1.41274	0.24675	0.999979
ADCYAP1R1	1.41213	0.246926	0.999979
KCNJ16	1.41209	0.246939	0.999979
MBOAT1	1.41202	0.246958	0.999979
SLC6A16	1.41184	0.247011	0.999979
DYRK4	1.4115	0.247111	0.999979
MYO1E	1.41132	0.247163	0.999979
STK25	1.41122	0.247193	0.999979
ZNF592	1.4112	0.247198	0.999979
OR56A4	1.41105	0.247243	0.999979
CHMP1B	1.41102	0.247251	0.999979
KRT33B	1.41099	0.24726	0.999979
LAP3	1.41097	0.247266	0.999979
CD3G	1.41048	0.247408	0.999979
NR1D1	1.40688	0.248461	0.999979
UBIAD1	1.40664	0.248532	0.999979
CHRNB1	1.40597	0.248727	0.999979
SLC10A2	1.40566	0.248819	0.999979
SLA2	1.40556	0.248847	0.999979
TPI1P2	1.40519	0.248955	0.999979
C1QL2	1.40387	0.249343	0.999979
FAM125B	1.40383	0.249355	0.999979
SPDYA	1.40313	0.249562	0.999979
THAP3	1.40235	0.249792	0.999979
C12orf39	1.4023	0.249806	0.999979
IMP4	1.40194	0.249913	0.999979
RABGGTA	1.40168	0.24999	0.999979
PXT1	1.40115	0.250146	0.999979
ND4	1.40102	0.250183	0.999979
TMEM39B	1.4	0.250484	0.999979
MPDZ	1.39911	0.250747	0.999979
PENK	1.39878	0.250845	0.999979
LOC100288525	1.39829	0.25099	0.999979
RFTN1	1.39808	0.251051	0.999979
CMTM1	1.39782	0.25113	0.999979
FAM59A	1.39773	0.251157	0.999979
MANBAL	1.39621	0.251605	0.999979
ITPRIPL1	1.39499	0.25197	0.999979
SERPIND1	1.39483	0.252017	0.999979
SQSTM1	1.39469	0.252057	0.999979
PF4	1.39444	0.252132	0.999979
DDR2	1.39388	0.2523	0.999979
RPS4X	1.39376	0.252335	0.999979
ND5	1.39314	0.252518	0.999979
SPINK14	1.39281	0.252615	0.999979
ID2	1.39198	0.252863	0.999979
RAP1GAP	1.39168	0.252954	0.999979
C3orf10	1.39138	0.253043	0.999979
TLL2	1.39082	0.253209	0.999979
IL31	1.3908	0.253214	0.999979
ZMAT1	1.39034	0.253354	0.999979
KCNA5	1.39001	0.253451	0.999979
HIST1H4D	1.38969	0.253547	0.999979
CEP55	1.38963	0.253566	0.999979
2021-03-03	1.38909	0.253726	0.999979
FLJ45248	1.38892	0.253778	0.999979
WWOX	1.38849	0.253907	0.999979
POR	1.38845	0.253918	0.999979
ING4	1.38824	0.253981	0.999979
PSD2	1.38793	0.254072	0.999979
C2orf55	1.38792	0.254076	0.999979
E2F8	1.3876	0.254172	0.999979
CD38	1.38748	0.254209	0.999979
MYO19	1.38715	0.254306	0.999979
DAO	1.38682	0.254406	0.999979
CYP2B7P1	1.38657	0.254482	0.999979
ZFP36	1.38597	0.254662	0.999979
PHB	1.3851	0.254923	0.999979
AMOT	1.38425	0.255177	0.999979
BTF3	1.38417	0.255202	0.999979
HEY2	1.38312	0.255516	0.999979
MPHOSPH8	1.38296	0.255565	0.999979
CENPE	1.38274	0.255631	0.999979
HDHD2	1.38231	0.255762	0.999979
SON	1.38124	0.256084	0.999979
AVPR2	1.38067	0.256255	0.999979
HAVCR1	1.38049	0.256311	0.999979
PNMA5	1.37976	0.256531	0.999979
OR7G2	1.37929	0.256673	0.999979
SLCO3A1	1.37897	0.256768	0.999979
SLC38A11	1.37895	0.256774	0.999979
KANK1	1.37875	0.256835	0.999979
OR1S2	1.37818	0.257008	0.999979
OR4D11	1.37817	0.257009	0.999979
AMZ2P1	1.37802	0.257058	0.999979
TCEAL6	1.37782	0.257117	0.999979
SNAPC2	1.37629	0.25758	0.999979
PMCHL2	1.37588	0.257703	0.999979
ENKUR	1.37535	0.257866	0.999979
EPHX2	1.37508	0.257947	0.999979
TALDO1	1.37503	0.257964	0.999979
CDRT4	1.37463	0.258084	0.999979
TAF1L	1.37426	0.258196	0.999979
USH1C	1.37387	0.258314	0.999979
TOM1L1	1.37355	0.258412	0.999979
TEKT3	1.37343	0.258448	0.999979
CKMT2	1.37318	0.258525	0.999979
FAM26E	1.37311	0.258547	0.999979
C4orf22	1.3731	0.258548	0.999979
C9orf37	1.37309	0.258553	0.999979
OR6C76	1.37301	0.258578	0.999979
RXRG	1.37264	0.25869	0.999979
AIMP2	1.37261	0.258698	0.999979
MAD2L1BP	1.37172	0.25897	0.999979
NHEDC1	1.37119	0.259132	0.999979
SHISA6	1.37014	0.25945	0.999979
ANKZF1	1.36989	0.259527	0.999979
CERCAM	1.36977	0.259563	0.999979
PHLDA2	1.36975	0.25957	0.999979
LCE3D	1.36969	0.25959	0.999979
OR2T12	1.36951	0.259645	0.999979
C15orf26	1.36924	0.259728	0.999979
C9orf38	1.36886	0.259844	0.999979
GINS3	1.36837	0.259994	0.999979
CDCA5	1.36829	0.260017	0.999979
BAMBI	1.3682	0.260046	0.999979
KLK6	1.36807	0.260085	0.999979
ADORA1	1.36752	0.260254	0.999979
TAS2R41	1.36719	0.260353	0.999979
C1orf111	1.36657	0.260544	0.999979
NISCH	1.36599	0.260721	0.999979
CAMK2N1	1.36552	0.260866	0.999979
MYO7A	1.36518	0.260971	0.999979
FLJ43826	1.36486	0.261068	0.999979
LRP6	1.36437	0.261218	0.999979
CHCHD4	1.36346	0.261499	0.999979
SPRR2A	1.36291	0.261667	0.999979
FZD4	1.36226	0.261869	0.999979
PSRC1	1.36197	0.261958	0.999979
SLAMF6	1.36146	0.262114	0.999979
KLKB1	1.36099	0.262259	0.999979
ACOX1	1.36062	0.262373	0.999979
MYH11	1.36042	0.262434	0.999979
TCTEX1D2	1.36014	0.262523	0.999979
HIST1H4G	1.35996	0.262577	0.999979
KCNK2	1.35959	0.262692	0.999979
CD109	1.3582	0.26312	0.999979
PIN4	1.35811	0.26315	0.999979
FGD4	1.35798	0.263189	0.999979
SCGB1A1	1.35632	0.263704	0.999979
FOXN3	1.35595	0.263818	0.999979
OR4X2	1.35456	0.26425	0.999979
ANKS4B	1.35447	0.264278	0.999979
IRF1	1.35431	0.264327	0.999979
NPHP3	1.35425	0.264345	0.999979
EIF4EBP2	1.35416	0.264374	0.999979
ASCL3	1.35406	0.264405	0.999979
ACAP3	1.35399	0.264428	0.999979
TXNDC8	1.35389	0.264457	0.999979
RNF182	1.35387	0.264465	0.999979
C8orf84	1.35322	0.264665	0.999979
HIST4H4	1.35295	0.26475	0.999979
PLXNA1	1.35279	0.264801	0.999979
PCTP	1.35233	0.264944	0.999979
OR12D3	1.35217	0.264995	0.999979
RGS9BP	1.35129	0.265267	0.999979
OR13C8	1.35127	0.265273	0.999979
KRTAP1-1	1.35126	0.265277	0.999979
MLXIP	1.35122	0.265289	0.999979
TPPP	1.35108	0.265334	0.999979
TBC1D10A	1.35065	0.265466	0.999979
CUTC	1.35042	0.265537	0.999979
GALNTL2	1.35007	0.265648	0.999979
SH3BGR	1.34977	0.265742	0.999979
ITM2A	1.34939	0.26586	0.999979
TLR4	1.34882	0.26604	0.999979
SPP1	1.34876	0.266058	0.999979
CORO7	1.34858	0.266112	0.999979
RNF141	1.34842	0.266164	0.999979
RHPN2	1.34807	0.266272	0.999979
C1orf213	1.34766	0.2664	0.999979
STEAP3	1.34741	0.26648	0.999979
SLC2A12	1.34698	0.266615	0.999979
FGF7	1.34672	0.266696	0.999979
ZNF664	1.34621	0.266855	0.999979
ADPRH	1.34617	0.266867	0.999979
OR10K2	1.3461	0.26689	0.999979
TIMM23	1.34593	0.266944	0.999979
RIMS1	1.34519	0.267177	0.999979
GPRASP1	1.34509	0.267206	0.999979
LPPR2	1.34383	0.267603	0.999979
DUSP21	1.34337	0.267747	0.999979
TCF19	1.34273	0.267948	0.999979
DVL3	1.34152	0.268329	0.999979
OR5T1	1.34112	0.268455	0.999979
SELP	1.34092	0.26852	0.999979
FAM70A	1.34076	0.26857	0.999979
KIAA0355	1.34047	0.268659	0.999979
TNIK	1.34002	0.268802	0.999979
C19orf50	1.33937	0.269007	0.999979
GSDMC	1.33879	0.269192	0.999979
SULT1B1	1.33878	0.269195	0.999979
UTS2D	1.338	0.269442	0.999979
TTK	1.33784	0.269493	0.999979
HEXDC	1.3371	0.269726	0.999979
LINGO1	1.33698	0.269763	0.999979
HRCT1	1.33622	0.270006	0.999979
CIDEC	1.3357	0.270169	0.999979
RRP9	1.33568	0.270177	0.999979
FAM84A	1.33549	0.270236	0.999979
HPGDS	1.33532	0.27029	0.999979
ORMDL3	1.33512	0.270353	0.999979
C8orf56	1.33447	0.27056	0.999979
FLOT1	1.33423	0.270637	0.999979
COBLL1	1.33364	0.270823	0.999979
CYP4V2	1.33364	0.270825	0.999979
DCAKD	1.33324	0.270952	0.999979
FOXK2	1.33262	0.271148	0.999979
C11orf36	1.33251	0.271185	0.999979
RNF183	1.33226	0.271263	0.999979
HMGN4	1.332	0.271346	0.999979
ACBD7	1.33028	0.271895	0.999979
GRASP	1.33003	0.271973	0.999979
DPH2	1.32962	0.272105	0.999979
DHRS9	1.3294	0.272174	0.999979
NEIL1	1.32934	0.272194	0.999979
ICOSLG	1.32887	0.272344	0.999979
IVD	1.32842	0.272487	0.999979
TUT1	1.3274	0.272816	0.999979
C14orf1	1.32728	0.272852	0.999979
MRFAP1	1.32621	0.273197	0.999979
FLJ23865	1.32611	0.273228	0.999979
FAM18B2	1.32458	0.27372	0.999979
TAX1BP3	1.32431	0.273804	0.999979
ASCL1	1.32362	0.274027	0.999979
CKS2	1.32339	0.2741	0.999979
ZNF500	1.32313	0.274185	0.999979
NEO1	1.32297	0.274237	0.999979
HK1	1.32263	0.274347	0.999979
ADAMTSL3	1.32221	0.27448	0.999979
RRN3P1	1.32197	0.274559	0.999979
SOX14	1.3212	0.274807	0.999979
MYLPF	1.32059	0.275002	0.999979
CEACAM20	1.32024	0.275115	0.999979
PDE5A	1.32008	0.275167	0.999979
MRM1	1.32005	0.275177	0.999979
TNRC6A	1.31868	0.275619	0.999979
SPRR2D	1.31836	0.275723	0.999979
SLC22A1	1.31793	0.27586	0.999979
C2orf58	1.31783	0.275895	0.999979
MC5R	1.31779	0.275907	0.999979
GPD1	1.31735	0.276049	0.999979
NR4A1	1.31693	0.276186	0.999979
AKIRIN2	1.31677	0.276238	0.999979
GPR75	1.31647	0.276334	0.999979
CHCHD3	1.31636	0.27637	0.999979
C1orf49	1.31549	0.276654	0.999979
FBXO36	1.31522	0.276741	0.999979
NCRNA00241	1.31521	0.276742	0.999979
DCHS1	1.31518	0.276754	0.999979
OR51B4	1.31515	0.276761	0.999979
FAM118A	1.31476	0.276888	0.999979
MOBKL2A	1.31469	0.276913	0.999979
AP1S3	1.31433	0.277029	0.999979
PRKCSH	1.31389	0.277171	0.999979
OR8B12	1.31294	0.277479	0.999979
ACTA2	1.3122	0.277721	0.999979
KLHL10	1.31179	0.277854	0.999979
CTNNA3	1.31151	0.277946	0.999979
KCNG3	1.31129	0.278017	0.999979
IFNA7	1.31128	0.278021	0.999979
C14orf102	1.31122	0.278041	0.999979
ASPH	1.31118	0.278052	0.999979
IRAK2	1.31116	0.27806	0.999979
EGF	1.31112	0.278072	0.999979
BOD1P	1.3111	0.27808	0.999979
PSG7	1.31024	0.278359	0.999979
ACTN1	1.30993	0.278462	0.999979
S100A8	1.30989	0.278475	0.999979
ODAM	1.30945	0.278619	0.999979
PPARG	1.30916	0.278711	0.999979
HIST1H2BI	1.30916	0.278712	0.999979
OSBPL1A	1.30826	0.279007	0.999979
TMEM9B	1.30813	0.279049	0.999979
BHMT	1.3077	0.27919	0.999979
AWAT2	1.30765	0.279204	0.999979
NINL	1.30665	0.279533	0.999979
MT1H	1.30655	0.279567	0.999979
GJB2	1.30605	0.27973	0.999979
SNRNP70	1.30583	0.279803	0.999979
NBPF22P	1.30574	0.279833	0.999979
GZMB	1.30554	0.279897	0.999979
CD300A	1.30552	0.279905	0.999979
RPS14	1.30538	0.27995	0.999979
TRIM54	1.30477	0.280151	0.999979
PPP1R2P1	1.30476	0.280152	0.999979
SDS	1.30424	0.280324	0.999979
C4orf43	1.3038	0.280468	0.999979
C20orf11	1.30367	0.28051	0.999979
C1orf135	1.30364	0.280522	0.999979
DSG3	1.30356	0.280546	0.999979
C14orf159	1.30287	0.280774	0.999979
SLC35C1	1.30274	0.280815	0.999979
GUCA1C	1.30262	0.280856	0.999979
MMP10	1.30152	0.281218	0.999979
JAM2	1.30148	0.281231	0.999979
PPP1R1B	1.30136	0.28127	0.999979
DAPK2	1.30083	0.281445	0.999979
PLXNB1	1.29998	0.281725	0.999979
CEBPE	1.2995	0.281884	0.999979
MYC	1.29936	0.281929	0.999979
ZIC1	1.29914	0.282004	0.999979
PEBP1	1.29853	0.282204	0.999979
ST18	1.29833	0.28227	0.999979
LHFPL1	1.29826	0.282293	0.999979
INSL6	1.29779	0.28245	0.999979
ARHGAP36	1.29751	0.282543	0.999979
C21orf122	1.2971	0.282676	0.999979
PRKG2	1.2971	0.282677	0.999979
FOXO4	1.29707	0.282687	0.999979
SLC24A3	1.29687	0.282753	0.999979
ZFHX3	1.29678	0.282783	0.999979
NFASC	1.29678	0.282784	0.999979
ACACB	1.29668	0.282816	0.999979
FBXO10	1.29637	0.28292	0.999979
ANAPC5	1.29592	0.283067	0.999979
MLC1	1.29567	0.283152	0.999979
ATPIF1	1.29508	0.283347	0.999979
KCNK1	1.29506	0.283353	0.999979
VAX1	1.29498	0.283378	0.999979
CCT3	1.29467	0.283482	0.999979
KCNJ10	1.29392	0.283732	0.999979
PRELP	1.29391	0.283734	0.999979
CMA1	1.2938	0.283771	0.999979
BAT5	1.29372	0.283797	0.999979
UBQLN3	1.2931	0.284005	0.999979
CD180	1.29266	0.284151	0.999979
POU3F1	1.29249	0.284206	0.999979
C5	1.29248	0.284211	0.999979
NEUROD2	1.29242	0.284231	0.999979
ARHGAP19	1.29233	0.28426	0.999979
CSGALNACT1	1.2922	0.284304	0.999979
GPR101	1.29174	0.284457	0.999979
CD177	1.2914	0.28457	0.999979
WFIKKN2	1.29124	0.284621	0.999979
FUNDC2P2	1.2912	0.284635	0.999979
S100A7A	1.29098	0.284708	0.999979
OTUB2	1.29031	0.284934	0.999979
RCAN1	1.29003	0.285027	0.999979
CHRNA4	1.28979	0.285107	0.999979
HBEGF	1.28903	0.28536	0.999979
SSSCA1	1.28811	0.285667	0.999979
FLJ27255	1.28783	0.285762	0.999979
GNRH1	1.28757	0.285849	0.999979
TXNDC2	1.28717	0.285982	0.999979
DEFB128	1.28686	0.286086	0.999979
CAV3	1.28674	0.286125	0.999979
OR6K3	1.28642	0.286232	0.999979
METT11D1	1.28625	0.286291	0.999979
RAB40C	1.28582	0.286435	0.999979
ARHGAP21	1.28565	0.28649	0.999979
OR6C2	1.28557	0.286517	0.999979
WBSCR28	1.28553	0.28653	0.999979
BEST3	1.28544	0.286562	0.999979
SLC26A7	1.28528	0.286614	0.999979
IL1RL2	1.28514	0.286661	0.999979
HRASLS2	1.28504	0.286695	0.999979
TEKT2	1.28499	0.286712	0.999979
SLC35F2	1.28464	0.286829	0.999979
RSAD2	1.28384	0.287096	0.999979
OR13C5	1.28334	0.287265	0.999979
DNAH10	1.28284	0.287434	0.999979
HEXA	1.28231	0.28761	0.999979
FA2H	1.28226	0.287628	0.999979
LMAN2	1.28202	0.287708	0.999979
EML2	1.28195	0.287734	0.999979
ZNF668	1.28153	0.287874	0.999979
ABCA9	1.28082	0.288113	0.999979
HAMP	1.28018	0.288329	0.999979
SPRR1A	1.27986	0.288437	0.999979
MLL	1.27967	0.288502	0.999979
SLC17A8	1.2789	0.28876	0.999979
MAP2K1	1.27808	0.289037	0.999979
PITPNC1	1.27765	0.289182	0.999979
SIGLEC10	1.27744	0.289255	0.999979
PTPN18	1.2772	0.289334	0.999979
MYEOV2	1.27587	0.289785	0.999979
C7orf31	1.27552	0.289903	0.999979
TMEM191A	1.27524	0.289998	0.999979
MRPL18	1.27517	0.290021	0.999979
S1PR2	1.27473	0.290172	0.999979
SLC6A1	1.2745	0.29025	0.999979
BAP1	1.27448	0.290256	0.999979
STX16	1.27424	0.290338	0.999979
C11orf71	1.27361	0.290552	0.999979
C1orf210	1.27346	0.290603	0.999979
GPR32	1.27314	0.290712	0.999979
KRT28	1.27201	0.291094	0.999979
MC2R	1.2718	0.291166	0.999979
RBM5	1.27168	0.291208	0.999979
CYorf15B	1.27101	0.291435	0.999979
CCDC40	1.27003	0.291772	0.999979
MYH13	1.26981	0.291847	0.999979
SERPINA10	1.26951	0.291946	0.999979
FAIM3	1.26899	0.292125	0.999979
DLGAP5	1.26882	0.292183	0.999979
DPF1	1.26814	0.292417	0.999979
STK40	1.26789	0.292501	0.999979
RPTOR	1.26762	0.292592	0.999979
SH3BP2	1.26741	0.292664	0.999979
ATP6V1E2	1.26513	0.293444	0.999979
TOMM7	1.26463	0.293615	0.999979
TMEM59L	1.26459	0.293631	0.999979
TRPV3	1.26454	0.293648	0.999979
AMZ2	1.26363	0.293959	0.999979
SUN2	1.26339	0.294041	0.999979
FGD3	1.26338	0.294043	0.999979
MGAT3	1.26333	0.294062	0.999979
NEDD8	1.26286	0.294223	0.999979
HIST1H1D	1.26182	0.294582	0.999979
ZNF177	1.26134	0.294747	0.999979
PIPOX	1.26039	0.295074	0.999979
HIST1H4B	1.25947	0.295391	0.999979
FLJ35424	1.25875	0.295638	0.999979
GCNT1	1.25872	0.295648	0.999979
DMGDH	1.25811	0.295858	0.999979
SLC22A3	1.25809	0.295867	0.999979
OR51V1	1.2578	0.295968	0.999979
DAAM2	1.25748	0.296076	0.999979
CMTM7	1.2567	0.296346	0.999979
SELL	1.25669	0.296351	0.999979
CXCL13	1.25472	0.297034	0.999979
WDR91	1.25447	0.297119	0.999979
OR1I1	1.25409	0.297252	0.999979
C14orf43	1.25357	0.297432	0.999979
LAS1L	1.25343	0.297479	0.999979
OR8I2	1.25284	0.297683	0.999979
PTPN11	1.2528	0.297697	0.999979
PCGF1	1.25277	0.297708	0.999979
ALDH18A1	1.25273	0.297722	0.999979
FCHSD2	1.25252	0.297797	0.999979
C21orf45	1.25199	0.29798	0.999979
CXCR6	1.25126	0.298232	0.999979
C6orf192	1.25116	0.29827	0.999979
PHC2	1.25048	0.298504	0.999979
SRPX	1.25026	0.298582	0.999979
GNG4	1.25018	0.298609	0.999979
DEFA5	1.24978	0.298749	0.999979
PACS2	1.24977	0.298754	0.999979
OVCH1	1.2497	0.298778	0.999979
PDIA4	1.24916	0.298965	0.999979
LAMB3	1.24884	0.299077	0.999979
PKHD1L1	1.24768	0.29948	0.999979
PLA2G6	1.24766	0.29949	0.999979
VMO1	1.24714	0.29967	0.999979
C15orf24	1.24694	0.299742	0.999979
OR2A12	1.24693	0.299744	0.999979
HIST1H2BM	1.24647	0.299906	0.999979
CUL9	1.24639	0.299933	0.999979
MFSD2B	1.24498	0.300428	0.999979
KPTN	1.24402	0.300763	0.999979
BTN3A3	1.24349	0.300949	0.999979
B3GNT4	1.24327	0.301027	0.999979
EDN3	1.24316	0.301065	0.999979
OR1N1	1.24266	0.30124	0.999979
CCBP2	1.2426	0.301262	0.999979
MX2	1.24241	0.301329	0.999979
LOC339524	1.24206	0.301449	0.999979
CMPK2	1.24205	0.301454	0.999979
CBWD3	1.24163	0.301601	0.999979
C19orf30	1.24142	0.301676	0.999979
LRRC10	1.24129	0.301722	0.999979
UBAP2L	1.241	0.301825	0.999979
C17orf59	1.24063	0.301954	0.999979
LAMA2	1.24041	0.302031	0.999979
MMAB	1.23998	0.302182	0.999979
MAPK8IP1	1.23996	0.302189	0.999979
PCDHB1	1.23988	0.302219	0.999979
MTX1	1.23979	0.302248	0.999979
CAT	1.23926	0.302437	0.999979
ITFG3	1.23897	0.302539	0.999979
OR2M2	1.23895	0.302545	0.999979
CSF3	1.2386	0.302669	0.999979
NCDN	1.23748	0.303065	0.999979
SLC17A3	1.23701	0.30323	0.999979
TCN1	1.23661	0.303372	0.999979
LIPH	1.2365	0.303411	0.999979
CFD	1.2364	0.303446	0.999979
OR9G1	1.23626	0.303494	0.999979
EPR1	1.23608	0.30356	0.999979
ZBTB48	1.23528	0.303842	0.999979
PURG	1.23499	0.303946	0.999979
PHF16	1.23489	0.303979	0.999979
SPATA4	1.23409	0.304263	0.999979
TBRG4	1.23402	0.304288	0.999979
GNB1	1.23381	0.304363	0.999979
CLPTM1L	1.23341	0.304506	0.999979
GPC3	1.23337	0.304519	0.999979
CITED1	1.23271	0.304753	0.999979
UGT8	1.23158	0.305153	0.999979
G6PD	1.23156	0.30516	0.999979
IL5	1.23136	0.305231	0.999979
IP6K2	1.23132	0.305247	0.999979
OR4C12	1.23087	0.305406	0.999979
TEX15	1.23055	0.305521	0.999979
GLYAT	1.23045	0.305557	0.999979
LRP3	1.23022	0.305636	0.999979
ZPBP2	1.22994	0.305737	0.999979
PLA2G12A	1.22956	0.305874	0.999979
SHMT1	1.2294	0.305929	0.999979
STX1A	1.22923	0.305991	0.999979
CCL1	1.22865	0.306196	0.999979
TGFA	1.22814	0.306379	0.999979
PLEKHA7	1.22811	0.306391	0.999979
INHBA	1.22772	0.30653	0.999979
FAM55D	1.22704	0.306771	0.999979
IL34	1.22686	0.306835	0.999979
SLC24A5	1.22673	0.306883	0.999979
EPHB2	1.22663	0.306918	0.999979
CCDC130	1.22585	0.307198	0.999979
C20orf203	1.22577	0.307224	0.999979
ZNF665	1.22489	0.30754	0.999979
UPP1	1.2248	0.307572	0.999979
KCTD9	1.22459	0.307649	0.999979
DAXX	1.22401	0.307854	0.999979
DBN1	1.2239	0.307893	0.999979
TCN2	1.2236	0.308002	0.999979
THPO	1.22326	0.308124	0.999979
IL22RA1	1.22318	0.308153	0.999979
CNNM3	1.22315	0.308162	0.999979
FKBP10	1.22239	0.308436	0.999979
SMAD5OS	1.22209	0.308545	0.999979
SDR16C5	1.22198	0.308583	0.999979
RPL9	1.22136	0.308807	0.999979
CRB1	1.2212	0.308866	0.999979
TNRC6C	1.22097	0.308947	0.999979
NDUFS6	1.22054	0.309101	0.999979
UPF3B	1.2202	0.309224	0.999979
UNQ9370	1.22018	0.309229	0.999979
SLC15A4	1.21941	0.309508	0.999979
ERAP2	1.21923	0.309573	0.999979
ATP6V1F	1.21811	0.309978	0.999979
ZNF335	1.21604	0.310723	0.999979
ARSE	1.21465	0.311227	0.999979
SERPINA7	1.21455	0.311263	0.999979
SLC6A20	1.21439	0.311319	0.999979
MTUS1	1.21414	0.311411	0.999979
AGAP11	1.2137	0.311569	0.999979
ACCN5	1.21329	0.31172	0.999979
PRDM1	1.21326	0.311728	0.999979
LPP	1.21306	0.311801	0.999979
HEATR5A	1.21276	0.311911	0.999979
DOK2	1.21257	0.311979	0.999979
TKTL1	1.21222	0.312108	0.999979
PAQR5	1.21156	0.312345	0.999979
ADAMTS5	1.21131	0.312439	0.999979
PPP1R7	1.21129	0.312443	0.999979
NCRNA00161	1.21072	0.312652	0.999979
TPST2	1.21069	0.312663	0.999979
TMEM173	1.21058	0.312703	0.999979
CNIH2	1.21057	0.312704	0.999979
E2F5	1.21048	0.312739	0.999979
STON2	1.2104	0.31277	0.999979
BST1	1.21031	0.3128	0.999979
LOC284757	1.21025	0.312823	0.999979
MYO1H	1.20997	0.312925	0.999979
GABRG1	1.2096	0.313059	0.999979
GPR4	1.2096	0.31306	0.999979
PDE6C	1.20957	0.31307	0.999979
RAB43	1.20863	0.313413	0.999979
ZNF652	1.20829	0.313537	0.999979
RNF43	1.20783	0.313704	0.999979
TXNRD3	1.2075	0.313823	0.999979
DLG5	1.20714	0.313956	0.999979
KLK12	1.20706	0.313985	0.999979
TNP1	1.20678	0.314087	0.999979
SIRPD	1.20647	0.314198	0.999979
TECR	1.20632	0.314255	0.999979
WDR64	1.20592	0.3144	0.999979
NCRNA00282	1.20554	0.314541	0.999979
C11orf76	1.2054	0.314592	0.999979
ZEB1	1.20518	0.314669	0.999979
ADIPOQ	1.20495	0.314756	0.999979
KCTD6	1.20446	0.314934	0.999979
SCAP	1.20444	0.314941	0.999979
MGC2752	1.20417	0.315041	0.999979
C12orf76	1.20403	0.315091	0.999979
SLC25A4	1.20385	0.315157	0.999979
CIDEB	1.20362	0.315242	0.999979
SLC10A1	1.20359	0.315254	0.999979
HIP1	1.20342	0.315314	0.999979
UBE2B	1.2032	0.315394	0.999979
CELSR2	1.20314	0.315418	0.999979
ZBED2	1.20293	0.315494	0.999979
DLL4	1.20282	0.315536	0.999979
ASB6	1.20268	0.315587	0.999979
TMC6	1.20262	0.315609	0.999979
C12orf66	1.20248	0.315661	0.999979
DUSP14	1.20228	0.315732	0.999979
NDST4	1.20218	0.315769	0.999979
CCNG2	1.20183	0.315898	0.999979
INS	1.20177	0.31592	0.999979
UTY	1.20138	0.316065	0.999979
STXBP6	1.20121	0.316128	0.999979
OR4D10	1.20115	0.316149	0.999979
TTYH2	1.20111	0.316163	0.999979
FBXW8	1.2008	0.316278	0.999979
PCDHB3	1.20061	0.316346	0.999979
PKD1L3	1.20061	0.316347	0.999979
AQP9	1.20051	0.316384	0.999979
SLC17A4	1.20009	0.316539	0.999979
CCDC86	1.20006	0.316547	0.999979
DYDC1	1.19976	0.316659	0.999979
MRGPRX2	1.19946	0.316768	0.999979
EGFR	1.19914	0.316889	0.999979
OLFML2A	1.19834	0.31718	0.999979
NXT2	1.1982	0.317232	0.999979
OR2V2	1.19806	0.317284	0.999979
CYLC2	1.1977	0.317415	0.999979
CDH5	1.19711	0.317634	0.999979
MYO1D	1.19685	0.317731	0.999979
TMEM31	1.19629	0.317938	0.999979
GPAT2	1.1962	0.317972	0.999979
SLC18A2	1.19592	0.318072	0.999979
CDK3	1.19587	0.318093	0.999979
MRPL28	1.1958	0.318118	0.999979
ASRGL1	1.19574	0.31814	0.999979
ACAN	1.19567	0.318168	0.999979
ATP5L2	1.19541	0.318263	0.999979
MYO9B	1.19497	0.318425	0.999979
ZNF678	1.19495	0.318433	0.999979
C1orf131	1.19461	0.318559	0.999979
TMEM159	1.19445	0.318616	0.999979
ACD	1.19431	0.318669	0.999979
CDKN1B	1.19419	0.318712	0.999979
ASF1B	1.19415	0.318727	0.999979
SPZ1	1.19407	0.318756	0.999979
BCL2L1	1.19392	0.318811	0.999979
BBS12	1.19387	0.318832	0.999979
CENPA	1.19386	0.318834	0.999979
DCLRE1B	1.19336	0.319019	0.999979
BDNF	1.19296	0.31917	0.999979
KRTAP4-12	1.19263	0.319289	0.999979
PCSK7	1.19209	0.319491	0.999979
MAP4K5	1.19204	0.319508	0.999979
HSPB8	1.19114	0.319843	0.999979
XBP1	1.19089	0.319936	0.999979
C5orf54	1.19069	0.320009	0.999979
ZBTB6	1.19013	0.320218	0.999979
OR51G2	1.19001	0.320265	0.999979
NPTX1	1.18945	0.320471	0.999979
GPR161	1.18905	0.320619	0.999979
OR2G3	1.18904	0.320623	0.999979
PYY	1.1889	0.320676	0.999979
NADK	1.18885	0.320694	0.999979
ANKFN1	1.18857	0.320797	0.999979
TAS2R31	1.18854	0.32081	0.999979
MLEC	1.18848	0.320832	0.999979
SMCR7L	1.18839	0.320865	0.999979
HTR3D	1.18811	0.320971	0.999979
LYRM1	1.18797	0.32102	0.999979
TRIB1	1.18784	0.321071	0.999979
MTM1	1.18746	0.321212	0.999979
ACRC	1.18737	0.321246	0.999979
TSPAN17	1.18694	0.321406	0.999979
PAX3	1.18684	0.321444	0.999979
C19orf23	1.18669	0.3215	0.999979
THBD	1.18622	0.321674	0.999979
FNDC7	1.18602	0.321747	0.999979
CIC	1.18536	0.321997	0.999979
PPP1R3E	1.18514	0.322078	0.999979
OR10A3	1.18474	0.322228	0.999979
KDM5C	1.18427	0.322403	0.999979
CPNE9	1.18416	0.322444	0.999979
WDR87	1.18381	0.322576	0.999979
REEP6	1.18317	0.322813	0.999979
SLC13A3	1.18317	0.322814	0.999979
ZFP36L2	1.183	0.32288	0.999979
ELL	1.1829	0.322916	0.999979
C3orf33	1.18236	0.323118	0.999979
FUT1	1.18175	0.323347	0.999979
CASS4	1.18164	0.323387	0.999979
PYHIN1	1.18161	0.323397	0.999979
NAMPT	1.18144	0.323462	0.999979
RASSF3	1.18136	0.323493	0.999979
LOC285456	1.18072	0.323734	0.999979
TGM4	1.1806	0.323776	0.999979
LRRN4CL	1.18046	0.32383	0.999979
ARPC1B	1.18032	0.323882	0.999979
SPATA18	1.17998	0.324009	0.999979
FLJ20712	1.17985	0.324058	0.999979
IL20RB	1.17982	0.32407	0.999979
DNAJB9	1.1792	0.324303	0.999979
LOC152217	1.17804	0.324741	0.999979
RUNDC2A	1.17765	0.324886	0.999979
RELN	1.17761	0.324902	0.999979
PIK3C2B	1.17741	0.324979	0.999979
MUC20	1.17713	0.325082	0.999979
CISH	1.17668	0.325251	0.999979
P2RX7	1.17666	0.325259	0.999979
AP3D1	1.17632	0.325387	0.999979
DEFB1	1.17614	0.325457	0.999979
SRP14	1.17613	0.32546	0.999979
TTC23	1.17504	0.32587	0.999979
SRSF5	1.17487	0.325937	0.999979
HTR3A	1.1744	0.326114	0.999979
ZNF474	1.17366	0.326393	0.999979
FLJ44896	1.17365	0.326396	0.999979
SOCS3	1.17318	0.326573	0.999979
JMJD5	1.17304	0.326628	0.999979
LRIG3	1.17303	0.326631	0.999979
TRIM11	1.17275	0.326738	0.999979
ARID5A	1.17269	0.326759	0.999979
CBX1	1.17263	0.326781	0.999979
KRTAP5-11	1.17249	0.326834	0.999979
RALGDS	1.17221	0.326941	0.999979
FAM104A	1.1721	0.326982	0.999979
EDEM2	1.17184	0.327083	0.999979
LIPA	1.17158	0.327181	0.999979
GPR153	1.17138	0.327256	0.999979
ATP5G2	1.17125	0.327304	0.999979
RPIA	1.17077	0.327488	0.999979
SPINT3	1.1707	0.327513	0.999979
OLFML2B	1.17054	0.327575	0.999979
SSTR2	1.17049	0.327593	0.999979
TFPT	1.17043	0.327617	0.999979
FGD1	1.1699	0.327816	0.999979
OR13C3	1.16982	0.327846	0.999979
PELP1	1.16959	0.327936	0.999979
MYOG	1.16943	0.327994	0.999979
TAL2	1.16942	0.328	0.999979
GGTA1	1.16902	0.328151	0.999979
MAB21L2	1.16896	0.328174	0.999979
TRIML2	1.16892	0.32819	0.999979
ANKRD10	1.16884	0.32822	0.999979
ANLN	1.16852	0.328342	0.999979
ZMAT2	1.16824	0.328449	0.999979
COG7	1.16811	0.328495	0.999979
ADIPOR1	1.16799	0.328542	0.999979
GDEP	1.16798	0.328545	0.999979
OR5D13	1.16796	0.328555	0.999979
GREM2	1.16745	0.328747	0.999979
MYL9	1.16724	0.328827	0.999979
PRKY	1.16694	0.328944	0.999979
TMCC3	1.16671	0.329032	0.999979
OGN	1.16667	0.329046	0.999979
C11orf83	1.16661	0.329069	0.999979
ADAM18	1.16648	0.329118	0.999979
CCL2	1.16608	0.32927	0.999979
PNCK	1.16563	0.329441	0.999979
AEN	1.16544	0.329515	0.999979
TMEM111	1.16543	0.329517	0.999979
DDOST	1.16543	0.329518	0.999979
GBP6	1.16503	0.329671	0.999979
ARVP6125	1.16476	0.329775	0.999979
KRTAP13-4	1.16438	0.329918	0.999979
KCNJ14	1.16371	0.330175	0.999979
LOC348840	1.16354	0.330239	0.999979
ZFP2	1.16329	0.330333	0.999979
SH3BP4	1.1631	0.330407	0.999979
DGCR14	1.16301	0.330444	0.999979
GPR26	1.16285	0.330502	0.999979
GLT25D1	1.16253	0.330624	0.999979
CNTFR	1.16198	0.330837	0.999979
RARRES2	1.1618	0.330905	0.999979
OR8H2	1.16147	0.331032	0.999979
IP6K3	1.1613	0.331099	0.999979
METAP1D	1.16122	0.331129	0.999979
C17orf76	1.16109	0.331179	0.999979
C1orf57	1.16078	0.331297	0.999979
MGC39372	1.16056	0.33138	0.999979
OSTN	1.16041	0.331439	0.999979
PARP15	1.16004	0.331579	0.999979
ZNF606	1.15983	0.331662	0.999979
[truncated: 15,325 more rows]

## Sheet: EC_ANOVA_based_on_Baak_stage
	F_value	P_value	adj.P.value
CLSPN	8.45195	7.6794e-05	0.987372
GALNTL5	8.07755	0.000113989	0.987372
SLCO5A1	7.68491	0.000173272	0.999975
TAS2R7	7.34616	0.000249614	0.999975
LIPH	6.96773	0.000376867	0.999975
PTHLH	6.74897	0.000479177	0.999975
GFAP	6.7219	0.000493681	0.999975
TCERG1L	6.66886	0.000523423	0.999975
CSNK1G2	6.60519	0.000561569	0.999975
CLIC5	6.53157	0.000609241	0.999975
MYO5C	6.16718	0.000914182	0.999975
DLX5	6.09141	0.000995175	0.999975
FAM8A1	5.97109	0.00113922	0.999975
C9orf163	5.95782	0.00115637	0.999975
CHMP1A	5.8673	0.00128058	0.999975
CHRNA3	5.83996	0.00132073	0.999975
CRTAP	5.75515	0.00145365	0.999975
EXD1	5.72717	0.00150045	0.999975
KY	5.6472	0.0016429	0.999975
NPAS4	5.6446	0.00164775	0.999975
CITED1	5.452	0.00205169	0.999975
NACC1	5.43291	0.00209689	0.999975
PPAN	5.36812	0.00225804	0.999975
PIM2	5.34762	0.00231163	0.999975
NAT1	5.3364	0.00234152	0.999975
ZNF215	5.26256	0.00254827	0.999975
LAGE3	5.25911	0.00255838	0.999975
NOP16	5.23032	0.00264433	0.999975
COL21A1	5.20978	0.00270743	0.999975
CTAGE7P	5.20563	0.00272036	0.999975
TRPV2	5.14054	0.00293174	0.999975
TMEM229B	5.12158	0.00299645	0.999975
ZNF114	5.08156	0.00313778	0.999975
RPL9	5.06897	0.00318367	0.999975
MRPL23	5.06513	0.0031978	0.999975
IL1RL2	5.04958	0.00325563	0.999975
PLS1	4.97873	0.00353315	0.999975
IPO4	4.93786	0.00370408	0.999975
CCDC86	4.9365	0.00370993	0.999975
FBXL21	4.91271	0.00381343	0.999975
GLA	4.89225	0.00390487	0.999975
DAZAP1	4.88032	0.00395919	0.999975
DDX54	4.86062	0.00405061	0.999975
DPP3	4.84464	0.00412635	0.999975
MGC2752	4.77321	0.00448294	0.999975
FAP	4.75628	0.00457198	0.999975
UNC5B	4.75397	0.00458432	0.999975
PDE10A	4.75161	0.00459689	0.999975
OR5R1	4.74501	0.0046323	0.999975
SHMT2	4.73479	0.00468762	0.999975
PHYHD1	4.72609	0.00473532	0.999975
SLC43A2	4.68289	0.0049794	0.999975
SLC4A5	4.64579	0.00519928	0.999975
APLN	4.64074	0.00522994	0.999975
SGPP2	4.60488	0.00545325	0.999975
TMED1	4.59221	0.00553442	0.999975
DHX37	4.58279	0.00559559	0.999975
SECTM1	4.55697	0.00576679	0.999975
C2orf84	4.54952	0.00581719	0.999975
C19orf22	4.53978	0.00588376	0.999975
HOPX	4.53357	0.00592663	0.999975
DCHS2	4.52174	0.00600914	0.999975
SLC14A1	4.49795	0.00617859	0.999975
RRP1	4.47918	0.0063157	0.999975
SYNM	4.44716	0.00655686	0.999975
PTPN6	4.43898	0.00661997	0.999975
RPL13	4.43253	0.00667015	0.999975
GJA1	4.42485	0.00673042	0.999975
NUP62	4.42317	0.00674373	0.999975
PTGS2	4.4123	0.00683012	0.999975
DDX49	4.40602	0.00688061	0.999975
PPEF1	4.38882	0.00702075	0.999975
B4GALT3	4.3749	0.00713625	0.999975
PER3	4.35476	0.00730689	0.999975
POLE4	4.34994	0.00734829	0.999975
MRPL27	4.33942	0.00743961	0.999975
CREB3	4.32278	0.00758638	0.999975
AGPAT1	4.30888	0.00771118	0.999975
BDNF	4.28227	0.00795607	0.999975
NSMCE1	4.27675	0.00800787	0.999975
MED27	4.27194	0.00805326	0.999975
C17orf91	4.26364	0.00813228	0.999975
PPP4C	4.26237	0.00814445	0.999975
CDH26	4.24676	0.0082953	0.999975
ACSBG1	4.23199	0.00844072	0.999975
ZNF474	4.22061	0.00855449	0.999975
APLNR	4.21336	0.00862777	0.999975
STK32B	4.18942	0.00887453	0.999975
PACS2	4.18393	0.00893207	0.999975
SST	4.18056	0.0089676	0.999975
C11orf45	4.18033	0.00897004	0.999975
CREM	4.17595	0.00901646	0.999975
TACR1	4.16006	0.00918688	0.999975
GPR160	4.14705	0.0093288	0.999975
WARS	4.12807	0.00953989	0.999975
MYO9B	4.0383	0.0106065	0.999975
RASGRP2	4.03248	0.0106797	0.999975
DPF3	4.00001	0.0110976	0.999975
TRIL	3.99786	0.0111259	0.999975
SLC39A3	3.98498	0.0112966	0.999975
WNT10B	3.97253	0.0114643	0.999975
MLX	3.96125	0.0116184	0.999975
FOSB	3.95572	0.0116947	0.999975
SYCP3	3.9487	0.0117923	0.999975
GPR88	3.94072	0.0119043	0.999975
NAIF1	3.93247	0.0120211	0.999975
WNT7B	3.92062	0.0121911	0.999975
CLASRP	3.89402	0.0125815	0.999975
OR51A7	3.88865	0.0126619	0.999975
ODC1	3.87849	0.0128152	0.999975
LDOC1L	3.85807	0.0131294	0.999975
TSNAXIP1	3.83741	0.0134551	0.999975
LRFN3	3.82993	0.0135752	0.999975
PRPH2	3.82501	0.0136547	0.999975
C1orf87	3.81373	0.0138388	0.999975
GATM	3.81268	0.013856	0.999975
PPP6R1	3.81142	0.0138767	0.999975
PNPLA7	3.80998	0.0139005	0.999975
FBL	3.80617	0.0139636	0.999975
PPIB	3.80312	0.0140143	0.999975
SLC24A4	3.79987	0.0140685	0.999975
FOXK2	3.79334	0.0141779	0.999975
ZNF684	3.78976	0.0142384	0.999975
SERPINB10	3.78163	0.0143766	0.999975
NAMPT	3.77797	0.0144392	0.999975
MORN5	3.77582	0.0144762	0.999975
NUDT16L1	3.76079	0.014737	0.999975
LOC440173	3.75478	0.0148426	0.999975
LGI2	3.75233	0.0148859	0.999975
MPL	3.7504	0.0149202	0.999975
HAP1	3.73289	0.0152341	0.999975
TMEM100	3.73095	0.0152692	0.999975
KLF5	3.72783	0.0153261	0.999975
ZNF331	3.71753	0.015515	0.999975
SLC16A3	3.70439	0.0157594	0.999975
XKRX	3.68623	0.0161037	0.999975
CCNF	3.68374	0.0161515	0.999975
DDB2	3.67747	0.0162724	0.999975
CKAP4	3.6723	0.0163729	0.999975
CABP7	3.67131	0.0163923	0.999975
C4B	3.67113	0.0163958	0.999975
CST11	3.67028	0.0164124	0.999975
PPP1CA	3.65943	0.0166257	0.999975
C1orf50	3.64334	0.0169474	0.999975
RASL10B	3.63335	0.0171503	0.999975
PSME1	3.62873	0.0172451	0.999975
TLL1	3.61673	0.0174934	0.999975
RNF122	3.612	0.0175922	0.999975
RAB3D	3.61087	0.017616	0.999975
CETN1	3.6089	0.0176575	0.999975
ZWINT	3.60672	0.0177034	0.999975
FNDC5	3.5986	0.0178756	0.999975
NUDT22	3.59317	0.0179917	0.999975
NUMA1	3.58519	0.0181637	0.999975
FRMD7	3.57537	0.0183776	0.999975
ANKRD34B	3.57178	0.0184566	0.999975
TAAR1	3.57019	0.0184916	0.999975
WDR66	3.56333	0.0186436	0.999975
PDZD9	3.5618	0.0186777	0.999975
SEMA6B	3.55644	0.0187975	0.999975
ERCC2	3.55494	0.0188311	0.999975
OR4P4	3.54698	0.0190109	0.999975
GRB10	3.54346	0.0190908	0.999975
SFSWAP	3.5332	0.0193261	0.999975
ORC6	3.52734	0.0194617	0.999975
METTL7B	3.52574	0.0194991	0.999975
AVPR1A	3.51631	0.0197196	0.999975
CALML4	3.51373	0.0197807	0.999975
SLC38A3	3.51239	0.0198122	0.999975
STXBP2	3.51042	0.0198589	0.999975
RPS29	3.50157	0.0200699	0.999975
ITPKB	3.49889	0.0201343	0.999975
VRK3	3.49846	0.0201445	0.999975
C1orf175	3.49742	0.0201697	0.999975
PSMA7	3.49278	0.0202817	0.999975
TBC1D10A	3.48955	0.0203602	0.999975
LENG8	3.48941	0.0203634	0.999975
ACP5	3.47862	0.0206277	0.999975
LBH	3.47347	0.020755	0.999975
RAPGEF4	3.47185	0.0207954	0.999975
CITED2	3.46832	0.0208831	0.999975
NCRNA00152	3.45092	0.021322	0.999975
GRB14	3.44982	0.0213502	0.999975
ADAMTSL1	3.44678	0.0214279	0.999975
PSD2	3.44117	0.0215721	0.999975
OR5AU1	3.43661	0.02169	0.999975
GPRC5D	3.43431	0.0217497	0.999975
ATP1A2	3.43073	0.0218429	0.999975
MS4A14	3.42601	0.0219665	0.999975
ANKRD45	3.42471	0.0220007	0.999975
GNGT2	3.42295	0.0220472	0.999975
MYBPH	3.41761	0.0221883	0.999975
MEGF11	3.41077	0.0223707	0.999975
E2F5	3.40887	0.0224215	0.999975
C17orf81	3.404	0.0225525	0.999975
BAP1	3.40327	0.0225724	0.999975
MST4	3.40184	0.022611	0.999975
RBM44	3.40128	0.0226261	0.999975
STX4	3.39707	0.0227404	0.999975
PARVG	3.39486	0.0228006	0.999975
RCAN1	3.38898	0.0229616	0.999975
LOC150381	3.38366	0.0231083	0.999975
GALNTL4	3.38197	0.023155	0.999975
SNF8	3.38117	0.0231772	0.999975
PDLIM4	3.37973	0.0232171	0.999975
SSFA2	3.37613	0.0233174	0.999975
MAP3K14	3.37173	0.0234405	0.999975
FAM83D	3.36943	0.0235053	0.999975
AHCYL2	3.36917	0.0235124	0.999975
TAS2R10	3.36375	0.0236656	0.999975
PCDHB1	3.36005	0.0237705	0.999975
DNAH9	3.35922	0.0237942	0.999975
GDPD2	3.35563	0.0238967	0.999975
KCTD17	3.35489	0.023918	0.999975
MTFP1	3.35404	0.0239422	0.999975
NTNG1	3.35318	0.0239668	0.999975
SNORD49A	3.32986	0.0246456	0.999975
SLC6A16	3.32598	0.0247604	0.999975
ITGAM	3.32244	0.0248656	0.999975
IRS2	3.32052	0.024923	0.999975
CANT1	3.31799	0.0249986	0.999975
SPOCD1	3.31781	0.025004	0.999975
CCDC103	3.31382	0.0251239	0.999975
PLSCR4	3.31073	0.0252169	0.999975
PLCB2	3.30896	0.0252705	0.999975
DDX39	3.30873	0.0252774	0.999975
C12orf44	3.30755	0.0253131	0.999975
NTS	3.30454	0.0254048	0.999975
HRASLS	3.30389	0.0254244	0.999975
ADCY2	3.30122	0.025506	0.999975
NPSR1	3.30096	0.025514	0.999975
OR8I2	3.29345	0.0257448	0.999975
NPHP3	3.28513	0.0260025	0.999975
LPPR2	3.28487	0.0260107	0.999975
SENP3	3.28259	0.0260819	0.999975
OR5K1	3.27878	0.0262013	0.999975
SLC47A2	3.27773	0.0262344	0.999975
MPV17L2	3.27563	0.0263004	0.999975
SEPW1	3.27363	0.0263635	0.999975
ANGPTL2	3.27295	0.0263851	0.999975
P2RX4	3.27255	0.0263977	0.999975
HS3ST3B1	3.26872	0.0265192	0.999975
RANBP3L	3.26826	0.0265337	0.999975
FBXW12	3.26806	0.0265403	0.999975
FLJ38717	3.2674	0.0265611	0.999975
C12orf39	3.26328	0.0266928	0.999975
EFR3B	3.26064	0.0267773	0.999975
ANKRD55	3.2605	0.0267818	0.999975
WIF1	3.25886	0.0268345	0.999975
PRKG2	3.25849	0.0268463	0.999975
PPA1	3.25553	0.0269418	0.999975
AKNAD1	3.24992	0.0271237	0.999975
TBC1D4	3.24292	0.0273525	0.999975
TRIB1	3.23709	0.0275446	0.999975
ADRA1D	3.23677	0.0275549	0.999975
GOLIM4	3.23063	0.0277587	0.999975
PDLIM1	3.23001	0.0277795	0.999975
PTTG1IP	3.22992	0.0277823	0.999975
ART3	3.22866	0.0278244	0.999975
CSRP1	3.22577	0.027921	0.999975
ERP27	3.22452	0.0279629	0.999975
HGS	3.21174	0.0283949	0.999975
BRMS1	3.21095	0.0284221	0.999975
WBP2NL	3.21046	0.0284387	0.999975
UCKL1	3.18244	0.0294111	0.999975
SNAI1	3.17975	0.0295066	0.999975
PGCP	3.17583	0.0296456	0.999975
RPS19BP1	3.1734	0.0297323	0.999975
DARC	3.17246	0.0297657	0.999975
SMUG1	3.17151	0.0297997	0.999975
ITPKC	3.16911	0.0298858	0.999975
ADCYAP1	3.16817	0.0299193	0.999975
SOD2	3.16776	0.0299342	0.999975
ISG20	3.16608	0.0299948	0.999975
FKBP2	3.16327	0.0300961	0.999975
HS6ST2	3.16026	0.0302051	0.999975
EMP3	3.156	0.0303598	0.999975
RASA3	3.15599	0.0303604	0.999975
RHOXF2	3.15226	0.0304965	0.999975
FAM102A	3.15132	0.0305309	0.999975
SLC22A4	3.14998	0.0305802	0.999975
PENK	3.1495	0.030598	0.999975
COLEC12	3.14807	0.0306504	0.999975
SHPK	3.14549	0.0307455	0.999975
PADI2	3.14377	0.0308092	0.999975
DPYSL4	3.14157	0.0308909	0.999975
ZNF582	3.14125	0.0309024	0.999975
MYO7A	3.14084	0.0309179	0.999975
COASY	3.14017	0.0309428	0.999975
VAV1	3.13974	0.0309588	0.999975
BEST3	3.13652	0.0310785	0.999975
TIMM44	3.13526	0.0311258	0.999975
DENND2D	3.13379	0.0311806	0.999975
RPL18	3.12542	0.0314957	0.999975
C12orf75	3.12154	0.031643	0.999975
KRTAP1-1	3.11438	0.0319163	0.999975
ZNF200	3.11205	0.0320059	0.999975
C21orf67	3.11045	0.0320676	0.999975
HCFC1R1	3.1089	0.0321272	0.999975
TNFAIP1	3.10721	0.0321927	0.999975
OR52D1	3.10679	0.0322087	0.999975
PDC	3.10658	0.032217	0.999975
SLN	3.10567	0.0322521	0.999975
GPR125	3.10279	0.0323641	0.999975
RELB	3.10131	0.0324218	0.999975
ISLR	3.09994	0.032475	0.999975
ITM2C	3.09834	0.0325374	0.999975
AKNA	3.09746	0.0325721	0.999975
TDRD5	3.09744	0.0325726	0.999975
CARTPT	3.09279	0.0327554	0.999975
OR51M1	3.09135	0.0328119	0.999975
LPPR3	3.09087	0.0328308	0.999975
SLCO4C1	3.08934	0.0328916	0.999975
ADAP2	3.06803	0.0337449	0.999975
QPCTL	3.06456	0.0338858	0.999975
NOC2L	3.0618	0.0339986	0.999975
CIDEB	3.06177	0.0339998	0.999975
TMEM11	3.06127	0.0340202	0.999975
DMC1	3.05875	0.0341236	0.999975
CRHR2	3.05739	0.0341795	0.999975
NRP2	3.05663	0.0342106	0.999975
GRK5	3.05178	0.0344108	0.999975
UPK1A	3.05074	0.0344536	0.999975
JAK3	3.04695	0.0346112	0.999975
RPSAP52	3.04659	0.0346259	0.999975
LZTR1	3.04523	0.0346826	0.999975
CYP2C19	3.04455	0.034711	0.999975
CRH	3.04172	0.0348297	0.999975
SH3GL1	3.03922	0.0349345	0.999975
PTPN14	3.03872	0.0349554	0.999975
C14orf4	3.03768	0.034999	0.999975
PID1	3.03741	0.0350104	0.999975
MRPL12	3.03716	0.035021	0.999975
FAM100B	3.03538	0.0350959	0.999975
CRB1	3.03187	0.0352444	0.999975
NFKBIE	3.02965	0.0353389	0.999975
EXOSC4	3.02636	0.0354789	0.999975
CNIH2	3.02513	0.0355315	0.999975
PNPLA3	3.02513	0.0355316	0.999975
TAOK2	3.02483	0.0355444	0.999975
EXOSC6	3.02475	0.0355478	0.999975
SYS1	3.02203	0.0356644	0.999975
AMOTL1	3.02049	0.0357303	0.999975
EPB41	3.01727	0.0358693	0.999975
KIR2DL5A	3.01115	0.0361342	0.999975
HRAS	3.01036	0.0361684	0.999975
MRPL51	3.00794	0.0362738	0.999975
UBE2CBP	3.00325	0.0364791	0.999975
RNH1	2.99359	0.0369059	0.999975
C11orf59	2.98999	0.0370661	0.999975
TTTY11	2.98446	0.0373133	0.999975
RBM42	2.98406	0.0373314	0.999975
FAM73B	2.98188	0.0374296	0.999975
OSBPL5	2.97965	0.0375302	0.999975
TMEM151B	2.9795	0.0375369	0.999975
AHCY	2.97659	0.0376685	0.999975
MT4	2.97538	0.0377236	0.999975
PIK3CD	2.9749	0.0377454	0.999975
THAP7	2.97306	0.0378291	0.999975
RASEF	2.97095	0.0379249	0.999975
PPARD	2.96915	0.0380074	0.999975
ST6GAL2	2.96897	0.0380158	0.999975
SGSH	2.9681	0.0380553	0.999975
ITGB2	2.96591	0.0381557	0.999975
A1CF	2.96539	0.03818	0.999975
PSMB5	2.96535	0.0381816	0.999975
CD163L1	2.96257	0.0383098	0.999975
LRRC23	2.95889	0.0384795	0.999975
CHST2	2.95834	0.0385051	0.999975
C19orf10	2.95677	0.0385781	0.999975
PPL	2.95197	0.0388017	0.999975
OR2M3	2.95191	0.0388043	0.999975
MLXIP	2.94727	0.0390216	0.999975
LOC100131492	2.94659	0.0390536	0.999975
RGS16	2.94591	0.0390856	0.999975
DUSP6	2.94582	0.03909	0.999975
CECR5	2.94562	0.0390995	0.999975
MYO1F	2.94479	0.0391386	0.999975
FBXW5	2.94376	0.039187	0.999975
CIB1	2.94308	0.039219	0.999975
PIK3C2G	2.9406	0.0393364	0.999975
CDC34	2.93962	0.0393829	0.999975
SERTAD1	2.93441	0.0396306	0.999975
FAM5C	2.92657	0.0400065	0.999975
SLC37A2	2.92426	0.0401183	0.999975
DAPK3	2.92222	0.0402168	0.999975
CHKB-CPT1B	2.92045	0.0403027	0.999975
SCN7A	2.91813	0.0404156	0.999975
SLC18A2	2.91298	0.040667	0.999975
GRWD1	2.91107	0.0407603	0.999975
C12orf35	2.91085	0.0407714	0.999975
B9D2	2.91039	0.0407941	0.999975
SH3BP1	2.90496	0.0410617	0.999975
BTN2A1	2.90465	0.0410771	0.999975
VWA5A	2.89301	0.0416569	0.999975
FLJ30679	2.88844	0.0418868	0.999975
C19orf28	2.88569	0.042026	0.999975
MAP2K3	2.88171	0.0422279	0.999975
PLK3	2.88169	0.0422287	0.999975
GPR153	2.87529	0.042556	0.999975
CD63	2.87521	0.0425597	0.999975
MAGEB3	2.87294	0.0426767	0.999975
NME2	2.87062	0.0427957	0.999975
VANGL1	2.87036	0.0428092	0.999975
GRAMD3	2.86942	0.0428576	0.999975
TBC1D2	2.8686	0.0429002	0.999975
CHRNB4	2.86748	0.0429584	0.999975
SNAPC2	2.86497	0.0430884	0.999975
NBPF22P	2.86365	0.0431568	0.999975
DBF4B	2.85966	0.0433648	0.999975
ALPP	2.85704	0.043502	0.999975
TRMT61A	2.85448	0.0436367	0.999975
UQCR11	2.85333	0.0436972	0.999975
STK10	2.85331	0.0436978	0.999975
CYP2C18	2.85168	0.0437838	0.999975
HOXD13	2.84928	0.0439107	0.999975
HECA	2.84928	0.0439108	0.999975
PCNP	2.84849	0.0439525	0.999975
CXorf26	2.84741	0.0440096	0.999975
FURIN	2.84641	0.0440627	0.999975
NCLN	2.84318	0.0442345	0.999975
TRAF7	2.84153	0.0443228	0.999975
IFI35	2.83418	0.0447171	0.999975
NDUFB11	2.83133	0.0448711	0.999975
CD1D	2.82736	0.0450863	0.999975
LILRA1	2.82703	0.0451042	0.999975
SLED1	2.82632	0.0451427	0.999975
CCDC11	2.8262	0.0451492	0.999975
SPAG7	2.82462	0.0452355	0.999975
ST6GALNAC2	2.82217	0.0453691	0.999975
SMARCA4	2.81855	0.0455679	0.999975
RNASE3	2.81763	0.0456184	0.999975
C21orf2	2.8168	0.045664	0.999975
FKSG83	2.8153	0.0457466	0.999975
C6orf64	2.81359	0.0458411	0.999975
ACAN	2.81274	0.0458879	0.999975
DHRS13	2.81266	0.0458924	0.999975
TMEM126A	2.81224	0.0459158	0.999975
CDK16	2.81067	0.0460029	0.999975
ABCD2	2.80909	0.0460902	0.999975
RUVBL1	2.80843	0.0461272	0.999975
MT1M	2.80764	0.0461708	0.999975
DPP9	2.80045	0.0465728	0.999975
STAC	2.79505	0.0468772	0.999975
SIGLEC10	2.79365	0.0469564	0.999975
CX3CL1	2.7879	0.0472829	0.999975
RRBP1	2.78747	0.0473079	0.999975
LOC100128644	2.78618	0.0473813	0.999975
TEAD4	2.78454	0.0474749	0.999975
CDS1	2.78323	0.0475503	0.999975
GYG2	2.78154	0.0476474	0.999975
KRTAP13-1	2.78095	0.0476812	0.999975
MAML1	2.78021	0.0477234	0.999975
GNLY	2.77651	0.0479371	0.999975
MRPL4	2.77632	0.0479478	0.999975
NFATC2	2.77578	0.0479792	0.999975
BAG1	2.77272	0.0481567	0.999975
ANTXR1	2.77234	0.0481785	0.999975
GPKOW	2.77222	0.0481855	0.999975
ST3GAL2	2.77206	0.048195	0.999975
OCIAD2	2.77089	0.0482631	0.999975
PLXNA3	2.76337	0.0487029	0.999975
FADS3	2.76223	0.0487697	0.999975
GPR64	2.76022	0.0488883	0.999975
MS4A8B	2.76013	0.0488932	0.999975
HIST1H4H	2.75719	0.0490668	0.999975
RAG1AP1	2.75407	0.0492523	0.999975
AGXT2L1	2.75322	0.0493024	0.999975
ALKBH2	2.75139	0.0494117	0.999975
NRG1	2.75086	0.0494431	0.999975
TRIM25	2.74885	0.0495633	0.999975
TRPC6	2.74387	0.0498618	0.999975
FPR3	2.74341	0.0498891	0.999975
IMPG2	2.74307	0.0499099	0.999975
HCN2	2.74236	0.0499524	0.999975
TAC1	2.7359	0.0503436	0.999975
MRPS2	2.73508	0.0503929	0.999975
CYP4F11	2.73415	0.05045	0.999975
LIPG	2.73221	0.0505679	0.999975
HCFC1	2.73139	0.0506179	0.999975
ODF2	2.72951	0.0507332	0.999975
SIM2	2.72675	0.0509021	0.999975
RSPH1	2.72354	0.0510998	0.999975
FGD3	2.72091	0.0512618	0.999975
HAPLN1	2.72078	0.0512699	0.999975
C10orf2	2.72043	0.051292	0.999975
C3orf15	2.71866	0.0514014	0.999975
CORO1A	2.71707	0.0514999	0.999975
ZNF514	2.71694	0.0515083	0.999975
ITGAL	2.71422	0.0516775	0.999975
SLC7A1	2.7086	0.0520291	0.999975
ELP2P	2.70755	0.0520947	0.999975
GYPC	2.70601	0.0521919	0.999975
KCNS3	2.70525	0.05224	0.999975
TPCN1	2.7051	0.0522493	0.999975
LTF	2.705	0.0522556	0.999975
HHAT	2.70488	0.0522633	0.999975
CCL8	2.70481	0.0522678	0.999975
SLC25A19	2.70355	0.0523468	0.999975
HCK	2.70313	0.0523738	0.999975
STATH	2.69903	0.0526331	0.999975
LPAR5	2.69852	0.0526658	0.999975
SSR4	2.6977	0.0527181	0.999975
DNALI1	2.69541	0.0528634	0.999975
FAM195B	2.68881	0.0532861	0.999975
C2orf39	2.68843	0.0533108	0.999975
CRELD2	2.68577	0.0534821	0.999975
HM13	2.6855	0.0534996	0.999975
MSRB2	2.68545	0.0535032	0.999975
TUSC2	2.68239	0.0537011	0.999975
TUBB6	2.68232	0.0537052	0.999975
RPL30	2.67959	0.0538829	0.999975
KDM4B	2.67867	0.0539424	0.999975
NEURL2	2.67364	0.0542707	0.999975
SYNC	2.6734	0.0542863	0.999975
STARD4	2.67317	0.0543016	0.999975
ETHE1	2.67097	0.0544462	0.999975
PVR	2.66907	0.054571	0.999975
PLAGL1	2.66863	0.0546	0.999975
LACTB	2.66722	0.0546927	0.999975
TFE3	2.66657	0.0547358	0.999975
FLT3	2.66424	0.0548901	0.999975
SHB	2.66329	0.054953	0.999975
PDGFC	2.66106	0.0551009	0.999975
PDPN	2.6607	0.0551253	0.999975
A2ML1	2.66035	0.0551483	0.999975
NPM3	2.65958	0.0551996	0.999975
COL4A2	2.65828	0.0552864	0.999975
SH2D4A	2.65778	0.0553199	0.999975
OTUB2	2.65694	0.0553756	0.999975
RUVBL2	2.65683	0.0553831	0.999975
BBS2	2.65636	0.0554148	0.999975
RAB3B	2.65629	0.0554192	0.999975
DHODH	2.65427	0.0555547	0.999975
CMKLR1	2.65353	0.0556043	0.999975
TTYH3	2.65263	0.0556644	0.999975
SAMD10	2.65188	0.0557151	0.999975
CXCL16	2.65068	0.0557959	0.999975
BIN2	2.64992	0.0558468	0.999975
ALOX5	2.64883	0.0559206	0.999975
KCNMB2	2.64387	0.0562561	0.999975
UBASH3B	2.64085	0.0564619	0.999975
ITGAX	2.63386	0.0569398	0.999975
SRA1	2.63249	0.057034	0.999975
LIN37	2.63222	0.0570527	0.999975
KLF11	2.63138	0.0571109	0.999975
GALR1	2.63051	0.0571703	0.999975
DOC2B	2.62963	0.0572314	0.999975
MCF2L	2.62838	0.0573176	0.999975
B3GAT3	2.62564	0.0575077	0.999975
TNFAIP2	2.62388	0.0576303	0.999975
NOP2	2.62273	0.05771	0.999975
RNF40	2.62216	0.0577501	0.999975
WDR25	2.62013	0.0578912	0.999975
SERPINB2	2.61934	0.0579465	0.999975
CARS2	2.61809	0.058034	0.999975
STH	2.61742	0.0580815	0.999975
COX8A	2.61724	0.0580939	0.999975
TMEM147	2.61694	0.058115	0.999975
SPDYE1	2.61376	0.0583381	0.999975
ZBTB45	2.61163	0.0584886	0.999975
KRI1	2.60819	0.0587322	0.999975
TRPV1	2.60736	0.0587911	0.999975
GNG4	2.60713	0.0588073	0.999975
CCM2	2.59985	0.0593261	0.999975
SNRNP70	2.59973	0.0593347	0.999975
OR2AE1	2.5977	0.0594805	0.999975
STX3	2.59614	0.0595926	0.999975
GUCA1C	2.59443	0.0597154	0.999975
TGFBI	2.59395	0.0597503	0.999975
WDR45L	2.59373	0.0597665	0.999975
SSNA1	2.59204	0.0598881	0.999975
EDA2R	2.59175	0.0599089	0.999975
DUSP5	2.59166	0.059916	0.999975
NAT15	2.58697	0.0602558	0.999975
RNASEH2B	2.58253	0.0605795	0.999975
TMEM149	2.58092	0.0606978	0.999975
IMPDH2	2.57925	0.0608201	0.999975
PHPT1	2.57811	0.0609041	0.999975
GLT25D1	2.57717	0.060973	0.999975
SERGEF	2.57649	0.0610233	0.999975
ATP13A4	2.57599	0.0610602	0.999975
C1orf110	2.57113	0.061419	0.999975
BAT3	2.5704	0.0614733	0.999975
MYL6	2.56998	0.0615047	0.999975
PDIA2	2.56944	0.0615448	0.999975
BMP3	2.56926	0.0615582	0.999975
HHATL	2.56923	0.0615602	0.999975
POLG	2.56722	0.0617104	0.999975
MED18	2.56621	0.0617854	0.999975
RASSF5	2.56191	0.0621071	0.999975
COX4NB	2.56138	0.0621463	0.999975
FLJ39739	2.56102	0.0621736	0.999975
PTTG1	2.55947	0.0622899	0.999975
BTBD6	2.55721	0.06246	0.999975
MTRF1L	2.55553	0.0625871	0.999975
CIC	2.55188	0.0628636	0.999975
RDH12	2.54981	0.0630211	0.999975
ZNRF1	2.54962	0.0630352	0.999975
MVP	2.54887	0.0630921	0.999975
ALDH18A1	2.54776	0.0631768	0.999975
LOXL2	2.54599	0.0633121	0.999975
SAMD4A	2.54472	0.0634093	0.999975
MYL3	2.54116	0.0636829	0.999975
MSC	2.5385	0.0638871	0.999975
MOXD1	2.53524	0.0641396	0.999975
MXRA5	2.53393	0.0642409	0.999975
ADRA1B	2.53225	0.0643716	0.999975
PIP	2.53136	0.0644409	0.999975
RPUSD3	2.52975	0.0645659	0.999975
OR4E2	2.5173	0.0655442	0.999975
RGS17	2.51678	0.0655851	0.999975
SSPN	2.51486	0.0657375	0.999975
HIST1H2BJ	2.51364	0.0658346	0.999975
BIN3	2.51311	0.0658764	0.999975
ZNF263	2.51243	0.0659306	0.999975
AIM2	2.51239	0.0659338	0.999975
FNDC4	2.51072	0.0660666	0.999975
SSR2	2.50956	0.0661593	0.999975
CLDN1	2.50845	0.0662482	0.999975
C1orf135	2.50556	0.0664802	0.999975
FLJ42102	2.50282	0.0667001	0.999975
KRTAP3-2	2.50262	0.0667164	0.999975
CCDC134	2.50184	0.0667793	0.999975
SUCNR1	2.5014	0.0668144	0.999975
OSBPL10	2.49863	0.0670386	0.999975
CTLA4	2.49682	0.0671849	0.999975
BAT5	2.49526	0.0673117	0.999975
CXXC1	2.49363	0.0674448	0.999975
HSPB8	2.49276	0.0675153	0.999975
GRAMD4	2.49192	0.0675839	0.999975
DNASE1L1	2.4915	0.067618	0.999975
MRPS12	2.49079	0.067676	0.999975
ZNF133	2.49072	0.0676823	0.999975
CDK10	2.49033	0.0677136	0.999975
GNA15	2.49022	0.0677226	0.999975
CDK4	2.48407	0.0682274	0.999975
SASH3	2.48324	0.068296	0.999975
C19orf70	2.48157	0.068434	0.999975
C20orf203	2.48035	0.0685346	0.999975
PMFBP1	2.47947	0.0686076	0.999975
FANK1	2.47881	0.0686622	0.999975
JTB	2.47374	0.069084	0.999975
OR5M1	2.47322	0.0691276	0.999975
NCRNA00173	2.47042	0.0693615	0.999975
TRAPPC5	2.46929	0.0694566	0.999975
OR1J2	2.4688	0.0694975	0.999975
PLAC1L	2.46582	0.0697477	0.999975
TUB	2.4652	0.0698003	0.999975
SAMD4B	2.46511	0.0698081	0.999975
ZNF83	2.46248	0.0700304	0.999975
DOT1L	2.46128	0.0701314	0.999975
CD2BP2	2.46072	0.0701791	0.999975
TPST1	2.46003	0.0702373	0.999975
OR51B2	2.45944	0.0702879	0.999975
TEKT3	2.45909	0.0703173	0.999975
IFI30	2.45904	0.0703218	0.999975
TGM3	2.45704	0.0704912	0.999975
MRI1	2.45612	0.0705696	0.999975
LOC100127886	2.45463	0.0706973	0.999975
PFDN5	2.45412	0.0707406	0.999975
VGLL4	2.454	0.0707506	0.999975
SLC25A18	2.45343	0.0707996	0.999975
PLAUR	2.45341	0.0708011	0.999975
MYL6B	2.45251	0.070878	0.999975
C11orf10	2.44994	0.0710988	0.999975
CYCS	2.44783	0.07128	0.999975
C21orf62	2.44752	0.0713068	0.999975
ACSS1	2.44599	0.0714385	0.999975
NUPR1	2.44584	0.0714514	0.999975
LGALS17A	2.44405	0.0716061	0.999975
IL5RA	2.44393	0.0716165	0.999975
HIST1H2BB	2.44208	0.0717769	0.999975
NCRNA00086	2.44168	0.0718117	0.999975
MYF5	2.4397	0.0719835	0.999975
SERPINA5	2.4361	0.0722972	0.999975
GCH1	2.43592	0.0723126	0.999975
SEPHS2	2.43542	0.0723561	0.999975
BTN3A3	2.43528	0.0723687	0.999975
PRND	2.43308	0.0725609	0.999975
NDC80	2.43165	0.0726861	0.999975
BSPRY	2.42968	0.0728598	0.999975
BTK	2.42865	0.0729503	0.999975
FLNC	2.42828	0.0729832	0.999975
PLXNB3	2.42795	0.0730117	0.999975
CHRNA1	2.42713	0.0730839	0.999975
CCDC137	2.4264	0.0731491	0.999975
GMFG	2.42572	0.073209	0.999975
C3orf57	2.42401	0.0733599	0.999975
TPTE2	2.42291	0.0734579	0.999975
HIST1H3H	2.42219	0.0735216	0.999975
PFDN2	2.42031	0.0736884	0.999975
SCIN	2.42028	0.0736916	0.999975
RAB32	2.42008	0.073709	0.999975
NOL12	2.41706	0.0739782	0.999975
CPO	2.41474	0.0741864	0.999975
COL25A1	2.41465	0.0741941	0.999975
TMEM93	2.41328	0.0743171	0.999975
GINS2	2.41316	0.0743277	0.999975
LHB	2.4114	0.0744857	0.999975
OR5B21	2.41081	0.0745392	0.999975
IL34	2.41066	0.0745526	0.999975
TNNT2	2.40998	0.0746139	0.999975
RGS8	2.40823	0.0747713	0.999975
RP9	2.40729	0.074857	0.999975
PLD2	2.40714	0.0748698	0.999975
PHACTR2	2.4064	0.0749369	0.999975
HMOX1	2.40466	0.0750951	0.999975
PYGM	2.40439	0.0751188	0.999975
TMEM120B	2.404	0.0751542	0.999975
SDR16C5	2.40352	0.0751979	0.999975
RP2	2.40263	0.0752792	0.999975
ZCCHC10	2.40103	0.0754244	0.999975
FLOT2	2.40074	0.0754507	0.999975
RFX4	2.39983	0.0755336	0.999975
PRRG4	2.39936	0.0755769	0.999975
COCH	2.39879	0.0756286	0.999975
PLXNB1	2.3964	0.0758475	0.999975
SFN	2.39622	0.0758644	0.999975
HYAL3	2.39601	0.0758832	0.999975
CDCP1	2.39595	0.0758888	0.999975
HAS2	2.39373	0.0760922	0.999975
C19orf53	2.3932	0.0761413	0.999975
CRHBP	2.39251	0.076205	0.999975
CUEDC2	2.39183	0.0762675	0.999975
LOXHD1	2.39155	0.0762935	0.999975
OTC	2.39083	0.0763599	0.999975
LSP1	2.39074	0.0763677	0.999975
EFCAB1	2.38927	0.0765033	0.999975
MESDC1	2.38869	0.0765572	0.999975
C6orf195	2.38855	0.0765703	0.999975
TFPI2	2.38627	0.076781	0.999975
THRSP	2.38454	0.0769416	0.999975
TRIM28	2.38091	0.0772797	0.999975
ANKRD23	2.38056	0.077312	0.999975
C12orf63	2.37867	0.0774892	0.999975
SPHK1	2.37852	0.077503	0.999975
GRM8	2.37828	0.0775253	0.999975
SBF1	2.37596	0.0777426	0.999975
VPREB3	2.37596	0.0777429	0.999975
UNC119	2.37524	0.0778109	0.999975
PREB	2.37424	0.0779043	0.999975
PFKFB3	2.37133	0.0781792	0.999975
SRPRB	2.36847	0.0784496	0.999975
ABI3	2.36797	0.0784969	0.999975
TTC31	2.36752	0.0785394	0.999975
C11orf53	2.36585	0.0786977	0.999975
DUS3L	2.36563	0.0787192	0.999975
ZNF395	2.36383	0.0788901	0.999975
SLC39A14	2.36363	0.0789089	0.999975
CPNE7	2.36176	0.0790872	0.999975
FAM55A	2.3617	0.0790938	0.999975
SUPT5H	2.35983	0.0792718	0.999975
TREM2	2.35897	0.079355	0.999975
AKAP14	2.35778	0.0794689	0.999975
GPR182	2.35774	0.0794722	0.999975
FAM110B	2.35738	0.0795066	0.999975
PRDX4	2.35682	0.0795613	0.999975
HSD17B14	2.35603	0.0796371	0.999975
RND3	2.35518	0.0797189	0.999975
IL10RA	2.3535	0.0798802	0.999975
MYRIP	2.35274	0.079954	0.999975
WSB2	2.35254	0.0799727	0.999975
HMBS	2.35083	0.0801384	0.999975
RNF24	2.34909	0.0803072	0.999975
AHCYL1	2.34882	0.0803332	0.999975
C14orf43	2.34395	0.0808066	0.999975
MGC45800	2.34305	0.0808949	0.999975
MCHR1	2.34282	0.0809174	0.999975
ADM	2.3398	0.0812131	0.999975
CYP24A1	2.33831	0.0813596	0.999975
OGFRL1	2.33788	0.081401	0.999975
RFK	2.33684	0.0815034	0.999975
LHFPL5	2.33681	0.0815068	0.999975
PXT1	2.33642	0.0815454	0.999975
CHCHD5	2.33551	0.0816343	0.999975
LIF	2.33525	0.0816607	0.999975
NR4A3	2.33426	0.0817576	0.999975
CMTM3	2.33294	0.0818885	0.999975
GEMIN8P4	2.33193	0.0819887	0.999975
PIGC	2.33162	0.0820189	0.999975
PRKCSH	2.32935	0.0822445	0.999975
INPP5K	2.32549	0.0826282	0.999975
EXO1	2.32353	0.0828238	0.999975
RIC8A	2.32225	0.0829518	0.999975
TMEM163	2.322	0.0829773	0.999975
NPC2	2.32127	0.0830509	0.999975
ARHGAP17	2.32062	0.0831161	0.999975
ZNF274	2.32043	0.0831349	0.999975
ARHGEF35	2.31978	0.0832002	0.999975
EIF4E	2.31909	0.0832699	0.999975
KRT75	2.31825	0.0833536	0.999975
THOP1	2.3165	0.0835302	0.999975
CAT	2.31625	0.0835554	0.999975
TTC38	2.31608	0.0835729	0.999975
POLDIP2	2.31597	0.0835839	0.999975
KRT6B	2.31527	0.0836548	0.999975
MCAT	2.31483	0.0836988	0.999975
PSMC3	2.31467	0.0837154	0.999975
FLJ45139	2.31418	0.0837645	0.999975
CBX6	2.31297	0.0838873	0.999975
CEP55	2.31252	0.0839329	0.999975
TACC1	2.31219	0.0839656	0.999975
PLEKHB1	2.30991	0.0841979	0.999975
GSTO1	2.30854	0.0843371	0.999975
GNG7	2.30747	0.0844455	0.999975
UBTD2	2.3054	0.0846578	0.999975
C5orf48	2.30416	0.0847837	0.999975
DOK3	2.30395	0.0848054	0.999975
KIAA1609	2.30097	0.0851111	0.999975
ARHGAP4	2.30035	0.0851746	0.999975
DLG5	2.29911	0.0853024	0.999975
NEBL	2.29615	0.0856079	0.999975
IFITM4P	2.29531	0.0856949	0.999975
SLC4A3	2.29297	0.0859371	0.999975
SH3BGRL3	2.29248	0.0859884	0.999975
HRH1	2.29233	0.0860038	0.999975
TNFRSF12A	2.28888	0.086363	0.999975
SDS	2.28836	0.0864165	0.999975
CTSH	2.28791	0.0864641	0.999975
NDUFB8	2.28512	0.0867559	0.999975
PRO2012	2.28511	0.0867571	0.999975
CHRAC1	2.28412	0.0868606	0.999975
MAGEL2	2.28316	0.0869609	0.999975
TMEM8A	2.27794	0.087511	0.999975
PLEKHA6	2.27764	0.0875424	0.999975
JUNB	2.27704	0.0876057	0.999975
WDR63	2.27581	0.087736	0.999975
NSMCE4A	2.27491	0.0878315	0.999975
HCN4	2.27445	0.0878801	0.999975
PEX16	2.27376	0.0879535	0.999975
OR5P2	2.27369	0.087961	0.999975
FUT9	2.27327	0.0880059	0.999975
C3orf30	2.27218	0.088122	0.999975
INE1	2.27195	0.0881457	0.999975
PNP	2.27108	0.0882387	0.999975
MGAT3	2.27108	0.088239	0.999975
RARRES1	2.27026	0.0883258	0.999975
DCDC1	2.26901	0.0884595	0.999975
RASL12	2.26866	0.0884972	0.999975
DDR1	2.2682	0.0885464	0.999975
GALNT4	2.26551	0.0888344	0.999975
PRMT5	2.26452	0.0889404	0.999975
UST	2.26367	0.0890313	0.999975
SPNS1	2.26306	0.0890969	0.999975
TTC39A	2.26287	0.0891179	0.999975
CNNM3	2.261	0.0893188	0.999975
2021-09-09	2.26053	0.0893696	0.999975
DACH1	2.25893	0.0895419	0.999975
DNASE1	2.2585	0.0895885	0.999975
GJB5	2.25766	0.0896798	0.999975
SSSCA1	2.25579	0.0898829	0.999975
C11orf84	2.25261	0.0902281	0.999975
BLM	2.25232	0.0902601	0.999975
GRPEL2	2.24843	0.0906847	0.999975
FAM131A	2.2478	0.0907531	0.999975
CAPS	2.24742	0.0907957	0.999975
C21orf63	2.24625	0.0909232	0.999975
GAB3	2.24622	0.0909268	0.999975
STARD3NL	2.24526	0.0910318	0.999975
ATP1A4	2.24325	0.0912537	0.999975
C9orf78	2.24318	0.0912614	0.999975
MAZ	2.24314	0.0912651	0.999975
PHF23	2.24195	0.0913967	0.999975
EIF3G	2.24132	0.091466	0.999975
KCNJ9	2.24019	0.0915915	0.999975
IKBKE	2.2384	0.0917889	0.999975
MATN2	2.23794	0.0918396	0.999975
ZDHHC16	2.23706	0.0919373	0.999975
NME6	2.23491	0.0921768	0.999975
CA8	2.2343	0.0922446	0.999975
MXRA7	2.23412	0.092264	0.999975
TOMM40L	2.23393	0.0922858	0.999975
SPA17	2.23312	0.0923756	0.999975
ZG16	2.23263	0.0924306	0.999975
IL31RA	2.2325	0.0924456	0.999975
TMEM200A	2.22985	0.0927412	0.999975
METTL1	2.22945	0.0927857	0.999975
LGTN	2.2286	0.0928808	0.999975
ITGB8	2.22828	0.0929172	0.999975
IBSP	2.22663	0.0931022	0.999975
SIRT5	2.22606	0.0931667	0.999975
IL18BP	2.22576	0.0932004	0.999975
PPP1R14C	2.22479	0.0933099	0.999975
RGS18	2.22468	0.0933222	0.999975
ECM2	2.22439	0.0933545	0.999975
TBC1D26	2.22439	0.0933545	0.999975
UNC13D	2.22374	0.0934277	0.999975
C17orf78	2.22203	0.0936205	0.999975
BAAT	2.22184	0.0936424	0.999975
SEPX1	2.22117	0.0937183	0.999975
C9orf43	2.22063	0.0937789	0.999975
ASPDH	2.21993	0.0938585	0.999975
HYLS1	2.21984	0.0938683	0.999975
FSTL3	2.21842	0.0940296	0.999975
RBP4	2.21791	0.0940871	0.999975
TTC9B	2.2175	0.0941343	0.999975
TMEM101	2.21671	0.0942232	0.999975
CD209	2.21628	0.0942728	0.999975
SNRPB	2.21551	0.0943606	0.999975
CCDC23	2.21548	0.0943633	0.999975
PFKFB4	2.21445	0.0944808	0.999975
RTDR1	2.21417	0.0945135	0.999975
ANXA1	2.21293	0.0946545	0.999975
ACTL7A	2.21281	0.0946682	0.999975
NEK6	2.21274	0.0946763	0.999975
AXIN1	2.21247	0.094707	0.999975
NOX4	2.21072	0.0949077	0.999975
RBM6	2.20999	0.0949913	0.999975
ATP6V0A1	2.20996	0.0949942	0.999975
PTBP1	2.20959	0.0950363	0.999975
SCNM1	2.20859	0.0951514	0.999975
CABIN1	2.20771	0.0952526	0.999975
SCAMP4	2.20631	0.0954133	0.999975
TRADD	2.20594	0.0954561	0.999975
CD68	2.20538	0.0955208	0.999975
EGF	2.20409	0.0956701	0.999975
PLA2R1	2.2019	0.0959229	0.999975
CNOT3	2.20024	0.0961146	0.999975
NR1H2	2.19994	0.0961504	0.999975
FTL	2.19912	0.0962449	0.999975
PRAF2	2.19685	0.096509	0.999975
RELN	2.19661	0.0965367	0.999975
SH3RF1	2.19604	0.0966039	0.999975
S100A10	2.19498	0.0967274	0.999975
MT1A	2.19399	0.0968427	0.999975
SLC39A12	2.19266	0.096998	0.999975
HTR3A	2.19082	0.0972139	0.999975
SEC61A1	2.18967	0.0973493	0.999975
RTN2	2.18944	0.0973756	0.999975
GTF3C5	2.18839	0.0974989	0.999975
ADCY7	2.18794	0.0975523	0.999975
HNRNPF	2.18687	0.0976781	0.999975
FP6628	2.18471	0.0979327	0.999975
CPLX4	2.18454	0.0979534	0.999975
FBXO18	2.18389	0.0980303	0.999975
ANP32C	2.18368	0.0980548	0.999975
NKIRAS2	2.18318	0.0981136	0.999975
XBP1	2.18298	0.0981383	0.999975
BCR	2.18248	0.0981969	0.999975
IGLV6-57	2.17916	0.0985906	0.999975
LSMD1	2.17854	0.0986649	0.999975
KCNG1	2.17787	0.0987445	0.999975
C12orf52	2.1771	0.0988366	0.999975
LIPC	2.17708	0.0988383	0.999975
CREB3L1	2.17667	0.0988879	0.999975
SMC1A	2.17469	0.099124	0.999975
POU2F1	2.1745	0.0991467	0.999975
GPR85	2.17426	0.0991756	0.999975
NXF3	2.17391	0.0992178	0.999975
MEST	2.1735	0.0992667	0.999975
FGFR1	2.17096	0.0995716	0.999975
APRT	2.17041	0.0996378	0.999975
STXBP6	2.17037	0.0996423	0.999975
OTOF	2.16793	0.0999366	0.999975
PHKA2	2.16647	0.100112	0.999975
PSMB8	2.16593	0.100178	0.999975
ANXA2P3	2.16569	0.100206	0.999975
DPCD	2.16564	0.100213	0.999975
ICAM1	2.16562	0.100215	0.999975
PCSK7	2.16524	0.100261	0.999975
ANKRD7	2.16518	0.100268	0.999975
RAD51L1	2.16507	0.100282	0.999975
HIST1H2AK	2.163	0.100533	0.999975
PNO1	2.16231	0.100616	0.999975
MPST	2.15759	0.101191	0.999975
ENPP3	2.15747	0.101205	0.999975
EGR2	2.15694	0.101269	0.999975
APOC1P1	2.15669	0.101301	0.999975
ZNF276	2.15666	0.101304	0.999975
MCF2L2	2.15557	0.101437	0.999975
GRPR	2.15492	0.101517	0.999975
ADHFE1	2.15471	0.101543	0.999975
GABRG1	2.15467	0.101548	0.999975
LPPR4	2.15339	0.101704	0.999975
RAD51	2.15294	0.101759	0.999975
ARHGDIB	2.1514	0.101949	0.999975
ZNF354B	2.15068	0.102038	0.999975
FAM46D	2.14994	0.102129	0.999975
TMEM26	2.14875	0.102275	0.999975
S100A16	2.14852	0.102303	0.999975
OR52A1	2.14767	0.102408	0.999975
HDAC5	2.14645	0.102559	0.999975
PSEN2	2.14576	0.102644	0.999975
MIER2	2.14551	0.102676	0.999975
FIGF	2.14526	0.102707	0.999975
KIAA0913	2.14382	0.102885	0.999975
NDUFA12	2.14216	0.103092	0.999975
NXPH1	2.14141	0.103184	0.999975
CCDC73	2.14133	0.103195	0.999975
OR10T2	2.14068	0.103276	0.999975
ITGA7	2.14052	0.103296	0.999975
MAPK8IP1	2.14049	0.1033	0.999975
BCMO1	2.14033	0.103319	0.999975
C20orf152	2.13931	0.103446	0.999975
SPI1	2.13909	0.103474	0.999975
GATAD2A	2.13757	0.103664	0.999975
UQCRQ	2.1368	0.10376	0.999975
SLC4A1AP	2.13665	0.103778	0.999975
LACE1	2.13645	0.103804	0.999975
BRD1	2.13542	0.103933	0.999975
TAF10	2.13269	0.104276	0.999975
SLC24A3	2.13249	0.104301	0.999975
POLR2I	2.13249	0.104301	0.999975
CMTM7	2.13222	0.104335	0.999975
TXLNA	2.13196	0.104367	0.999975
BAHCC1	2.13161	0.104411	0.999975
ALLC	2.13031	0.104575	0.999975
STK24	2.12932	0.104701	0.999975
HNRNPAB	2.12925	0.104708	0.999975
MFSD2B	2.12921	0.104714	0.999975
TRGV3	2.12803	0.104863	0.999975
MTAP	2.1265	0.105056	0.999975
TPH2	2.12587	0.105136	0.999975
TIMM13	2.12556	0.105175	0.999975
IL4	2.12381	0.105397	0.999975
NLRC5	2.12293	0.105509	0.999975
MPP3	2.12181	0.105652	0.999975
DRAP1	2.12061	0.105806	0.999975
ASB14	2.12028	0.105847	0.999975
G6PD	2.11947	0.105951	0.999975
ABTB2	2.11931	0.105971	0.999975
OR13D1	2.11905	0.106004	0.999975
LARS2	2.11762	0.106188	0.999975
CLEC4A	2.1171	0.106255	0.999975
IL27RA	2.11704	0.106262	0.999975
BANF1	2.11469	0.106564	0.999975
PDYN	2.11412	0.106637	0.999975
RAP2C	2.11379	0.10668	0.999975
TM9SF1	2.11354	0.106712	0.999975
LLGL1	2.11333	0.106738	0.999975
TTPAL	2.1124	0.106858	0.999975
CCL17	2.11218	0.106886	0.999975
GPR157	2.11191	0.106922	0.999975
MEX3C	2.11105	0.107033	0.999975
E2F1	2.1109	0.107051	0.999975
DGKH	2.1107	0.107078	0.999975
PHF13	2.1103	0.107129	0.999975
BATF	2.10956	0.107225	0.999975
MED11	2.10943	0.107241	0.999975
HSPB3	2.10877	0.107327	0.999975
POMP	2.10749	0.107493	0.999975
FGGY	2.1073	0.107518	0.999975
MRPS11	2.10688	0.107572	0.999975
MAOB	2.10673	0.107591	0.999975
VIT	2.10547	0.107755	0.999975
NUP210	2.10463	0.107864	0.999975
LBX1	2.1041	0.107933	0.999975
TIMP1	2.10385	0.107966	0.999975
CD180	2.10294	0.108084	0.999975
RNF182	2.10246	0.108147	0.999975
LRRC59	2.10243	0.10815	0.999975
CXorf48	2.10224	0.108175	0.999975
ARPC1A	2.10123	0.108308	0.999975
RSAD2	2.10122	0.108309	0.999975
PEX11A	2.10094	0.108345	0.999975
EGR1	2.09993	0.108478	0.999975
KCNK6	2.09956	0.108526	0.999975
TMEM141	2.09847	0.108667	0.999975
CPSF1	2.09766	0.108774	0.999975
KLHDC10	2.09736	0.108813	0.999975
MVD	2.0967	0.1089	0.999975
GALNTL2	2.09602	0.108989	0.999975
CA12	2.09491	0.109135	0.999975
ERICH1	2.09477	0.109154	0.999975
IMP4	2.09445	0.109196	0.999975
PPFIA1	2.09429	0.109217	0.999975
DUSP4	2.09324	0.109355	0.999975
ZDHHC11	2.09251	0.109452	0.999975
TESC	2.09056	0.109709	0.999975
LRIG1	2.08985	0.109804	0.999975
LILRB1	2.08958	0.109838	0.999975
DPH2	2.08942	0.109861	0.999975
ETV1	2.08836	0.110001	0.999975
LOC79015	2.08806	0.11004	0.999975
CTNNBL1	2.08659	0.110235	0.999975
DNM3	2.08282	0.110738	0.999975
NOS1	2.08188	0.110863	0.999975
STX11	2.08179	0.110875	0.999975
OR1F1	2.08162	0.110897	0.999975
ZNF70	2.08133	0.110937	0.999975
PYGL	2.08091	0.110993	0.999975
GLDC	2.08075	0.111015	0.999975
ZNF548	2.07989	0.111129	0.999975
OR5AN1	2.07839	0.11133	0.999975
HOMER1	2.07682	0.111542	0.999975
APOL2	2.07665	0.111565	0.999975
LRP3	2.07543	0.111729	0.999975
SUMO1P3	2.0749	0.1118	0.999975
SELM	2.07358	0.111977	0.999975
SMPD3	2.07305	0.112049	0.999975
RNF10	2.07021	0.112434	0.999975
SMPD4	2.06928	0.112559	0.999975
MYO6	2.06848	0.112668	0.999975
MRPL14	2.06833	0.112688	0.999975
PIH1D1	2.06813	0.112716	0.999975
BTF3	2.06732	0.112826	0.999975
ARMC6	2.06722	0.11284	0.999975
PRMT6	2.06521	0.113114	0.999975
NGFR	2.06454	0.113205	0.999975
ATL3	2.06402	0.113275	0.999975
SLC6A1	2.06373	0.113314	0.999975
ZDHHC8P1	2.06322	0.113385	0.999975
B2M	2.06262	0.113467	0.999975
MT1H	2.06204	0.113545	0.999975
AREG	2.0617	0.113592	0.999975
SERPINB4	2.06135	0.11364	0.999975
TBC1D8	2.06091	0.113701	0.999975
ESRRG	2.06076	0.113721	0.999975
CASP7	2.06049	0.113758	0.999975
EMX2	2.06044	0.113765	0.999975
FLNB	2.06034	0.113779	0.999975
LRRC16A	2.05778	0.11413	0.999975
MED30	2.05697	0.114242	0.999975
LAS1L	2.05687	0.114255	0.999975
ASPH	2.05435	0.114602	0.999975
SLC9A7	2.05257	0.114849	0.999975
CD4	2.05122	0.115036	0.999975
SYNGR1	2.04958	0.115263	0.999975
SRRM2	2.04924	0.115311	0.999975
SLC35A2	2.0483	0.115442	0.999975
SCG2	2.04692	0.115634	0.999975
CLU	2.04671	0.115662	0.999975
P2RY2	2.04633	0.115716	0.999975
TMEM208	2.04633	0.115716	0.999975
OR8K3	2.04603	0.115757	0.999975
PRPF31	2.04597	0.115766	0.999975
CIITA	2.04482	0.115927	0.999975
SCAMP2	2.04432	0.115997	0.999975
AEBP1	2.0443	0.115999	0.999975
CMTM6	2.0436	0.116097	0.999975
TP53	2.04299	0.116182	0.999975
MGC16703	2.04298	0.116184	0.999975
ADCY3	2.04267	0.116227	0.999975
TUBB2C	2.04245	0.116258	0.999975
CLCA1	2.04224	0.116288	0.999975
PTDSS2	2.04139	0.116407	0.999975
GOLT1A	2.04098	0.116464	0.999975
YIF1A	2.03942	0.116684	0.999975
NPY2R	2.03923	0.11671	0.999975
SERTAD4	2.03916	0.116719	0.999975
ZNF71	2.03846	0.116818	0.999975
VIM	2.03729	0.116983	0.999975
FBXL19	2.03725	0.116989	0.999975
SLC5A8	2.03701	0.117022	0.999975
REEP2	2.03679	0.117053	0.999975
RHD	2.03668	0.117069	0.999975
SLC25A23	2.03659	0.117081	0.999975
NMNAT3	2.03617	0.117141	0.999975
DCBLD1	2.03508	0.117294	0.999975
DDA1	2.03411	0.117432	0.999975
PAFAH1B3	2.03372	0.117487	0.999975
ZNF259	2.03321	0.11756	0.999975
GMDS	2.03252	0.117657	0.999975
TBRG4	2.03219	0.117703	0.999975
CCDC79	2.03165	0.117781	0.999975
GPR37L1	2.03153	0.117797	0.999975
FLII	2.03145	0.117808	0.999975
SLC26A5	2.03108	0.117861	0.999975
BCAS4	2.02961	0.118071	0.999975
SLC1A1	2.02956	0.118077	0.999975
DZIP1L	2.02844	0.118237	0.999975
MYO18A	2.02838	0.118246	0.999975
GMEB2	2.02748	0.118374	0.999975
TNFAIP8L3	2.02681	0.118468	0.999975
MSR1	2.02672	0.118481	0.999975
EIF4A3	2.02668	0.118488	0.999975
DIRC2	2.02663	0.118494	0.999975
CLIC6	2.02646	0.118519	0.999975
IL1B	2.02568	0.118629	0.999975
SRM	2.02563	0.118637	0.999975
ORAI2	2.02525	0.118692	0.999975
RAB4B	2.02506	0.118718	0.999975
TAS2R3	2.02357	0.118932	0.999975
ZNF771	2.02325	0.118978	0.999975
CRAMP1L	2.02292	0.119026	0.999975
FAM32A	2.02201	0.119156	0.999975
CST9	2.02152	0.119226	0.999975
GTF2A2	2.02081	0.119328	0.999975
WAS	2.02035	0.119394	0.999975
TUBA1C	2.01907	0.119579	0.999975
C12orf59	2.01874	0.119625	0.999975
WDR65	2.01585	0.120043	0.999975
GPR77	2.01329	0.120413	0.999975
GRIK5	2.0113	0.120703	0.999975
SHISA6	2.01109	0.120733	0.999975
FABP4	2.00968	0.120938	0.999975
PLEKHH2	2.00966	0.12094	0.999975
USE1	2.00771	0.121226	0.999975
C8orf78	2.00741	0.121269	0.999975
HCST	2.00703	0.121325	0.999975
SELE	2.00365	0.12182	0.999975
ENPP5	2.00248	0.121991	0.999975
CCDC33	2.00242	0.122	0.999975
IL11RA	2.00199	0.122064	0.999975
LILRB2	2.00044	0.122291	0.999975
SLC38A11	1.99982	0.122383	0.999975
LOC100506571	1.9982	0.122621	0.999975
SLCO1C1	1.99807	0.12264	0.999975
EVI5L	1.9976	0.122709	0.999975
PLA2G15	1.99756	0.122715	0.999975
NPBWR2	1.99723	0.122764	0.999975
CARHSP1	1.99719	0.122771	0.999975
CPB2	1.99687	0.122818	0.999975
CHID1	1.99627	0.122907	0.999975
FGD2	1.99596	0.122952	0.999975
EMD	1.99546	0.123027	0.999975
OXTR	1.9951	0.12308	0.999975
EPHA3	1.99427	0.123203	0.999975
DEFB1	1.99396	0.123249	0.999975
ADRM1	1.99354	0.123311	0.999975
PIP5K1C	1.99343	0.123328	0.999975
CACNA1H	1.99332	0.123344	0.999975
B3GNT4	1.99316	0.123368	0.999975
TSSC4	1.9931	0.123376	0.999975
C4orf19	1.99289	0.123408	0.999975
KL	1.99253	0.123461	0.999975
PELI3	1.99226	0.123502	0.999975
SHMT1	1.99155	0.123608	0.999975
ANGPTL4	1.99095	0.123696	0.999975
PTPRB	1.99094	0.123698	0.999975
ADD3	1.9908	0.123719	0.999975
AQP3	1.98915	0.123965	0.999975
AGFG2	1.98898	0.12399	0.999975
GPR61	1.98885	0.12401	0.999975
RPN2	1.98678	0.124319	0.999975
CAPN5	1.98617	0.12441	0.999975
USP29	1.9856	0.124496	0.999975
BGN	1.98423	0.124702	0.999975
LMNB2	1.98418	0.124709	0.999975
NCF4	1.98395	0.124743	0.999975
RBM19	1.98158	0.125099	0.999975
IGF1	1.98155	0.125104	0.999975
EIF1AY	1.98131	0.12514	0.999975
HIRA	1.98038	0.125281	0.999975
LSM4	1.98037	0.125282	0.999975
ACOT4	1.97996	0.125343	0.999975
WDFY4	1.97888	0.125506	0.999975
VN1R2	1.97883	0.125514	0.999975
SLC35C2	1.97861	0.125547	0.999975
SCN9A	1.97859	0.125551	0.999975
OR51F2	1.97737	0.125735	0.999975
DCLRE1B	1.97715	0.125768	0.999975
MPZL3	1.9762	0.125911	0.999975
C22orf13	1.97487	0.126114	0.999975
SYCP2	1.97312	0.126379	0.999975
CAPN1	1.97281	0.126427	0.999975
CENPI	1.971	0.126702	0.999975
RAD52	1.97003	0.126851	0.999975
SERP2	1.96958	0.126919	0.999975
DOLPP1	1.96861	0.127067	0.999975
RELT	1.96846	0.127091	0.999975
NMB	1.96773	0.127203	0.999975
CSK	1.96739	0.127253	0.999975
GPR151	1.96556	0.127535	0.999975
PTRH1	1.96362	0.127833	0.999975
MGLL	1.96284	0.127953	0.999975
FLCN	1.96183	0.128108	0.999975
AMIGO1	1.96108	0.128223	0.999975
SLC7A7	1.96037	0.128333	0.999975
B4GALT2	1.96012	0.128371	0.999975
FGD1	1.95975	0.12843	0.999975
MT1G	1.95916	0.12852	0.999975
PPP2R2C	1.95831	0.128652	0.999975
DKK4	1.95822	0.128666	0.999975
TIMM9	1.95753	0.128773	0.999975
SNRPB2	1.95709	0.12884	0.999975
PALMD	1.95664	0.128911	0.999975
SIGLEC9	1.95529	0.12912	0.999975
RAB4A	1.95515	0.129143	0.999975
NUBP2	1.95369	0.129368	0.999975
CASP9	1.95315	0.129452	0.999975
VIP	1.95295	0.129484	0.999975
HPS1	1.95238	0.129573	0.999975
ZNF563	1.9523	0.129585	0.999975
NME1	1.9516	0.129695	0.999975
SLC25A15	1.95055	0.129859	0.999975
RNASEH2A	1.9503	0.129898	0.999975
ASAM	1.95029	0.129899	0.999975
RGS14	1.95023	0.129909	0.999975
ANP32A	1.95005	0.129936	0.999975
PCBP2	1.94966	0.129998	0.999975
SLC18A1	1.94894	0.13011	0.999975
PTMS	1.94887	0.130121	0.999975
E2F4	1.94859	0.130165	0.999975
STK19	1.9485	0.130179	0.999975
CCDC85B	1.94789	0.130275	0.999975
TRIM47	1.94742	0.130348	0.999975
HAX1	1.94566	0.130624	0.999975
SAMD9	1.94563	0.130629	0.999975
GFOD2	1.94541	0.130665	0.999975
MCFD2	1.9443	0.130838	0.999975
SLC18A3	1.94381	0.130916	0.999975
RPS19	1.94312	0.131025	0.999975
NPTX2	1.94081	0.131389	0.999975
GABRR2	1.94076	0.131396	0.999975
FAM125B	1.93858	0.131742	0.999975
CDAN1	1.93819	0.131803	0.999975
FADS6	1.93818	0.131804	0.999975
LCAT	1.93808	0.13182	0.999975
CYTH4	1.93795	0.131842	0.999975
VAT1	1.93781	0.131864	0.999975
C14orf102	1.9366	0.132055	0.999975
NPNT	1.93497	0.132316	0.999975
FAM75D3	1.93477	0.132347	0.999975
ADAM12	1.9347	0.132358	0.999975
C6orf106	1.93393	0.13248	0.999975
PHLDA1	1.93385	0.132494	0.999975
OR2C1	1.93374	0.132511	0.999975
CT45A5	1.9334	0.132566	0.999975
MARS	1.93329	0.132582	0.999975
PFKFB2	1.93305	0.132621	0.999975
ZDHHC5	1.93215	0.132764	0.999975
PHC2	1.93196	0.132796	0.999975
CDH6	1.93192	0.132801	0.999975
SEL1L3	1.93027	0.133066	0.999975
TXNDC6	1.93018	0.13308	0.999975
ZNF643	1.93004	0.133103	0.999975
TMEM138	1.9299	0.133124	0.999975
ANKRD30BL	1.92966	0.133163	0.999975
LY6E	1.92834	0.133374	0.999975
MAU2	1.92815	0.133405	0.999975
KIR2DL1	1.92701	0.133588	0.999975
DBNL	1.92685	0.133614	0.999975
OR56B4	1.92683	0.133616	0.999975
HP	1.92675	0.133629	0.999975
SLA	1.9262	0.133718	0.999975
NRBP2	1.9262	0.133718	0.999975
POLR2F	1.92551	0.133828	0.999975
C16orf57	1.92489	0.133928	0.999975
PANX2	1.92447	0.133997	0.999975
KIF13A	1.92442	0.134005	0.999975
SLC41A3	1.92368	0.134124	0.999975
MGRN1	1.92239	0.134332	0.999975
GSTT1	1.92143	0.134487	0.999975
PSMD9	1.92061	0.134619	0.999975
MARS2	1.92061	0.13462	0.999975
TUBA3E	1.9203	0.13467	0.999975
TMEM176A	1.92009	0.134703	0.999975
STRN4	1.91989	0.134736	0.999975
MED25	1.91973	0.134762	0.999975
CMTM1	1.91958	0.134787	0.999975
ZHX3	1.91912	0.134861	0.999975
GADD45B	1.91837	0.134982	0.999975
GPRC5B	1.91823	0.135006	0.999975
MAN2B1	1.91756	0.135113	0.999975
S100G	1.91714	0.135183	0.999975
NEUROD6	1.91635	0.135312	0.999975
IL8	1.91634	0.135313	0.999975
ADAM32	1.91537	0.13547	0.999975
CST7	1.91512	0.135511	0.999975
POLD4	1.91466	0.135586	0.999975
HSD17B10	1.9144	0.135628	0.999975
HAMP	1.91409	0.135679	0.999975
OXT	1.91407	0.135683	0.999975
CRIM1	1.914	0.135694	0.999975
PITPNM1	1.91362	0.135756	0.999975
STK32C	1.91328	0.135812	0.999975
RAN	1.9131	0.13584	0.999975
VPS37C	1.9129	0.135874	0.999975
ARHGAP18	1.9128	0.135889	0.999975
OR2M5	1.91203	0.136015	0.999975
CBLN4	1.9111	0.136168	0.999975
UBXN1	1.91086	0.136207	0.999975
KDM6B	1.91018	0.136318	0.999975
OR10J5	1.90989	0.136366	0.999975
LASS4	1.90963	0.136408	0.999975
GALM	1.9096	0.136414	0.999975
FUT7	1.90933	0.136457	0.999975
BRI3	1.90921	0.136478	0.999975
PDE7B	1.90886	0.136535	0.999975
CTTN	1.90859	0.136579	0.999975
FAM150B	1.90791	0.136691	0.999975
PNOC	1.90656	0.136912	0.999975
GJB6	1.90625	0.136964	0.999975
PRR24	1.90513	0.137148	0.999975
TUBB2B	1.90492	0.137183	0.999975
ASPHD1	1.90415	0.137309	0.999975
CD79B	1.90387	0.137356	0.999975
COL5A2	1.90369	0.137385	0.999975
LRP8	1.90172	0.137712	0.999975
DLGAP5	1.90136	0.137771	0.999975
SLC39A11	1.90066	0.137888	0.999975
APOC2	1.90057	0.137903	0.999975
INPP4B	1.90031	0.137945	0.999975
TMPRSS3	1.90024	0.137956	0.999975
CSF3	1.89985	0.138021	0.999975
NKTR	1.89907	0.138151	0.999975
ZC3HAV1L	1.89846	0.138251	0.999975
HIST1H2BI	1.898	0.138329	0.999975
GOLGA6L9	1.89604	0.138654	0.999975
C19orf6	1.89599	0.138663	0.999975
RGS2	1.89522	0.138791	0.999975
CHI3L2	1.89444	0.138922	0.999975
KIAA1539	1.89423	0.138956	0.999975
PSMC3IP	1.89382	0.139024	0.999975
TXNL4A	1.89328	0.139116	0.999975
POLR2E	1.89257	0.139235	0.999975
MYD88	1.89252	0.139243	0.999975
LILRB4	1.89246	0.139252	0.999975
GREM2	1.892	0.13933	0.999975
MTG1	1.89173	0.139375	0.999975
BAX	1.89152	0.13941	0.999975
ZNF710	1.89143	0.139425	0.999975
ARHGEF40	1.89142	0.139426	0.999975
RERG	1.89054	0.139574	0.999975
C22orf26	1.88996	0.139672	0.999975
GPR183	1.88989	0.139683	0.999975
KIRREL	1.88934	0.139775	0.999975
BCL11B	1.88918	0.139802	0.999975
ANGPT2	1.88891	0.139848	0.999975
CELF3	1.88846	0.139923	0.999975
C1QL2	1.88707	0.140158	0.999975
STK40	1.88696	0.140176	0.999975
CH25H	1.88696	0.140176	0.999975
AHSA2	1.88636	0.140277	0.999975
STAT5A	1.88596	0.140345	0.999975
FUNDC2P2	1.88463	0.140568	0.999975
PRDM15	1.88451	0.140589	0.999975
BOD1P	1.88428	0.140627	0.999975
C1orf84	1.8837	0.140725	0.999975
OR11A1	1.88365	0.140734	0.999975
MANEAL	1.88266	0.140902	0.999975
FERMT3	1.88256	0.140919	0.999975
TJP2	1.88202	0.141011	0.999975
EAF1	1.88148	0.141102	0.999975
OR4K17	1.88146	0.141105	0.999975
ENDOG	1.88081	0.141215	0.999975
REXO1	1.8805	0.141268	0.999975
CSGALNACT1	1.88024	0.141312	0.999975
ING5	1.87877	0.141561	0.999975
SHISA5	1.87864	0.141584	0.999975
CCBP2	1.87857	0.141595	0.999975
GLRX2	1.87828	0.141646	0.999975
TRIM45	1.87786	0.141717	0.999975
ZNF600	1.8766	0.141931	0.999975
PARVB	1.87656	0.141938	0.999975
RAB35	1.87655	0.14194	0.999975
BTBD10	1.87594	0.142043	0.999975
HOXB2	1.87554	0.142111	0.999975
C13orf38	1.87498	0.142208	0.999975
FEN1	1.87479	0.14224	0.999975
MUC20	1.8742	0.142341	0.999975
HEXDC	1.87367	0.142432	0.999975
BIRC3	1.87364	0.142436	0.999975
SORBS1	1.87258	0.142619	0.999975
RFTN2	1.87256	0.142621	0.999975
SNRNP25	1.87107	0.142878	0.999975
OR8B12	1.87036	0.142999	0.999975
DEF8	1.87008	0.143048	0.999975
GMIP	1.86927	0.143187	0.999975
BDH2	1.86898	0.143236	0.999975
2021-09-10	1.86888	0.143253	0.999975
TSPYL6	1.86869	0.143287	0.999975
ACIN1	1.86866	0.143291	0.999975
NCRNA00183	1.86837	0.143342	0.999975
OR8G5	1.8683	0.143352	0.999975
GGA1	1.86656	0.143653	0.999975
PLEKHJ1	1.86586	0.143774	0.999975
TRIM72	1.8655	0.143837	0.999975
MAP3K3	1.86486	0.143946	0.999975
YY1	1.86482	0.143954	0.999975
DVL2	1.86442	0.144023	0.999975
MATK	1.86304	0.144261	0.999975
RALB	1.8621	0.144424	0.999975
DNAH10	1.86192	0.144456	0.999975
TSPAN2	1.86183	0.144472	0.999975
NEB	1.86178	0.14448	0.999975
OR7C2	1.86145	0.144537	0.999975
WDR81	1.86029	0.144738	0.999975
EP400	1.85972	0.144837	0.999975
C5	1.85948	0.144879	0.999975
MAFK	1.85858	0.145037	0.999975
CD5L	1.85809	0.145122	0.999975
ZFP2	1.85804	0.145129	0.999975
SERHL2	1.85719	0.145278	0.999975
C1orf101	1.85704	0.145305	0.999975
LETM1	1.85701	0.145309	0.999975
ZFP36	1.85628	0.145437	0.999975
BFAR	1.85585	0.145513	0.999975
HBP1	1.85582	0.145517	0.999975
IL17B	1.85575	0.145529	0.999975
LPCAT1	1.85524	0.14562	0.999975
DOCK8	1.85518	0.145629	0.999975
ELL	1.85514	0.145636	0.999975
DACT3	1.85453	0.145743	0.999975
SKA3	1.85308	0.145996	0.999975
CEBPD	1.8529	0.146029	0.999975
MIP	1.85289	0.14603	0.999975
RETSAT	1.85098	0.146366	0.999975
C4orf40	1.85095	0.14637	0.999975
RORB	1.85047	0.146456	0.999975
CARM1	1.85015	0.146512	0.999975
CHST6	1.85014	0.146513	0.999975
LCP2	1.84966	0.146598	0.999975
C8orf39	1.84957	0.146614	0.999975
CSF3R	1.84863	0.146779	0.999975
HLA-L	1.84742	0.146992	0.999975
TCIRG1	1.84699	0.147069	0.999975
GABRA6	1.84693	0.147078	0.999975
HEPACAM	1.84651	0.147154	0.999975
CHST10	1.84633	0.147185	0.999975
NUDT9P1	1.84543	0.147345	0.999975
SCYL1	1.84527	0.147373	0.999975
ZNF646	1.84524	0.147378	0.999975
C12orf42	1.84516	0.147393	0.999975
TRPC3	1.84293	0.147786	0.999975
TAC3	1.84266	0.147835	0.999975
STOML2	1.84261	0.147844	0.999975
SNRPC	1.84133	0.14807	0.999975
DMRT3	1.84131	0.148074	0.999975
HTR4	1.84131	0.148075	0.999975
RNF165	1.84055	0.148209	0.999975
CLPTM1L	1.83996	0.148314	0.999975
SYTL5	1.83979	0.148345	0.999975
DDX51	1.83953	0.148391	0.999975
SNRPD2	1.83739	0.148773	0.999975
PNLIP	1.83713	0.148819	0.999975
ZNF333	1.83639	0.148951	0.999975
ADAP1	1.83598	0.149025	0.999975
ADPRHL2	1.83575	0.149065	0.999975
UBE2L6	1.83472	0.149251	0.999975
TMEM86A	1.83452	0.149285	0.999975
PPFIA3	1.83333	0.149499	0.999975
RWDD3	1.83294	0.14957	0.999975
FLJ11710	1.83222	0.149699	0.999975
LRRC48	1.83121	0.14988	0.999975
GABBR1	1.8309	0.149936	0.999975
PLCD1	1.8309	0.149936	0.999975
SPAG8	1.83052	0.150004	0.999975
CARS	1.82999	0.150099	0.999975
AFG3L1P	1.82962	0.150167	0.999975
DNPEP	1.829	0.150278	0.999975
ACOT12	1.82879	0.150316	0.999975
PDE4C	1.82822	0.150418	0.999975
ATP13A1	1.82735	0.150576	0.999975
ALDH5A1	1.82594	0.150831	0.999975
SHISA4	1.82554	0.150903	0.999975
RND2	1.82551	0.15091	0.999975
TMEM47	1.82543	0.150923	0.999975
C14orf49	1.82495	0.15101	0.999975
LILRA2	1.82477	0.151043	0.999975
PKD2	1.82433	0.151122	0.999975
EPR1	1.82407	0.151169	0.999975
TNFAIP8L2	1.82392	0.151196	0.999975
MMP8	1.82293	0.151376	0.999975
C1orf88	1.82261	0.151435	0.999975
C13orf26	1.82156	0.151625	0.999975
HK2	1.82149	0.151638	0.999975
MICALCL	1.82113	0.151703	0.999975
MYLK	1.82083	0.151758	0.999975
PPP1R12C	1.81915	0.152064	0.999975
TAS2R38	1.81897	0.152098	0.999975
PLEKHO1	1.81883	0.152123	0.999975
JAKMIP3	1.81741	0.152383	0.999975
HIST3H3	1.81726	0.15241	0.999975
KCNIP3	1.81687	0.152481	0.999975
NTSR1	1.81627	0.152591	0.999975
LOC100128751	1.81582	0.152674	0.999975
DNAJC1	1.8155	0.152732	0.999975
TSEN54	1.81521	0.152785	0.999975
KLHL23	1.81439	0.152936	0.999975
ITGB4	1.81429	0.152953	0.999975
C21orf90	1.81405	0.152997	0.999975
NDNL2	1.81381	0.153042	0.999975
C1orf51	1.81182	0.153408	0.999975
ZNF34	1.81146	0.153473	0.999975
NLE1	1.81115	0.153531	0.999975
LXN	1.81112	0.153536	0.999975
ST3GAL3	1.8111	0.15354	0.999975
OVOL2	1.8109	0.153577	0.999975
EIF2B4	1.81074	0.153607	0.999975
KRTAP4-11	1.80914	0.1539	0.999975
IL2RG	1.80846	0.154027	0.999975
RIMKLA	1.80842	0.154034	0.999975
BUD31	1.8082	0.154075	0.999975
CRYBB1	1.80788	0.154134	0.999975
ARMCX2	1.80781	0.154147	0.999975
NCRNA00258	1.80741	0.154221	0.999975
PLIN3	1.80645	0.154399	0.999975
HIST1H4B	1.8056	0.154557	0.999975
ZBTB8A	1.80549	0.154576	0.999975
USP15	1.80472	0.15472	0.999975
PPP1R9B	1.80469	0.154725	0.999975
GRM2	1.80425	0.154806	0.999975
UBE2Q2P1	1.80358	0.154931	0.999975
UBE2F	1.80323	0.154996	0.999975
TNRC6A	1.80311	0.155018	0.999975
CHCHD10	1.80304	0.155031	0.999975
LAIR1	1.80283	0.15507	0.999975
CRYGC	1.80194	0.155235	0.999975
MGAT2	1.80095	0.155419	0.999975
FAM101A	1.79992	0.155612	0.999975
WDR31	1.79985	0.155624	0.999975
C7orf53	1.79926	0.155735	0.999975
AMDHD1	1.79751	0.156062	0.999975
FAM72D	1.79576	0.15639	0.999975
TUBB1	1.79564	0.156413	0.999975
LIN9	1.79563	0.156414	0.999975
CMBL	1.79531	0.156475	0.999975
PROSC	1.79515	0.156505	0.999975
ENDOD1	1.79505	0.156523	0.999975
NR2C2AP	1.79501	0.156532	0.999975
TAF12	1.79475	0.15658	0.999975
TM7SF2	1.79461	0.156605	0.999975
LRIT3	1.79351	0.156813	0.999975
WRNIP1	1.79283	0.156941	0.999975
RHOG	1.7927	0.156966	0.999975
CEACAM19	1.79263	0.156978	0.999975
C6orf192	1.79209	0.15708	0.999975
SPSB1	1.79156	0.15718	0.999975
LOC100131796	1.79105	0.157276	0.999975
BAHD1	1.79068	0.157346	0.999975
KCNK4	1.78971	0.157529	0.999975
LILRA4	1.78873	0.157713	0.999975
DNAH5	1.78868	0.157723	0.999975
HCP5	1.78809	0.157835	0.999975
GALNTL6	1.78731	0.157982	0.999975
PFN1	1.78692	0.158056	0.999975
RPS6KA4	1.78682	0.158076	0.999975
FMO5	1.78623	0.158188	0.999975
ANGPT1	1.78558	0.158311	0.999975
FOXP1	1.78542	0.15834	0.999975
C19orf40	1.78521	0.158381	0.999975
BAD	1.78445	0.158526	0.999975
NPCDR1	1.78394	0.158622	0.999975
RCC1	1.78361	0.158685	0.999975
GALK1	1.78357	0.158692	0.999975
IL2	1.78345	0.158716	0.999975
SERPINA3	1.78317	0.158768	0.999975
RGS22	1.78302	0.158797	0.999975
NUDT14	1.78271	0.158856	0.999975
C22orf33	1.78229	0.158936	0.999975
CCDC22	1.7821	0.158972	0.999975
TKTL1	1.78161	0.159064	0.999975
ASB6	1.7815	0.159086	0.999975
OR52A4	1.78093	0.159195	0.999975
SRGN	1.77952	0.159463	0.999975
TSPAN4	1.77872	0.159617	0.999975
CA11	1.77822	0.159713	0.999975
PQBP1	1.77815	0.159726	0.999975
DNAJC17	1.77799	0.159757	0.999975
KIAA1191	1.77793	0.159768	0.999975
UBQLN4	1.77772	0.159808	0.999975
PTOV1	1.77764	0.159824	0.999975
LEFTY2	1.77686	0.159973	0.999975
COL4A1	1.7766	0.160022	0.999975
LOC100130428	1.77607	0.160125	0.999975
RHOBTB2	1.77525	0.160281	0.999975
DPY19L2	1.77484	0.160361	0.999975
TRAK1	1.77446	0.160435	0.999975
HPSE2	1.77329	0.160658	0.999975
SAMSN1	1.77292	0.16073	0.999975
JAK1	1.77263	0.160785	0.999975
UCK1	1.7718	0.160945	0.999975
PDZK1	1.77018	0.161259	0.999975
ZNF839	1.77017	0.161261	0.999975
AKT1S1	1.76992	0.161308	0.999975
TLL2	1.76979	0.161335	0.999975
FAM189A2	1.76934	0.161421	0.999975
RIMS1	1.76816	0.161649	0.999975
NLGN4Y	1.76672	0.161928	0.999975
CD82	1.76669	0.161935	0.999975
CAMLG	1.76649	0.161974	0.999975
C5orf53	1.76477	0.162306	0.999975
INTS5	1.7641	0.162438	0.999975
PKNOX2	1.76331	0.162591	0.999975
LY86-AS	1.76314	0.162624	0.999975
CD177	1.76272	0.162706	0.999975
PIK3R5	1.76265	0.162719	0.999975
HMGB4	1.75862	0.163506	0.999975
PLAC8	1.75855	0.163521	0.999975
TRAF3IP3	1.75777	0.163673	0.999975
NEURL4	1.75775	0.163678	0.999975
ENPEP	1.75701	0.163822	0.999975
WDR1	1.75542	0.164134	0.999975
PLA2G1B	1.75414	0.164387	0.999975
AP2A1	1.75367	0.164479	0.999975
GYS1	1.75362	0.16449	0.999975
MC1R	1.75346	0.164521	0.999975
GTF2F1	1.75321	0.164569	0.999975
PART1	1.75289	0.164633	0.999975
NPTXR	1.75175	0.164858	0.999975
CHRM5	1.75167	0.164873	0.999975
CCDC26	1.75153	0.1649	0.999975
GPBAR1	1.75113	0.164979	0.999975
TNRC6C	1.75093	0.16502	0.999975
HTRA2	1.75045	0.165115	0.999975
C16orf42	1.7503	0.165145	0.999975
KIF5A	1.74974	0.165254	0.999975
PHOSPHO1	1.749	0.165402	0.999975
NARF	1.74894	0.165412	0.999975
PTGER1	1.74806	0.165588	0.999975
TUBAL3	1.74667	0.165864	0.999975
GCOM1	1.74592	0.166013	0.999975
APOL6	1.74497	0.166201	0.999975
CFHR4	1.74482	0.166231	0.999975
SLC16A14	1.74418	0.166359	0.999975
GLYCTK	1.74403	0.166389	0.999975
NBPF3	1.74379	0.166437	0.999975
CABP5	1.74331	0.166531	0.999975
ARHGAP36	1.74305	0.166585	0.999975
HCRTR2	1.74291	0.166612	0.999975
KCNA10	1.74236	0.166721	0.999975
FAM90A1	1.74235	0.166724	0.999975
SNCG	1.74142	0.16691	0.999975
WNT5B	1.74107	0.166979	0.999975
IGSF9B	1.74078	0.167038	0.999975
ZC3H11A	1.73892	0.167409	0.999975
PIPOX	1.73775	0.167644	0.999975
YIPF2	1.737	0.167795	0.999975
SCAP	1.7369	0.167814	0.999975
CDC25B	1.73679	0.167838	0.999975
PI16	1.73677	0.16784	0.999975
CCDC101	1.73662	0.167871	0.999975
PREX1	1.73659	0.167876	0.999975
CD44	1.73546	0.168105	0.999975
PVRL2	1.73542	0.168113	0.999975
RAB11FIP3	1.73519	0.168159	0.999975
C14orf153	1.73517	0.168163	0.999975
RAB11FIP4	1.73501	0.168195	0.999975
ING2	1.73493	0.168211	0.999975
MMRN1	1.73482	0.168232	0.999975
PIGW	1.73459	0.168279	0.999975
C13orf33	1.73432	0.168334	0.999975
OR6Y1	1.73426	0.168346	0.999975
EFHC1	1.73394	0.16841	0.999975
RIBC1	1.73382	0.168434	0.999975
VWA3B	1.73365	0.168468	0.999975
PSMB3	1.73362	0.168474	0.999975
C5AR1	1.73292	0.168616	0.999975
ASRGL1	1.73205	0.168791	0.999975
MYBPC2	1.73151	0.1689	0.999975
ABCC3	1.73148	0.168907	0.999975
STON1-GTF2A1L	1.73141	0.168921	0.999975
LOC142937	1.73069	0.169067	0.999975
UXT	1.72987	0.169232	0.999975
KRTAP19-2	1.72963	0.169281	0.999975
MRPL17	1.72949	0.169308	0.999975
LDHA	1.72926	0.169355	0.999975
USP36	1.72856	0.169497	0.999975
DNAJC22	1.72823	0.169564	0.999975
GPX1	1.72789	0.169634	0.999975
CYP21A2	1.7278	0.169653	0.999975
HOXA7	1.72778	0.169656	0.999975
MSRB3	1.7276	0.169694	0.999975
DHDPSL	1.72759	0.169694	0.999975
CYC1	1.72754	0.169705	0.999975
STAB1	1.72753	0.169708	0.999975
ITGB3	1.72741	0.169731	0.999975
CRB2	1.72718	0.169778	0.999975
FIBIN	1.72675	0.169866	0.999975
H2AFX	1.72659	0.169899	0.999975
KCNN1	1.72646	0.169924	0.999975
C21orf125	1.72631	0.169954	0.999975
KIF22	1.72498	0.170225	0.999975
SQSTM1	1.72482	0.170257	0.999975
RECQL5	1.72457	0.170308	0.999975
PCSK5	1.72412	0.170401	0.999975
GNAT2	1.72367	0.170492	0.999975
ARHGEF15	1.72347	0.170532	0.999975
PTX3	1.72289	0.170651	0.999975
SYT3	1.72165	0.170905	0.999975
EGR3	1.72155	0.170925	0.999975
2021-03-03	1.72154	0.170928	0.999975
ABP1	1.72144	0.170948	0.999975
ZNF280A	1.72142	0.170953	0.999975
KLF16	1.72135	0.170967	0.999975
C22orf15	1.72097	0.171044	0.999975
FZD4	1.72091	0.171056	0.999975
GLUD1	1.7208	0.171078	0.999975
AIMP2	1.72058	0.171123	0.999975
RG9MTD1	1.72038	0.171165	0.999975
ZMAT1	1.71953	0.171338	0.999975
RABAC1	1.71927	0.171391	0.999975
ADCYAP1R1	1.7191	0.171427	0.999975
S100A12	1.71905	0.171438	0.999975
CYP2J2	1.7175	0.171755	0.999975
SUSD3	1.71708	0.171842	0.999975
HMHA1	1.71699	0.171859	0.999975
PCK2	1.71665	0.171931	0.999975
CXCL5	1.71543	0.172181	0.999975
HDAC6	1.71383	0.172511	0.999975
TNNT3	1.71375	0.172528	0.999975
CD3EAP	1.71368	0.172541	0.999975
TUFM	1.71049	0.173201	0.999975
STRAP	1.71036	0.173227	0.999975
CYB561D1	1.7103	0.17324	0.999975
GOLGA3	1.71008	0.173287	0.999975
NDUFA11	1.70874	0.173565	0.999975
FMNL1	1.70692	0.173942	0.999975
TIGD7	1.70685	0.173956	0.999975
UBAC1	1.70629	0.174073	0.999975
DNAJC28	1.70598	0.174139	0.999975
C19orf75	1.70557	0.174223	0.999975
CNIH4	1.70426	0.174496	0.999975
IL7	1.70397	0.174557	0.999975
MED26	1.70205	0.174958	0.999975
THOC6	1.70182	0.175005	0.999975
ALMS1P	1.70087	0.175204	0.999975
OR10K2	1.69994	0.175399	0.999975
LOC284861	1.69942	0.175509	0.999975
MED24	1.69897	0.175604	0.999975
PLCE1	1.69877	0.175646	0.999975
C17orf79	1.69871	0.175659	0.999975
KCNIP1	1.6982	0.175764	0.999975
CRISPLD2	1.69805	0.175796	0.999975
GPR101	1.69681	0.176057	0.999975
RDH10	1.69646	0.176132	0.999975
KBTBD10	1.69605	0.176218	0.999975
FAM198B	1.69604	0.17622	0.999975
SNRNP35	1.69582	0.176265	0.999975
MTA1	1.69538	0.176358	0.999975
BPIL2	1.6949	0.176461	0.999975
KIAA1257	1.69486	0.176468	0.999975
SIRT7	1.69379	0.176694	0.999975
COG2	1.69364	0.176725	0.999975
SYNGAP1	1.69344	0.176769	0.999975
TOX2	1.6934	0.176776	0.999975
EXOSC10	1.69291	0.176879	0.999975
ZGPAT	1.69285	0.176892	0.999975
ZNRD1	1.69213	0.177044	0.999975
FBXO32	1.69154	0.17717	0.999975
LSM10	1.69102	0.177281	0.999975
LYN	1.69032	0.177429	0.999975
TMCO5A	1.68999	0.177497	0.999975
H3F3B	1.68956	0.177589	0.999975
NTAN1	1.68943	0.177617	0.999975
MRGPRX1	1.68911	0.177685	0.999975
ATXN2L	1.68904	0.1777	0.999975
WDR74	1.68824	0.177869	0.999975
TTC18	1.68773	0.177978	0.999975
RAC2	1.68683	0.178169	0.999975
ANKRD54	1.68671	0.178195	0.999975
OR1A2	1.68624	0.178296	0.999975
RABEP2	1.68585	0.178378	0.999975
HMGN2	1.68508	0.178543	0.999975
METTL11A	1.685	0.178559	0.999975
FAM53B	1.68475	0.178613	0.999975
ARFRP1	1.68459	0.178647	0.999975
KLF13	1.68396	0.178781	0.999975
BTD	1.68371	0.178835	0.999975
MICALL2	1.68367	0.178844	0.999975
MAP3K10	1.68311	0.178964	0.999975
GPRC5C	1.68306	0.178973	0.999975
EXTL3	1.683	0.178987	0.999975
EFNA4	1.6829	0.179008	0.999975
NR6A1	1.68279	0.179031	0.999975
RNF31	1.68219	0.179161	0.999975
ZSCAN16	1.68181	0.179241	0.999975
PLA2G4E	1.68175	0.179253	0.999975
XPC	1.68165	0.179277	0.999975
LOC100131826	1.68118	0.179377	0.999975
DKKL1	1.68003	0.179623	0.999975
OR52N1	1.67987	0.179656	0.999975
STAT1	1.67978	0.179677	0.999975
SLC12A4	1.67973	0.179687	0.999975
PGD	1.6797	0.179693	0.999975
SPICE1	1.67907	0.179829	0.999975
THG1L	1.67836	0.179982	0.999975
ETV7	1.67824	0.180007	0.999975
SELL	1.67797	0.180066	0.999975
TAS2R46	1.67723	0.180224	0.999975
LOC100127951	1.67698	0.180279	0.999975
GABARAP	1.6769	0.180297	0.999975
NAGLU	1.67663	0.180355	0.999975
APITD1	1.67657	0.180366	0.999975
CDCA8	1.67622	0.180442	0.999975
HMMR	1.67611	0.180465	0.999975
GNG13	1.67558	0.18058	0.999975
OSBP2	1.67484	0.18074	0.999975
DHRS12	1.67476	0.180756	0.999975
DDT	1.67354	0.18102	0.999975
ANKRD5	1.67317	0.181101	0.999975
C11orf75	1.67317	0.181101	0.999975
FAM89B	1.67302	0.181133	0.999975
CTSD	1.67294	0.181151	0.999975
OR6A2	1.67278	0.181185	0.999975
PBLD	1.67225	0.181301	0.999975
STEAP3	1.67114	0.18154	0.999975
LHX6	1.67098	0.181575	0.999975
SEC14L2	1.66989	0.181811	0.999975
ADAM11	1.66964	0.181866	0.999975
NRXN2	1.66943	0.181913	0.999975
ANKRA2	1.66809	0.182203	0.999975
SLC4A4	1.66795	0.182234	0.999975
CIB2	1.6675	0.182332	0.999975
CAMKK2	1.66726	0.182383	0.999975
RPS4Y1	1.66672	0.182502	0.999975
NRSN2	1.66657	0.182534	0.999975
SLC25A33	1.66608	0.182641	0.999975
ZSCAN5A	1.6655	0.182768	0.999975
DCTPP1	1.66523	0.182826	0.999975
COL12A1	1.66517	0.18284	0.999975
NDUFB3	1.66446	0.182995	0.999975
PDXP	1.66412	0.183069	0.999975
VNN1	1.66299	0.183315	0.999975
C20orf24	1.66295	0.183324	0.999975
IRF8	1.66264	0.183392	0.999975
CFHR2	1.66244	0.183436	0.999975
ADAD1	1.66216	0.183497	0.999975
LOC57399	1.66165	0.183609	0.999975
MEIS3	1.66136	0.183673	0.999975
BMPR1A	1.66046	0.183871	0.999975
C1orf38	1.6599	0.183994	0.999975
2021-03-10	1.65976	0.184024	0.999975
CSDA	1.65935	0.184113	0.999975
NAV2	1.65921	0.184144	0.999975
2021-03-09	1.65892	0.184208	0.999975
C20orf165	1.65842	0.18432	0.999975
SLC2A12	1.65789	0.184436	0.999975
TRIM67	1.65748	0.184525	0.999975
ARHGAP30	1.65729	0.184567	0.999975
ADAMTS18	1.6572	0.184587	0.999975
IL12RB2	1.65699	0.184633	0.999975
TSSC1	1.65674	0.18469	0.999975
BCAP31	1.65595	0.184863	0.999975
DNAJB5	1.65555	0.184951	0.999975
DKFZp451A211	1.65551	0.18496	0.999975
CCKAR	1.65546	0.18497	0.999975
C21orf58	1.6552	0.185028	0.999975
TTR	1.65512	0.185046	0.999975
GLIS3	1.65491	0.185092	0.999975
MED16	1.65484	0.185107	0.999975
NEIL2	1.65435	0.185216	0.999975
AOX1	1.65338	0.18543	0.999975
OR5T1	1.65314	0.185485	0.999975
PSMD2	1.65313	0.185486	0.999975
FAM57A	1.65203	0.18573	0.999975
MLL	1.65187	0.185766	0.999975
ABCF1	1.65178	0.185785	0.999975
OPA3	1.65034	0.186105	0.999975
PLEKHA3	1.64969	0.186249	0.999975
CNGA1	1.64953	0.186285	0.999975
TTC22	1.6491	0.186379	0.999975
SLC9A3R1	1.64901	0.186401	0.999975
OLR1	1.64857	0.186498	0.999975
MAD2L2	1.64811	0.186601	0.999975
TRYX3	1.64735	0.186769	0.999975
GIT1	1.64695	0.18686	0.999975
PRH2	1.64683	0.186885	0.999975
EID3	1.64678	0.186897	0.999975
PSMB10	1.64662	0.186933	0.999975
DDOST	1.64641	0.186979	0.999975
TRIB2	1.64484	0.187329	0.999975
KPTN	1.64482	0.187335	0.999975
C9orf11	1.64385	0.18755	0.999975
ADAMTS6	1.64374	0.187577	0.999975
KIFC3	1.64334	0.187665	0.999975
TAB1	1.64272	0.187805	0.999975
IL16	1.64257	0.187839	0.999975
SIPA1	1.64171	0.18803	0.999975
HIST2H2BE	1.64163	0.188048	0.999975
C17orf62	1.64128	0.188128	0.999975
PCNT	1.64111	0.188165	0.999975
ARL4C	1.6409	0.188212	0.999975
GOT1L1	1.63959	0.188506	0.999975
ASCC2	1.63935	0.188561	0.999975
PNPLA2	1.63889	0.188663	0.999975
LHFP	1.63784	0.188901	0.999975
NCRNA00095	1.63758	0.188959	0.999975
ACTR3C	1.63691	0.189111	0.999975
QSOX2	1.63674	0.189149	0.999975
MT1X	1.63663	0.189175	0.999975
ZNF621	1.63656	0.18919	0.999975
IFNA17	1.63616	0.189281	0.999975
OR10A5	1.63596	0.189324	0.999975
CHTF8	1.63595	0.189328	0.999975
SLC46A3	1.63571	0.189381	0.999975
POLE	1.6357	0.189385	0.999975
MAGEA1	1.63568	0.189389	0.999975
LUC7L3	1.63359	0.18986	0.999975
WDR18	1.63289	0.19002	0.999975
THBS1	1.6323	0.190153	0.999975
DDIT3	1.63188	0.190249	0.999975
ZNF100	1.63016	0.19064	0.999975
BCKDK	1.63012	0.190649	0.999975
ZNF552	1.62982	0.190717	0.999975
SORCS3	1.62947	0.190796	0.999975
ANKRD13D	1.6291	0.19088	0.999975
ACVR1	1.6289	0.190926	0.999975
PMM1	1.62889	0.190928	0.999975
RELA	1.62878	0.190953	0.999975
GPC6	1.62828	0.191068	0.999975
PTPRG	1.62824	0.191075	0.999975
GPR116	1.62739	0.191269	0.999975
PXDNL	1.62737	0.191274	0.999975
SLC27A3	1.62721	0.19131	0.999975
NDUFB2	1.6272	0.191312	0.999975
MAPK4	1.62718	0.191318	0.999975
TMEM8B	1.62658	0.191455	0.999975
EPHA8	1.62537	0.191732	0.999975
SMAD5OS	1.62505	0.191803	0.999975
TEDDM1	1.6238	0.19209	0.999975
NR3C2	1.62367	0.19212	0.999975
VAMP5	1.6232	0.192227	0.999975
CTAGE1	1.62312	0.192246	0.999975
RALY	1.62253	0.19238	0.999975
B3GALT1	1.62202	0.192499	0.999975
[truncated: 15,325 more rows]
